# Supplementary material for: Research trends in Korean medicine based on temporal and network analysis
Source: BMC Complement Altern Med. 2019 Jul 5;19:160. doi: 10.1186/s12906-019-2562-0 (PMC6612192; doi:10.1186/s12906-019-2562-0)
Supplement: Supplementary file 1 — Keyword. Full list of 41,873 keywords used in our study. Table 1. Full list of 1,123 keywords and their frequencies. Table 2. Full list of the appearance frequencies for the keywords. Figure S1-S8. All cluster images. Table2-5y. Appearance frequencies of the keywords by five-year periods. Table2-10y. Appearance frequencies of the keywords by ten-year periods. (ZIP 8463 kb) [file 12906_2019_2562_MOESM1_ESM.zip › keywordR3.xlsx]

## Sheet: result
Keyword / Year (Article count)	2018	2017	2016	2015	2014	2013	2012	2011	2010	2009	2008	2007	2006	2005	2004	2003	2002	2001	2000	1999	1998	1997	1996	1995	1994	1993	1992	1991	1990	1989	1988	1987	1986	1985	1984	1983	1982	1981	1980	1979	1978	1977	1976	1975	1974	1973	1972	1971	1970
	281	850	955	942	1030	1109	1171	1334	1403	1592	1598	1610	1543	1458	1531	1443	1238	1120	1044	920	871	705	597	501	371	264	354	217	231	162	142	148	127	87	77	58	45	55	30	19	49	43	55	68	11	3	50	33	32
acupuncture	17	61	64	46	53	60	57	56	58	74	62	65	47	32	56	42	35	32	21	21	18	8	7	14	4	0	3	3	3	2	1	1	1	2	2	1	0	0	1	0	1	0	0	4	0	0	1	0	0
koreanmedicine	21	101	111	61	68	52	31	15	24	14	5	6	3	5	1	2	0	1	0	0	0	0	0	0	0	0	0	0	0	0	0	0	0	0	0	0	0	0	0	0	0	0	0	0	0	0	0	0	0
herbalmedicine	9	59	47	49	37	34	24	31	30	34	40	23	8	7	16	11	14	4	7	3	1	5	0	3	0	1	1	0	0	0	0	0	0	0	0	0	0	0	0	0	0	0	0	0	0	0	0	0	0
obesity	4	22	28	15	28	31	31	29	24	30	41	31	31	31	20	37	19	18	17	1	1	1	1	1	0	1	2	0	0	0	0	0	0	1	0	1	0	0	0	0	0	0	0	0	0	0	0	0	0
orientalmedicine	0	4	4	4	10	13	25	31	40	54	35	33	25	18	17	17	4	15	12	9	8	17	6	7	5	4	2	0	2	1	1	2	1	2	1	1	1	0	1	0	0	1	0	3	0	0	2	1	0
stroke	0	5	17	6	10	15	12	18	21	34	20	49	23	15	14	26	20	25	20	10	6	9	2	0	0	0	1	0	0	0	0	0	0	0	0	0	0	0	0	0	0	0	0	0	0	0	0	0	0
apoptosis	1	13	10	16	14	7	12	12	17	24	22	27	47	42	31	29	11	16	10	4	6	2	1	0	0	0	0	0	0	0	0	0	0	0	0	0	0	0	0	0	0	0	0	0	0	0	0	0	0
sasangconstitution	6	18	13	14	15	21	21	20	18	33	27	34	29	28	13	11	12	9	5	0	5	5	3	2	0	0	0	0	0	0	0	0	0	0	0	0	0	0	0	0	0	0	0	0	0	0	0	0	0
atopicdermatitis	7	19	19	15	25	10	19	12	15	32	27	23	16	12	7	10	6	9	2	1	0	0	0	1	1	0	0	0	0	0	0	0	0	0	0	0	0	0	0	0	0	0	0	1	0	0	0	0	0
moxibustion	2	12	9	11	10	6	9	27	17	16	9	12	6	11	20	10	7	8	11	8	14	4	2	3	6	4	5	2	5	4	0	1	0	0	2	1	0	3	1	0	1	2	1	1	0	0	1	0	0
electroacupuncture	2	12	8	13	8	11	12	11	13	20	24	27	15	13	18	17	14	8	4	7	4	3	1	1	0	0	1	2	0	1	0	0	1	1	1	0	0	0	0	0	0	0	0	0	0	0	0	0	0
traditionalkoreanmedicine	1	20	23	21	11	16	18	24	33	17	24	32	5	1	1	1	0	0	0	0	0	0	0	0	0	0	0	0	0	0	0	0	0	0	0	0	0	0	0	0	0	0	0	0	0	0	0	0	0
cytokine	1	4	7	2	13	17	17	13	10	15	14	15	28	15	22	13	12	9	6	2	3	0	0	0	0	0	0	0	0	0	0	0	0	0	0	0	0	0	0	0	0	0	0	0	0	0	0	0	0
herbalacupuncture	0	2	2	4	3	4	2	6	8	18	16	23	25	29	31	23	7	9	4	0	0	0	1	0	1	1	0	0	0	0	0	0	0	0	0	0	0	0	0	0	0	0	0	0	0	0	0	0	0
antioxidant	7	15	9	6	13	7	13	17	19	21	16	6	12	17	6	8	7	6	3	0	2	2	1	0	0	0	1	0	0	0	0	0	0	0	0	0	0	0	0	0	0	0	0	0	0	0	0	0	0
pharmacopuncture	1	20	28	28	27	16	19	17	16	16	8	9	4	0	0	0	0	0	0	0	0	0	0	0	0	0	0	0	0	0	0	0	0	0	0	0	0	0	0	0	0	0	0	0	0	0	0	0	0
tnfα	2	2	6	5	9	7	10	8	15	21	21	16	17	18	10	9	8	5	4	1	0	0	0	0	0	0	0	0	0	0	0	0	0	0	0	0	0	0	0	0	0	0	0	0	0	0	0	0	0
nitricoxide	1	4	4	9	5	11	4	9	9	14	18	16	13	20	12	11	14	5	3	6	3	2	0	0	0	0	0	0	0	0	0	0	0	0	0	0	0	0	0	0	0	0	0	0	0	0	0	0	0
lowbackpain	1	5	7	8	8	15	14	14	6	16	7	9	9	7	6	9	8	12	9	3	2	0	1	0	0	0	1	0	0	0	0	0	1	0	0	0	0	0	0	0	0	0	0	0	0	0	0	0	0
hyperlipidemia	0	2	6	8	9	2	5	8	16	18	17	7	11	9	8	7	5	3	7	5	5	3	2	3	3	3	3	1	0	0	0	1	0	0	0	0	0	0	0	0	0	0	0	1	0	0	0	0	0
toxicity	0	2	3	0	10	7	29	17	19	21	33	3	4	2	2	4	5	4	0	0	1	0	1	0	0	1	0	2	0	0	0	0	0	0	0	0	0	0	0	0	0	0	1	0	0	0	0	0	0
antiinflammation	5	12	10	9	15	20	21	15	13	11	8	6	8	2	4	2	1	3	0	1	0	0	0	0	0	0	1	1	0	0	0	0	1	1	0	0	0	0	0	0	0	0	0	0	0	0	0	0	0
inflammation	1	6	7	7	11	14	18	13	9	16	11	12	6	9	12	2	6	0	1	0	0	1	0	2	0	1	0	0	0	0	0	0	0	0	0	0	0	1	0	0	0	0	0	0	0	0	0	0	0
sasangconstitutionalmedicine	1	11	7	15	15	9	9	7	11	15	6	8	2	10	1	4	1	2	3	0	2	2	1	7	0	3	2	2	2	1	0	0	0	0	0	0	0	0	0	0	0	0	0	1	0	0	0	0	0
osteoporosis	0	8	5	3	6	6	10	8	9	12	13	8	7	7	6	10	5	12	8	5	4	4	2	1	1	0	1	0	0	0	0	0	0	0	0	0	0	0	0	0	0	0	0	0	0	0	0	0	0
beevenom	0	4	7	9	6	7	6	4	8	4	7	9	16	12	13	11	12	9	4	4	0	3	1	1	0	0	2	0	0	0	0	0	0	0	0	0	0	0	0	0	0	0	0	0	0	0	0	0	0
hypertension	1	6	4	3	6	9	9	7	8	9	11	12	13	4	10	7	5	5	6	7	5	4	1	0	1	1	0	1	0	0	0	0	0	0	0	0	0	0	0	0	1	0	0	0	0	0	0	0	0
asthma	1	2	7	3	2	5	4	5	2	10	18	13	15	15	9	11	8	6	7	1	0	0	0	1	0	0	0	0	1	0	0	0	0	0	1	0	1	1	1	0	1	0	0	1	0	0	0	0	0
donguibogam	5	8	5	9	8	8	10	7	11	15	8	8	6	14	6	5	5	1	0	1	0	1	1	2	0	0	2	0	0	0	0	0	0	0	0	0	0	0	0	0	0	0	0	1	0	0	0	0	0
vas	0	1	3	8	10	12	12	18	10	11	12	14	10	6	5	4	4	2	1	0	0	0	0	0	0	0	0	0	0	0	0	0	0	0	0	0	0	0	0	0	0	0	0	0	0	0	0	0	0
antiinflammatory	4	6	6	9	6	7	6	15	8	9	12	8	5	3	4	4	1	1	1	2	1	2	1	1	2	2	1	2	0	0	1	0	0	2	1	0	1	3	1	2	0	0	0	0	0	0	0	0	0
inos	1	2	3	4	4	8	7	8	13	11	13	17	15	7	6	5	6	2	5	1	0	0	0	0	0	0	0	0	0	0	0	0	0	0	0	0	0	0	0	0	0	0	0	0	0	0	0	0	0
no	0	3	3	5	5	4	8	8	15	9	12	15	8	4	8	11	5	3	6	0	0	0	0	0	0	0	0	0	0	0	0	0	0	0	0	0	0	0	0	0	0	0	0	0	0	0	0	0	0
cox2	1	0	1	4	2	5	10	4	13	9	18	15	14	11	10	6	4	1	1	0	0	0	0	0	0	0	0	0	0	0	0	0	0	0	0	0	0	0	0	0	0	0	0	0	0	0	0	0	0
questionnaire	1	6	14	4	4	9	4	6	7	18	7	10	10	8	6	5	6	0	2	0	0	0	0	0	0	0	0	0	0	0	0	0	0	0	0	0	0	0	0	0	0	0	0	0	0	0	0	0	0
diti	0	2	3	4	2	2	2	4	6	12	8	2	4	6	8	22	10	10	9	4	4	0	1	1	0	0	0	0	0	0	0	0	0	0	0	0	0	0	0	0	0	0	0	0	0	0	0	0	0
soyangin	1	7	13	7	12	7	6	6	7	8	8	6	6	10	0	5	2	4	3	1	0	2	0	1	0	0	0	0	1	1	0	0	0	0	0	0	0	0	0	0	0	0	0	0	0	0	0	0	0
trafficaccident	3	5	10	7	3	7	6	8	12	13	4	7	6	6	5	2	7	5	3	0	0	0	0	0	0	0	0	0	0	0	0	0	0	0	0	0	0	0	0	0	0	0	0	0	0	0	0	0	0
stress	1	5	2	3	1	6	3	5	9	8	5	10	7	8	11	3	5	5	2	5	2	3	1	1	0	1	0	1	0	0	3	0	0	0	0	0	0	0	0	0	0	0	0	0	0	0	0	0	0
safety	3	4	4	3	4	9	8	16	15	15	9	11	6	4	2	3	1	0	0	0	2	0	0	0	0	0	0	0	0	0	0	0	0	0	0	0	0	0	0	0	0	0	0	0	0	0	0	0	0
bellspalsy	0	4	6	10	8	3	4	1	4	13	9	4	7	5	6	8	4	6	4	1	4	1	0	2	2	1	0	1	0	0	0	0	0	0	0	0	0	0	0	0	0	0	0	0	0	0	0	0	0
rheumatoidarthritis	0	2	2	5	4	3	6	4	8	9	11	13	8	8	3	14	2	4	3	1	2	2	0	0	1	0	1	0	0	0	0	0	0	0	0	0	0	0	0	0	0	0	0	0	0	0	0	0	0
nfκb	0	2	6	2	7	1	10	10	11	15	15	12	11	5	7	0	1	1	0	0	0	0	0	0	0	0	0	0	0	0	0	0	0	0	0	0	0	0	0	0	0	0	0	0	0	0	0	0	0
allergicrhinitis	3	4	7	6	7	6	6	4	6	4	4	9	12	8	7	3	8	3	1	0	1	2	0	1	0	0	1	0	0	0	0	0	1	0	0	0	1	0	0	0	0	0	0	0	0	0	0	0	0
patternidentification	1	12	10	12	10	11	8	6	6	16	10	2	2	1	0	0	2	0	0	1	0	0	0	0	1	1	0	0	0	0	0	0	0	0	0	0	0	0	0	0	0	0	0	0	0	0	0	0	0
cytotoxicity	0	5	0	2	0	1	3	2	3	5	9	9	6	9	7	11	9	5	4	5	4	7	2	0	1	1	0	0	0	0	0	0	0	0	0	0	0	0	0	0	0	0	0	0	0	0	0	0	0
dongeuibogam	2	2	3	6	7	7	8	13	15	8	6	5	6	7	4	1	2	2	0	0	0	0	1	0	0	0	1	0	0	0	0	0	0	0	0	0	0	0	0	0	0	0	0	0	0	0	0	0	0
depression	1	7	4	6	6	12	7	14	6	8	6	5	2	1	6	5	2	1	2	0	1	2	1	1	0	0	0	0	0	0	0	0	0	0	0	0	0	0	0	0	0	0	0	0	0	0	0	0	0
systematicreview	2	30	10	12	4	9	4	6	6	12	6	2	0	1	0	0	1	0	0	0	0	0	0	0	0	0	0	0	0	0	0	0	0	0	0	0	0	0	0	0	0	0	0	0	0	0	0	0	0
heartratevariability	0	0	10	4	5	4	7	11	5	6	15	17	12	4	4	0	1	0	0	0	0	0	0	0	0	0	0	0	0	0	0	0	0	0	0	0	0	0	0	0	0	0	0	0	0	0	0	0	0
oxidativestress	1	7	10	10	6	8	4	15	5	11	6	5	3	3	2	2	4	1	1	1	0	0	0	0	0	0	0	0	0	0	0	0	0	0	0	0	0	0	0	0	0	0	0	0	0	0	0	0	0
bloodpressure	0	2	1	3	2	3	4	1	3	2	2	5	12	2	3	3	6	5	8	6	6	5	4	2	3	1	1	2	2	0	0	2	0	0	0	1	1	0	0	0	1	0	0	0	0	0	1	0	0
poisoningsymptoms	0	0	0	1	4	1	26	9	13	16	25	0	0	0	1	2	1	2	1	0	0	0	0	0	0	0	0	0	0	0	0	0	0	0	0	0	0	0	0	0	0	0	0	0	0	0	0	0	0
poisoningtreatment	0	0	0	0	4	1	26	9	13	16	25	0	0	0	1	2	1	1	1	0	0	0	0	0	0	0	0	0	0	0	0	0	0	0	0	0	0	0	0	0	0	0	0	0	0	0	0	0	0
dementia	0	6	2	2	4	4	6	9	5	2	2	2	11	6	8	4	4	4	4	5	4	1	2	0	0	1	0	0	0	0	0	0	0	0	0	0	0	0	0	0	0	0	0	0	0	0	0	0	0
diagnosis	0	3	3	3	7	5	1	4	6	11	9	6	7	2	3	4	4	2	1	3	8	1	1	1	0	1	0	0	0	0	0	0	0	0	0	0	0	0	0	0	0	0	0	0	0	1	0	0	0
diabetesmellitus	0	8	2	1	3	5	2	1	4	8	8	12	6	4	7	8	3	6	4	0	2	0	1	0	1	0	0	0	0	0	0	0	0	0	0	0	0	0	0	0	0	0	0	0	0	0	0	0	0
review	7	11	19	9	10	7	10	6	6	4	2	0	1	1	0	1	1	1	0	0	0	0	0	0	0	0	0	0	0	0	0	0	0	0	0	0	0	0	0	0	0	0	0	0	0	0	0	0	0
cancer	0	6	3	4	6	3	7	4	8	6	8	10	5	1	1	6	2	3	5	0	3	1	0	0	1	0	0	0	0	0	0	0	2	0	0	0	0	0	0	0	0	0	0	0	0	0	1	0	0
shanghanlun	2	10	11	15	11	10	5	8	2	2	1	1	0	3	3	2	4	0	0	2	1	1	1	0	0	0	0	0	0	0	0	0	0	0	0	0	0	0	0	0	0	0	0	0	0	0	0	0	0
cfos	1	0	2	1	3	2	4	9	12	13	6	12	3	9	5	5	4	1	1	0	1	1	0	0	0	0	0	0	0	0	0	0	0	0	0	0	0	0	0	0	0	0	0	0	0	0	0	0	0
preventionagainstpoisoning	0	0	0	0	4	1	26	9	13	16	25	0	0	0	0	0	0	0	0	0	0	0	0	0	0	0	0	0	0	0	0	0	0	0	0	0	0	0	0	0	0	0	0	0	0	0	0	0	0
meridian	0	0	3	2	0	3	4	6	3	5	6	2	6	9	8	6	6	3	5	4	4	2	2	1	1	0	0	0	0	0	1	0	0	0	0	0	0	0	0	0	0	0	0	1	0	0	0	0	0
insomnia	1	8	5	4	7	4	8	4	7	9	4	2	3	3	10	5	3	3	1	1	0	0	1	0	0	0	0	0	0	0	0	0	0	0	0	0	0	0	0	0	0	0	0	0	0	0	0	0	0
cerebralinfarction	0	6	3	2	0	1	3	3	1	7	4	4	9	7	5	10	3	8	5	0	5	3	0	1	0	0	1	0	0	0	0	0	0	0	0	0	0	0	0	0	0	0	0	0	0	0	0	0	0
il4	0	4	1	3	0	1	3	4	5	5	7	6	9	10	10	8	4	6	4	0	1	0	0	0	0	0	0	0	0	0	0	0	0	0	0	0	0	0	0	0	0	0	0	0	0	0	0	0	0
orientalmedicaltreatment	0	2	4	2	2	3	5	8	10	8	7	6	6	11	5	1	1	2	3	1	0	2	0	1	0	0	1	0	0	0	0	0	0	0	0	0	0	0	0	0	0	0	0	0	0	0	0	0	0
lipidperoxidation	0	1	0	0	3	4	3	2	3	0	6	5	3	3	3	6	3	6	10	11	5	5	6	2	0	0	0	0	0	0	0	0	0	0	0	0	0	0	0	0	0	0	0	0	0	0	0	0	0
alzheimersdisease	0	2	2	2	3	2	1	1	5	7	8	9	14	9	9	2	7	5	0	2	0	0	0	0	0	0	0	0	0	0	0	0	0	0	0	0	0	0	0	0	0	0	0	0	0	0	0	0	0
antioxidantactivity	0	2	2	2	12	5	5	10	8	9	5	7	7	4	3	2	2	2	0	1	0	0	0	0	0	0	0	0	0	0	0	0	0	0	0	0	0	0	0	0	0	0	0	0	0	0	0	0	0
il6	1	0	1	3	2	2	2	4	11	13	6	6	4	12	7	2	3	2	4	0	1	1	1	0	0	0	0	0	0	0	0	0	0	0	0	0	0	0	0	0	0	0	0	0	0	0	0	0	0
autonomicnervoussystem	0	0	3	4	2	5	6	8	10	7	12	6	8	4	6	1	1	0	0	1	0	0	0	1	0	0	0	1	0	0	0	0	0	0	0	0	0	0	0	0	0	0	0	0	0	0	0	0	0
neckpain	0	7	7	5	3	3	7	9	8	7	3	6	4	4	3	0	8	1	0	0	1	0	0	0	0	0	0	0	0	0	0	0	0	0	0	0	0	0	0	0	0	0	0	0	0	0	0	0	0
macrophage	0	2	0	0	5	7	9	10	15	11	10	1	2	1	3	2	2	1	0	0	2	1	1	0	0	0	0	0	0	0	0	0	0	0	0	0	0	0	0	0	0	0	0	0	0	0	0	0	0
antioxidation	2	6	8	7	7	4	3	5	6	6	7	8	2	4	2	0	1	2	1	1	1	0	0	0	0	0	0	0	0	0	0	0	0	0	0	0	0	0	0	0	0	0	0	0	0	0	0	0	0
osteoarthritis	2	9	2	7	7	6	5	5	3	5	6	6	4	1	3	3	2	4	0	1	1	0	0	0	0	0	0	0	0	0	0	0	0	0	0	0	0	0	0	0	0	0	0	1	0	0	0	0	0
bmi	0	1	3	1	3	6	8	8	3	9	8	4	5	5	3	5	4	4	0	1	1	0	0	0	0	0	0	0	0	0	0	0	0	0	0	0	0	0	0	0	0	0	0	0	0	0	0	0	0
aquaacupuncture	0	0	0	7	0	2	0	0	1	0	0	0	0	1	2	3	2	6	8	6	8	10	7	3	0	2	2	2	1	0	2	1	0	0	2	0	0	0	0	0	0	1	0	0	0	0	3	0	0
traditionalchinesemedicine	0	13	5	7	8	9	2	3	3	4	5	16	2	2	1	1	1	0	0	0	0	0	0	0	0	0	0	0	0	0	0	0	0	0	0	0	0	0	0	0	0	0	0	0	0	0	0	0	0
hrv	0	0	0	2	5	5	6	9	4	12	18	9	2	4	2	1	0	1	1	0	0	0	0	0	0	0	0	0	0	0	0	0	0	0	0	0	0	0	0	0	0	0	0	0	0	0	0	0	0
triglyceride	1	0	2	0	5	2	3	5	6	3	7	2	8	4	8	4	5	4	5	4	0	2	1	0	0	0	0	0	0	0	0	0	0	0	0	0	0	0	0	0	0	0	0	0	0	0	0	0	0
cytokines	1	3	1	0	3	4	4	7	4	5	7	10	9	1	3	10	3	1	3	1	0	0	0	0	0	0	0	0	0	0	0	0	0	0	0	0	0	0	0	0	0	0	0	0	0	0	0	0	0
tyrosinase	0	1	3	4	2	5	1	8	7	9	10	11	3	3	3	4	3	1	2	0	0	0	0	0	0	0	0	0	0	0	0	0	0	0	0	0	0	0	0	0	0	0	0	0	0	0	0	0	0
qualityoflife	0	6	4	3	4	14	5	4	14	6	2	4	5	0	0	0	3	3	1	0	0	2	0	0	0	0	0	0	0	0	0	0	0	0	0	0	0	0	0	0	0	0	0	0	0	0	0	0	0
pregnancy	1	3	6	1	1	1	4	4	2	4	5	3	2	5	6	5	2	3	5	2	1	1	0	0	1	5	3	0	0	1	0	1	0	1	0	0	0	0	0	0	0	0	0	0	0	0	0	0	0
pain	2	3	7	2	2	2	5	4	4	2	4	9	4	3	2	3	3	2	4	3	1	1	0	0	0	2	1	2	0	0	0	0	0	1	0	0	0	0	0	0	0	0	0	1	0	0	0	0	0
streptozotocin	0	2	2	2	6	5	3	3	2	5	13	9	9	2	4	3	1	3	0	1	1	0	0	0	1	0	0	2	0	0	0	0	0	0	0	0	0	0	0	0	0	0	0	0	0	0	0	0	0
diabetes	0	1	0	4	2	7	4	5	3	6	9	5	4	0	6	5	4	4	0	1	0	0	3	1	0	0	0	0	0	1	0	1	0	0	0	1	0	0	0	0	0	0	0	0	0	0	0	0	0
hwabyung	1	3	3	5	4	9	9	6	5	8	5	4	2	5	2	1	1	1	0	0	2	0	0	0	0	0	0	0	0	0	0	0	0	0	0	0	0	0	0	0	0	0	0	0	0	0	0	0	1
dysmenorrhea	0	4	6	3	2	2	7	7	4	5	4	6	2	5	5	4	5	2	0	0	0	0	1	1	0	0	1	0	0	0	0	0	0	0	0	0	0	0	0	0	0	0	0	0	0	0	0	0	0
infertility	1	4	3	8	8	3	1	2	4	2	0	2	4	8	4	2	4	3	4	1	1	3	1	1	0	0	0	0	0	0	0	0	0	0	1	0	0	1	0	0	0	0	0	0	0	0	0	0	0
st36	0	1	2	2	2	3	5	4	7	2	4	12	8	4	6	3	2	2	4	2	0	0	0	0	0	0	0	0	0	0	0	0	0	0	0	0	0	0	0	0	0	0	0	0	0	0	0	0	0
bax	0	2	3	2	2	2	2	5	6	6	9	5	5	10	4	3	2	2	2	1	0	0	0	0	0	0	0	0	0	0	0	0	0	0	0	0	0	0	0	0	0	0	0	0	0	0	0	0	0
fermentation	0	0	2	5	5	7	8	14	11	14	4	1	1	1	0	0	0	0	0	0	0	0	0	0	0	0	0	0	0	0	0	0	0	0	0	0	0	0	0	0	0	0	0	0	0	0	0	0	0
cholesterol	0	0	3	0	4	2	1	4	5	2	4	2	5	5	5	6	1	7	2	1	2	4	2	2	1	0	0	0	0	0	0	0	0	0	0	0	0	0	0	0	1	0	0	0	0	0	0	0	0
headache	0	1	3	3	1	3	3	5	7	8	4	1	2	2	3	4	1	5	1	1	1	1	1	2	1	0	0	1	1	1	1	0	0	1	0	0	0	0	0	0	0	1	0	1	0	0	0	1	0
heartratevariabilityhrv	0	2	0	4	1	3	11	7	7	9	4	10	4	3	3	2	1	0	0	0	0	0	0	0	0	0	0	0	0	0	0	0	0	0	0	0	0	0	0	0	0	0	0	0	0	0	0	0	0
soeumin	0	1	2	2	8	2	3	7	7	5	5	3	3	8	2	1	2	2	1	1	0	1	2	0	0	0	1	0	0	1	0	0	0	0	0	0	0	0	0	0	0	0	0	0	0	0	0	0	0
traditionalmedicine	1	3	8	3	5	4	5	5	6	3	4	3	3	4	2	1	5	1	2	0	1	0	1	0	0	0	0	0	0	0	0	0	0	0	0	0	0	0	0	0	0	0	0	0	0	0	0	0	0
il1β	0	0	2	3	1	1	3	2	6	6	12	1	9	13	4	4	1	0	0	1	0	1	0	0	0	0	0	0	0	0	0	0	0	0	0	0	0	0	0	0	0	0	0	0	0	0	0	0	0
herbmedicine	2	0	1	2	2	0	6	5	7	6	4	5	4	3	5	4	2	2	4	0	0	2	1	0	0	0	1	1	0	0	0	0	0	0	0	0	0	0	0	0	0	0	1	0	0	0	0	0	0
arthritis	0	1	1	1	1	3	2	1	3	2	1	4	8	6	11	6	6	4	5	1	1	2	0	0	0	0	0	0	0	0	0	0	0	0	0	0	0	0	0	0	0	0	0	0	0	0	0	0	0
highfatdiet	1	5	8	5	1	4	4	1	2	5	9	4	0	5	3	7	1	2	1	0	0	0	1	0	0	0	0	0	0	0	0	0	0	0	0	0	0	0	0	0	0	0	0	0	0	0	0	0	0
bcl2	0	2	3	1	2	2	2	5	3	2	10	3	7	6	5	6	4	2	2	1	1	0	0	0	0	0	0	0	0	0	0	0	0	0	0	0	0	0	0	0	0	0	0	0	0	0	0	0	0
koreanmedicaltreatment	1	12	15	14	13	4	3	2	0	0	0	3	0	0	0	0	0	1	1	0	0	0	0	0	0	0	0	0	0	0	0	0	0	0	0	0	0	0	0	0	0	0	0	0	0	0	0	0	0
caspase3	1	0	2	3	3	2	0	1	4	6	5	6	9	13	6	3	3	2	0	0	0	0	0	0	0	0	0	0	0	0	0	0	0	0	0	0	0	0	0	0	0	0	0	0	0	0	0	0	0
casereport	4	26	13	7	4	0	1	2	2	1	1	2	2	4	0	0	0	0	0	0	0	0	0	0	0	0	0	0	0	0	0	0	0	0	0	0	0	0	0	0	0	0	0	0	0	0	0	0	0
lps	1	2	0	3	3	6	5	1	5	8	3	9	5	4	6	3	0	0	3	0	0	1	0	0	0	0	0	0	0	0	0	0	0	0	0	0	0	0	0	0	0	0	0	0	0	0	0	0	0
clinicalstudy	1	3	3	2	1	2	3	4	3	9	5	2	3	4	2	3	3	3	5	1	4	1	1	0	0	0	0	0	0	0	0	0	0	0	0	0	0	0	0	0	0	0	0	0	0	0	0	0	0
dpph	0	2	1	4	2	1	2	9	6	6	11	4	4	7	1	4	3	0	0	0	0	0	0	0	0	0	0	0	0	0	0	0	0	0	0	0	0	0	0	0	0	0	0	0	0	0	0	0	0
chuna	1	1	6	6	4	1	3	3	5	10	6	11	4	2	0	1	2	1	0	0	0	0	0	0	0	0	0	0	0	0	0	0	0	0	0	0	0	0	0	0	0	0	0	0	0	0	0	0	0
acutetoxicity	0	0	2	0	2	5	5	10	10	9	5	4	2	3	0	2	1	2	0	1	1	0	0	0	1	0	1	0	1	0	0	0	0	0	0	0	0	0	0	0	0	0	0	0	0	0	0	0	0
rat	0	3	1	1	3	2	2	0	9	6	8	6	3	4	5	4	2	1	2	1	2	2	0	0	0	0	0	0	0	0	0	0	0	0	0	0	0	0	0	0	0	0	0	0	0	0	0	0	0
immuneresponse	0	0	0	0	0	0	0	2	6	1	0	3	4	5	5	2	3	5	3	3	8	4	2	1	1	1	2	0	2	3	0	1	0	0	0	0	0	0	0	0	0	0	0	0	0	0	0	0	0
pulsediagnosis	0	2	1	5	4	1	5	7	8	10	6	5	3	1	0	3	2	0	0	1	0	0	0	0	2	0	0	0	0	0	0	0	0	0	0	0	0	0	0	0	0	0	0	0	0	0	0	0	0
survey	3	4	4	3	4	4	2	9	9	4	6	3	5	5	0	0	1	0	0	0	0	0	0	0	0	0	0	0	0	0	0	0	0	0	0	0	0	0	0	0	0	0	0	0	0	0	0	0	0
ld50	0	0	0	1	3	7	4	9	10	10	5	5	1	5	0	3	1	1	0	0	1	0	0	0	0	0	0	0	0	0	0	0	0	0	0	0	0	0	0	0	0	0	0	0	0	0	0	0	0
clinicaltrial	0	10	4	3	0	5	6	5	6	8	5	6	3	1	1	2	0	0	0	0	0	0	0	0	0	0	0	0	0	0	0	0	0	0	0	0	0	0	0	0	0	0	0	0	0	0	0	0	0
beevenomacupuncture	0	0	1	4	2	3	1	3	6	4	5	1	8	7	3	4	4	6	0	1	0	0	0	0	0	0	1	0	0	0	0	0	0	0	0	0	0	0	0	0	0	0	0	0	0	0	0	0	0
anticancer	0	0	0	1	2	2	3	0	3	2	2	4	7	7	3	6	3	8	2	3	1	2	1	0	1	0	1	0	0	0	0	0	0	0	0	0	0	0	0	0	0	0	0	0	0	0	0	0	0
acupoint	3	2	2	3	2	4	6	6	5	2	8	1	2	3	2	2	2	3	2	1	2	1	0	0	0	0	0	0	0	0	0	0	0	0	0	0	0	0	0	0	0	0	0	0	0	0	0	0	0
shoulderpain	2	4	1	5	5	1	3	6	6	3	3	4	9	3	1	1	1	1	1	3	0	0	0	0	0	0	0	0	0	0	0	0	0	0	0	0	0	0	0	0	0	0	0	0	0	0	0	0	0
qigong	0	1	2	2	5	5	2	6	5	6	8	4	1	0	6	1	3	3	1	1	0	0	0	0	0	0	0	0	0	0	0	0	0	0	0	0	0	0	0	0	0	0	0	0	0	0	0	0	0
randomizedcontrolledtrial	4	10	5	6	2	4	6	4	5	4	5	1	1	1	0	2	1	0	0	0	0	0	0	0	0	0	0	0	0	0	0	0	0	0	0	0	0	0	0	0	0	0	0	0	0	0	0	0	0
histamine	0	0	0	1	2	1	1	1	6	2	3	2	4	5	7	3	8	6	2	0	2	4	0	0	0	0	0	0	0	0	0	0	0	0	0	0	0	0	0	0	0	0	0	0	0	0	0	0	0
constitution	1	1	0	4	0	1	3	3	2	9	3	4	4	3	7	1	4	2	3	1	0	0	0	2	0	0	0	0	0	0	0	0	0	0	0	0	0	0	0	0	0	0	0	0	0	0	0	0	0
metabolicsyndrome	1	4	4	2	7	3	7	7	5	11	1	4	1	0	1	0	0	0	0	0	0	0	0	0	0	0	0	0	0	0	0	0	0	0	0	0	0	0	0	0	0	0	0	0	0	0	0	0	0
koreantraditionalmedicine	1	5	11	3	1	8	5	5	9	3	2	0	1	1	1	0	0	1	0	0	0	0	0	1	0	0	0	0	0	0	0	0	0	0	0	0	0	0	0	0	0	0	0	0	0	0	0	0	0
acne	1	2	3	6	2	4	3	4	4	3	4	3	4	3	4	2	0	1	1	0	0	0	0	0	1	0	1	0	0	0	0	0	0	0	0	0	1	0	0	0	0	0	0	0	0	0	0	0	0
saamacupuncture	1	2	1	4	7	3	4	3	2	2	3	7	8	1	3	1	1	1	0	0	1	0	0	0	0	0	0	0	0	0	0	0	0	0	0	0	0	0	0	0	0	0	0	1	0	0	0	0	0
parkinsonsdisease	2	5	5	4	4	2	4	4	1	6	2	5	3	3	2	1	1	0	1	1	0	0	0	0	0	0	0	0	0	0	0	0	0	0	0	0	0	0	0	0	0	0	0	0	0	0	0	0	0
allergy	0	2	0	3	0	3	1	2	2	3	2	6	8	6	2	5	1	4	3	0	0	0	0	0	0	2	0	0	0	1	0	0	0	0	0	0	0	0	0	0	0	0	0	0	0	0	0	0	0
scutellariaeradix	1	2	0	2	3	3	3	9	8	1	1	3	2	3	0	4	0	2	1	0	1	4	0	1	0	0	0	0	0	0	0	0	0	0	0	0	0	0	1	0	0	0	0	0	0	0	0	0	0
thrombosis	0	0	0	0	0	4	2	0	1	2	2	0	3	1	4	1	8	2	1	3	5	2	3	2	1	2	2	1	1	0	1	1	0	0	0	0	0	0	0	0	0	0	0	0	0	0	0	0	0
herb	1	1	3	0	1	1	3	2	3	4	8	8	2	3	5	0	2	1	3	1	0	0	1	2	0	0	0	0	0	0	0	0	0	0	0	0	0	0	0	0	0	0	0	0	0	0	0	0	0
psoriasis	3	4	5	7	4	3	5	1	3	2	1	2	3	1	3	1	2	1	0	2	0	0	0	0	0	0	0	0	0	0	1	0	0	0	0	0	0	0	0	0	0	0	0	0	0	0	0	0	0
functionaldyspepsia	0	1	4	6	3	0	0	3	4	9	7	2	4	4	4	1	1	1	0	0	0	0	0	0	0	0	0	0	0	0	0	0	0	0	0	0	0	0	0	0	0	0	0	0	0	0	0	0	0
facialpalsy	0	3	6	3	2	4	1	6	2	3	1	2	2	1	5	3	3	1	3	0	1	2	0	0	0	0	0	0	0	0	0	0	0	0	0	0	0	0	0	0	0	0	0	0	0	0	0	0	0
standardization	1	2	4	6	2	2	3	4	4	3	4	3	3	2	0	2	1	1	1	1	0	1	1	1	0	0	0	0	0	0	0	0	0	0	0	0	0	0	0	0	0	0	1	0	0	0	0	0	0
bloodstasis	0	2	4	1	1	3	1	3	1	7	0	1	3	3	3	0	2	3	1	1	4	2	2	1	0	0	0	0	1	1	1	1	0	0	0	0	0	0	0	0	0	0	0	0	0	0	0	0	0
hplc	1	1	0	2	2	2	2	2	5	3	6	4	6	3	1	2	1	1	2	1	3	1	0	0	0	0	2	0	0	0	0	0	0	0	0	0	0	0	0	0	0	0	0	0	0	0	0	0	0
liver	0	0	3	1	2	3	2	3	2	0	0	4	1	3	4	3	1	2	2	3	0	1	1	2	2	0	3	1	0	0	0	0	0	0	0	1	0	1	0	0	0	0	0	0	0	0	0	0	1
taeeumin	0	3	6	5	5	8	7	4	3	3	1	0	0	0	0	0	1	1	1	0	0	0	0	0	0	1	1	2	0	0	0	0	0	0	0	0	0	0	0	0	0	0	0	0	0	0	0	0	0
tinnitus	0	2	6	4	1	2	2	6	3	3	2	1	5	2	2	0	2	2	0	2	0	0	0	1	0	1	1	0	0	0	0	0	1	0	0	0	0	0	0	0	0	0	0	0	1	0	0	0	0
ifnγ	0	0	0	1	0	0	0	3	2	2	4	5	5	8	8	5	3	1	2	1	1	0	0	0	0	0	0	0	0	0	0	0	0	0	0	0	0	0	0	0	0	0	0	0	0	0	0	0	0
antiinflammatoryeffect	0	4	2	2	2	2	2	4	1	6	6	6	5	2	2	2	0	1	0	1	1	0	0	0	0	0	0	0	0	0	0	0	0	0	0	0	0	0	0	0	0	0	0	0	0	0	0	0	0
totalcholesterol	0	0	1	0	2	0	0	1	4	3	5	0	9	0	6	3	4	3	3	3	0	3	1	0	0	0	0	0	0	0	0	0	0	0	0	0	0	0	0	0	0	0	0	0	0	0	0	0	0
mttassay	1	1	0	2	0	2	1	0	0	1	1	3	3	2	3	4	5	9	4	3	1	1	3	1	0	0	0	0	0	0	0	0	0	0	0	0	0	0	0	0	0	0	0	0	0	0	0	0	0
acupuncturetherapy	1	1	1	2	0	2	1	1	4	1	2	1	1	4	10	2	3	1	1	2	1	0	2	1	1	0	2	0	0	1	1	0	0	0	0	0	0	0	0	0	0	0	0	0	0	0	0	0	0
huangdineijing	2	7	4	6	4	6	3	1	0	1	0	2	1	2	2	2	1	1	2	0	0	2	0	0	0	0	1	0	0	0	0	0	0	0	0	0	0	0	0	0	0	0	0	0	0	0	0	0	0
hydrogenperoxide	1	0	1	1	2	0	5	11	8	5	2	1	4	1	2	0	3	1	0	1	1	0	0	0	0	0	0	0	0	0	0	0	0	0	0	0	0	0	0	0	0	0	0	0	0	0	0	0	0
geneexpression	1	0	1	0	2	0	0	4	3	5	1	6	6	8	7	3	1	0	1	0	1	0	0	0	0	0	0	0	0	0	0	0	0	0	0	0	0	0	0	0	0	0	0	0	0	0	0	0	0
acupuncturetreatment	0	1	2	0	1	2	3	1	0	6	2	2	4	1	1	0	7	1	0	1	0	0	2	4	0	3	2	0	1	0	0	0	1	1	1	0	0	0	0	0	0	0	0	0	0	0	0	0	0
reactiveoxygenspecies	2	3	4	2	3	2	3	1	0	6	6	4	3	4	1	5	0	1	0	0	0	0	0	0	0	0	0	0	0	0	0	0	0	0	0	0	0	0	0	0	0	0	0	0	0	0	0	0	0
antioxidativeeffect	0	0	2	1	1	2	1	2	3	4	7	16	0	3	1	3	2	0	0	0	1	0	0	0	0	0	0	0	0	0	0	0	0	0	0	0	0	0	0	0	0	0	0	0	0	0	0	0	0
syndromedifferentiation	0	6	2	5	3	8	3	5	6	3	3	3	1	0	0	0	0	0	0	0	1	0	0	0	0	0	0	0	0	0	0	0	0	0	0	0	0	0	0	0	0	0	0	0	0	0	0	0	0
lungcancer	0	2	4	7	6	3	2	4	5	2	1	0	0	1	1	2	2	0	1	2	0	1	0	2	1	0	0	0	0	0	0	0	0	0	0	0	0	0	0	0	0	0	0	0	0	0	0	0	0
antitumor	0	0	0	2	0	0	1	0	1	5	0	2	2	0	0	4	2	2	6	0	6	4	4	2	2	0	1	1	0	1	0	0	0	0	0	0	0	0	0	0	0	0	0	0	0	0	0	0	0
ige	0	1	1	0	1	1	3	0	5	3	5	2	2	3	9	6	2	2	0	0	1	1	0	0	0	0	0	0	0	0	0	0	0	0	0	0	0	0	0	0	0	0	0	0	0	0	0	0	0
ros	0	0	1	4	4	4	2	2	5	5	6	6	1	2	1	2	2	1	0	0	0	0	0	0	0	0	0	0	0	0	0	0	0	0	0	0	0	0	0	0	0	0	0	0	0	0	0	0	0
children	0	2	6	1	4	4	4	2	5	1	1	3	3	3	3	0	4	1	0	0	0	0	0	0	0	0	0	0	0	0	0	0	0	0	0	0	0	0	0	0	0	0	0	0	0	0	0	0	0
lipopolysaccharide	0	2	1	1	2	3	1	2	6	4	2	2	7	6	0	3	2	0	0	2	0	0	1	0	0	0	0	0	0	0	0	0	0	0	0	0	0	0	0	0	0	0	0	0	0	0	0	0	0
hwangjenaegyeong	0	0	1	0	0	1	0	6	10	9	5	1	4	1	3	0	1	0	0	0	0	1	0	3	1	0	0	0	0	0	0	0	0	0	0	0	0	0	0	0	0	0	0	0	0	0	0	0	0
sasangconstitutionalmedicinescm	0	0	0	1	7	2	3	7	3	4	3	7	8	1	0	1	0	0	0	0	0	0	0	0	0	0	0	0	0	0	0	0	0	0	0	0	0	0	0	0	0	0	0	0	0	0	0	0	0
taeumin	1	2	0	2	2	1	2	0	0	3	4	6	5	3	4	3	1	2	1	1	0	0	1	1	0	0	0	1	1	0	0	0	0	0	0	0	0	0	0	0	0	0	0	0	0	0	0	0	0
prescription	0	2	2	1	3	1	3	4	6	3	2	5	1	1	0	0	1	2	0	0	1	0	5	1	1	0	1	0	0	0	0	0	0	0	0	0	0	0	0	0	0	0	0	0	0	0	0	0	0
chunatreatment	0	1	0	0	0	3	5	8	6	4	2	1	2	0	0	0	2	1	2	4	1	1	0	1	0	0	0	0	0	0	0	0	1	0	0	0	0	0	0	0	0	0	0	0	0	0	0	0	0
constipation	2	0	2	2	0	0	3	4	0	3	2	2	1	4	3	1	2	3	4	1	0	1	0	1	0	0	1	0	0	0	1	0	0	0	0	0	0	0	1	0	0	0	1	0	0	0	0	0	0
alcohol	0	0	1	1	1	2	3	2	3	2	3	5	3	2	1	4	5	1	1	1	0	0	1	0	2	0	1	0	0	0	0	0	0	0	0	0	0	0	0	0	0	0	0	0	0	0	0	0	0
melanin	0	2	4	5	3	2	1	2	3	3	2	6	3	1	4	2	0	0	2	0	0	0	0	0	0	0	0	0	0	0	0	0	0	0	0	0	0	0	0	0	0	0	0	0	0	0	0	0	0
vertigo	0	1	4	3	0	1	2	2	2	1	5	1	4	4	4	3	1	2	4	0	0	0	0	0	0	0	0	0	0	0	0	0	0	0	0	0	0	0	0	0	0	0	1	0	0	0	0	0	0
breastcancer	0	1	1	7	3	3	4	4	1	3	2	6	2	2	1	1	0	1	0	0	1	0	1	0	1	0	0	0	0	0	0	0	0	0	0	0	0	0	0	0	0	0	0	0	0	0	0	0	0
sweetbeevenom	0	2	1	1	4	2	2	8	6	4	7	5	3	0	0	0	0	0	0	0	0	0	0	0	0	0	0	0	0	0	0	0	0	0	0	0	0	0	0	0	0	0	0	0	0	0	0	0	0
nitricoxideno	1	3	3	2	1	0	2	1	1	1	1	4	4	2	1	2	4	3	3	1	2	1	1	0	0	0	0	0	0	0	0	0	0	0	0	0	0	0	0	0	0	0	0	0	0	0	0	0	0
visualanalogscalevas	0	0	1	6	7	4	1	2	3	2	1	4	7	4	1	0	0	0	1	0	0	0	0	0	0	0	0	0	0	0	0	0	0	0	0	0	0	0	0	0	0	0	0	0	0	0	0	0	0
hyungsangmedicine	0	0	0	1	0	2	0	0	1	4	4	5	5	9	8	2	3	0	0	0	0	0	0	0	0	0	0	0	0	0	0	0	0	0	0	0	0	0	0	0	0	0	0	0	0	0	0	0	0
liverdamage	0	0	1	1	0	0	1	2	0	1	5	2	2	5	1	1	0	2	0	0	0	6	1	2	0	1	0	0	0	0	1	0	0	0	0	0	2	2	0	0	3	0	1	0	0	0	0	0	0
bodycomposition	0	0	2	1	3	3	2	3	4	4	2	3	1	4	2	3	0	4	1	0	1	0	0	0	0	0	0	0	0	0	0	0	0	0	0	0	0	0	0	0	0	0	0	0	0	0	0	0	0
yukmijihwangtang	0	0	0	2	0	0	0	0	2	5	0	1	1	0	4	5	11	1	3	0	1	0	1	1	0	1	2	0	0	1	0	0	0	0	0	0	0	0	0	0	1	0	0	0	0	0	0	0	0
alt	0	0	0	0	3	3	0	2	1	2	4	2	3	1	1	5	2	5	2	0	3	2	2	0	0	0	0	0	0	0	0	0	0	0	0	0	0	0	0	0	0	0	0	0	0	0	0	0	0
reliability	0	4	7	3	3	4	1	0	1	3	2	4	3	5	2	0	1	0	0	0	0	0	0	0	0	0	0	0	0	0	0	0	0	0	0	0	0	0	0	0	0	0	0	0	0	0	0	0	0
collagen	0	5	2	3	1	1	1	2	0	1	6	3	3	2	2	2	1	1	2	1	1	2	1	0	0	0	0	0	0	0	0	0	0	0	0	0	0	0	0	0	0	0	0	0	0	0	0	0	0
angiogenesis	0	1	1	0	0	1	1	0	0	2	1	2	10	2	3	1	3	4	4	3	3	0	0	0	0	0	0	0	0	0	0	0	0	0	0	0	0	0	0	0	0	0	0	0	0	0	0	0	0
lipopolysaccharidelps	1	4	2	1	1	3	3	3	3	2	5	2	4	1	0	0	0	2	1	1	2	0	0	0	0	0	1	0	0	0	0	0	0	0	0	0	0	0	0	0	0	0	0	0	0	0	0	0	0
atherosclerosis	0	0	4	0	0	2	3	1	4	7	0	3	5	2	3	1	4	1	0	1	0	0	0	0	0	0	0	0	0	1	0	0	0	0	0	0	0	0	0	0	0	0	0	0	0	0	0	0	0
westernmedicine	0	2	2	1	1	2	7	2	3	5	0	0	2	1	1	2	1	2	0	2	0	3	1	0	0	0	0	1	0	0	0	1	0	0	0	0	0	0	0	0	0	0	0	0	0	0	0	0	0
ginseng	0	2	2	5	2	1	0	1	3	2	4	4	4	2	0	1	2	2	0	0	0	1	0	0	0	3	1	0	0	0	0	0	0	0	0	0	0	0	0	0	0	0	0	0	0	0	0	0	0
osteoclast	0	2	1	2	5	2	8	6	4	3	5	0	0	0	0	2	0	0	0	1	0	0	0	0	0	0	0	0	0	0	0	0	0	0	0	0	0	0	0	0	0	0	0	0	0	0	0	0	0
anxiety	0	2	1	2	2	2	3	7	6	4	2	1	2	4	0	1	1	0	0	0	0	0	1	0	0	0	0	0	0	0	0	0	0	0	0	0	0	0	0	0	0	0	0	0	0	0	0	0	0
hippocampus	0	1	0	2	1	0	0	0	2	6	2	4	7	2	2	3	5	1	1	2	0	0	0	0	0	0	0	0	0	0	0	0	0	0	0	0	0	0	0	0	0	0	0	0	0	0	0	0	0
alopecia	0	2	4	4	6	4	1	2	3	4	1	1	3	2	1	0	0	0	0	0	0	0	1	0	0	0	0	1	0	0	1	0	0	0	0	0	0	0	0	0	0	0	0	0	0	0	0	0	0
dizziness	0	4	5	3	1	1	0	2	3	3	1	1	1	0	3	3	1	2	0	1	2	1	1	1	0	0	0	0	0	1	0	0	0	0	0	0	0	0	0	0	0	0	0	0	0	0	0	0	0
tonguediagnosis	0	1	2	3	0	5	4	3	2	2	3	3	3	2	0	1	1	1	2	1	0	0	1	0	0	0	0	0	0	0	0	0	0	0	0	0	0	0	0	0	0	0	0	0	0	0	0	0	0
melittin	0	1	0	2	2	0	0	4	3	3	0	2	6	3	4	2	2	3	3	0	0	0	0	0	0	0	0	0	0	0	0	0	0	0	0	0	0	0	0	0	0	0	0	0	0	0	0	0	0
edema	0	3	0	0	3	0	1	2	1	1	2	2	2	4	5	4	1	2	2	0	1	0	0	0	1	1	0	0	0	1	0	0	0	0	0	0	0	1	0	0	0	0	0	0	0	0	0	0	0
samultang	0	0	0	0	1	0	1	2	3	3	0	2	6	1	0	0	0	2	3	5	3	2	0	1	2	0	1	1	0	0	0	0	1	0	0	0	0	0	0	0	0	0	0	0	0	0	0	0	0
thermography	0	0	1	0	1	1	1	0	0	2	3	2	2	5	1	5	2	1	1	1	5	2	0	3	1	0	0	0	0	0	0	0	0	0	0	0	0	0	0	0	0	0	0	0	0	0	0	0	0
prostaglandine2	0	1	1	2	1	0	0	2	3	4	4	2	7	6	0	5	1	1	0	0	0	0	0	0	0	0	0	0	0	0	0	0	0	0	0	0	0	0	0	0	0	0	0	0	0	0	0	0	0
fatigue	0	1	2	4	1	8	2	4	1	1	2	1	3	2	1	1	1	3	1	0	0	0	0	0	0	0	0	0	0	0	0	0	0	0	0	0	0	0	0	0	0	0	0	0	0	0	0	0	0
mastcell	0	1	0	1	4	0	0	1	2	2	3	3	3	3	7	1	2	2	0	0	0	3	0	0	1	0	0	0	0	0	0	0	0	0	0	0	0	0	0	0	0	0	0	0	0	0	0	0	0
growth	0	0	0	1	2	1	5	1	2	6	5	1	3	2	1	2	1	3	2	0	0	0	0	0	0	1	0	0	0	0	0	0	0	0	0	0	0	0	0	0	0	0	0	0	0	0	0	0	0
pge2	1	0	0	2	1	0	4	2	4	5	2	5	3	4	2	2	2	0	0	0	0	0	0	0	0	0	0	0	0	0	0	0	0	0	0	0	0	0	0	0	0	0	0	0	0	0	0	0	0
cva	0	0	0	0	0	0	0	1	1	2	0	1	2	2	5	4	3	2	4	3	1	3	0	2	0	0	1	0	0	0	0	0	0	0	0	0	0	0	0	0	0	0	0	1	0	0	0	0	1
peripheralfacialparalysis	0	0	1	3	3	2	6	4	5	5	1	2	0	1	2	0	0	1	1	0	0	1	0	0	0	1	0	0	0	0	0	0	0	0	0	0	0	0	0	0	0	0	0	0	0	0	0	0	0
antimicrobialactivity	0	2	0	3	1	1	2	2	6	0	4	4	4	3	4	0	1	0	2	0	0	0	0	0	0	0	0	0	0	0	0	0	0	0	0	0	0	0	0	0	0	0	0	0	0	0	0	0	0
analgesic	0	1	2	0	0	3	1	1	0	1	5	1	1	0	0	2	0	0	1	1	2	3	0	2	1	3	1	1	1	0	1	0	0	0	0	4	0	0	0	0	0	0	0	0	0	0	0	0	0
riskfactor	0	0	0	1	0	3	1	1	2	4	3	8	1	2	3	1	0	7	0	1	1	0	0	0	0	0	0	0	0	0	0	0	0	0	0	0	0	0	0	0	0	0	0	0	0	0	0	0	0
2	0	4	0	3	5	2	1	1	5	2	3	1	1	0	1	1	4	2	1	0	0	1	0	0	0	0	0	0	0	0	0	0	0	0	0	0	0	0	0	0	0	0	0	0	0	0	0	0	0
koreanmedicinetreatment	3	8	9	4	8	5	1	0	0	0	0	0	0	0	0	0	0	0	0	0	0	0	0	0	0	0	0	0	0	0	0	0	0	0	0	0	0	0	0	0	0	0	0	0	0	0	0	0	0
regionalcerebralbloodflow	0	0	0	0	0	1	0	0	1	0	2	6	7	3	4	2	4	2	1	2	2	1	0	0	0	0	0	0	0	0	0	0	0	0	0	0	0	0	0	0	0	0	0	0	0	0	0	0	0
diarrhea	0	0	0	1	0	1	1	2	0	0	2	4	2	3	7	1	2	2	6	0	0	0	1	0	0	0	0	0	0	0	0	0	0	0	2	0	0	0	0	0	0	0	0	0	0	0	1	0	0
raw2647cells	0	1	4	2	4	3	1	6	2	2	0	3	2	3	3	1	0	1	0	0	0	0	0	0	0	0	0	0	0	0	0	0	0	0	0	0	0	0	0	0	0	0	0	0	0	0	0	0	0
scoliosis	0	1	0	1	0	3	4	2	5	1	2	1	3	3	1	1	0	6	1	2	0	0	0	1	0	0	0	0	0	0	0	0	0	0	0	0	0	0	0	0	0	0	0	0	0	0	0	0	0
chunamanualtherapy	0	7	10	5	2	2	2	1	5	1	1	1	1	0	0	0	0	0	0	0	0	0	0	0	0	0	0	0	0	0	0	0	0	0	0	0	0	0	0	0	0	0	0	0	0	0	0	0	0
bojungikgitang	0	0	1	1	1	2	0	0	2	2	2	3	3	3	3	2	2	2	0	1	0	0	0	0	1	1	0	2	0	1	0	2	0	0	0	0	1	0	0	0	0	0	0	0	0	0	0	0	0
cyclooxygenase2	0	1	0	1	0	2	2	3	2	4	4	4	4	3	4	2	1	0	0	1	0	0	0	0	0	0	0	0	0	0	0	0	0	0	0	0	0	0	0	0	0	0	0	0	0	0	0	0	0
bodyweight	0	1	0	0	1	2	2	0	0	4	2	2	4	0	4	5	4	1	1	1	0	0	2	0	0	0	0	0	0	0	0	0	0	0	0	0	0	0	0	0	0	1	0	0	0	0	0	0	0
medicinalplants	2	3	6	0	1	3	3	2	1	1	3	1	0	1	3	0	1	0	0	0	2	3	1	0	0	0	0	0	0	0	0	0	0	0	0	0	0	0	0	0	0	0	0	0	0	0	0	0	0
ginsengradix	0	0	0	0	0	1	2	1	3	0	0	3	5	6	5	1	3	0	3	2	0	0	0	0	0	0	0	0	0	1	0	0	0	0	1	0	0	0	0	0	0	0	0	0	0	0	0	0	0
p53	0	0	0	1	0	0	0	0	3	4	2	4	3	4	6	5	2	0	0	2	1	0	0	0	0	0	0	0	0	0	0	0	0	0	0	0	0	0	0	0	0	0	0	0	0	0	0	0	0
melanogenesis	0	1	2	0	0	1	1	0	1	3	6	2	1	5	5	2	3	4	0	0	0	0	0	0	0	0	0	0	0	0	0	0	0	0	0	0	0	0	0	0	0	0	0	0	0	0	0	0	0
antioxidanteffect	1	2	2	1	2	2	2	4	2	5	5	4	1	1	0	2	0	1	0	0	0	0	0	0	0	0	0	0	0	0	0	0	0	0	0	0	0	0	0	0	0	0	0	0	0	0	0	0	0
skin	0	3	1	1	1	3	2	3	3	2	1	3	1	3	2	0	3	1	0	0	1	1	1	0	0	0	1	0	0	0	0	0	0	0	0	0	0	0	0	0	0	0	0	0	0	0	0	0	0
visualanaloguescalevas	1	3	3	4	1	2	1	3	5	3	0	3	2	1	3	0	1	0	1	0	0	0	0	0	0	0	0	0	0	0	0	0	0	0	0	0	0	0	0	0	0	0	0	0	0	0	0	0	0
menopause	2	2	2	0	0	1	2	2	2	2	6	2	1	3	2	2	2	0	0	1	1	0	1	0	0	0	0	0	0	0	0	0	0	0	0	0	0	0	0	0	0	0	0	0	0	0	0	0	0
eosinophil	0	0	1	1	0	0	0	2	1	3	5	1	3	9	6	1	1	0	0	2	0	0	0	0	0	0	0	0	0	0	0	0	0	0	0	0	0	0	0	0	0	0	0	0	0	0	0	0	0
coptidisrhizoma	0	1	0	1	6	1	2	2	1	4	1	2	4	3	1	2	1	1	0	1	0	0	0	0	0	1	0	0	0	0	0	0	0	0	0	0	0	0	1	0	0	0	0	0	0	0	0	0	0
astragaliradix	0	0	0	1	0	0	3	3	3	2	4	2	4	4	2	1	1	2	2	0	1	0	0	0	0	0	0	0	0	1	0	0	0	0	0	0	0	0	0	0	0	0	0	0	0	0	0	0	0
neuropathicpain	1	0	1	0	4	3	0	3	2	3	1	2	4	4	4	2	0	1	0	1	0	0	0	0	0	0	0	0	0	0	0	0	0	0	0	0	0	0	0	0	0	0	0	0	0	0	0	0	0
microarray	0	0	0	2	1	1	0	2	3	3	1	8	1	2	4	5	2	1	0	0	0	0	0	0	0	0	0	0	0	0	0	0	0	0	0	0	0	0	0	0	0	0	0	0	0	0	0	0	0
glucose	0	2	1	1	0	0	2	1	3	1	0	6	1	2	7	3	3	1	1	0	0	0	1	0	0	0	0	0	0	0	0	0	0	0	0	0	0	0	0	0	0	0	0	0	0	0	0	0	0
aromatherapy	1	0	1	0	1	0	1	6	3	0	1	2	4	2	2	3	4	3	2	0	0	0	0	0	0	0	0	0	0	0	0	0	0	0	0	0	0	0	0	0	0	0	0	0	0	0	0	0	0
hominisplacenta	0	1	3	2	0	0	2	1	0	2	1	4	3	6	2	4	2	0	1	2	0	0	0	0	0	0	0	0	0	0	0	0	0	0	0	0	0	0	0	0	0	0	0	0	0	0	0	0	0
conservativetreatment	1	0	1	1	4	6	0	2	6	4	2	2	2	0	1	0	0	1	2	0	0	1	0	0	0	0	0	0	0	0	0	0	0	0	0	0	0	0	0	0	0	0	0	0	0	0	0	0	0
complementaryandalternativemedicine	0	3	4	4	1	2	3	4	5	3	3	2	0	0	0	0	1	0	0	0	0	0	0	0	0	0	0	0	0	0	0	0	0	0	0	0	0	0	0	0	0	0	0	0	0	0	0	0	0
integrativemedicine	3	8	7	3	3	3	1	1	3	1	1	1	0	0	0	0	0	0	0	0	0	0	0	0	0	0	0	0	0	0	0	0	0	0	0	0	0	0	0	0	0	0	0	0	0	0	0	0	0
eeg	0	0	2	0	1	1	1	4	3	1	2	7	0	1	4	4	1	2	1	0	0	0	0	0	0	0	0	0	0	0	0	0	0	0	0	0	0	0	0	0	0	0	0	0	0	0	0	0	0
coldhypersensitivity	1	1	1	3	3	2	3	5	0	3	2	0	0	3	2	2	2	2	0	0	0	0	0	0	0	0	0	0	0	0	0	0	0	0	0	0	0	0	0	0	0	0	0	0	0	0	0	0	0
clinicalpracticeguideline	0	8	4	7	11	0	2	0	0	2	0	1	0	0	0	0	0	0	0	0	0	0	0	0	0	0	0	0	0	0	0	0	0	0	0	0	0	0	0	0	0	0	0	0	0	0	0	0	0
endometriosis	0	0	0	2	1	1	0	0	4	2	3	4	12	0	1	0	2	0	0	0	1	1	0	1	0	0	0	0	0	0	0	0	0	0	0	0	0	0	0	0	0	0	0	0	0	0	0	0	0
hepatotoxicity	1	0	2	0	1	1	0	6	2	3	5	2	2	3	2	0	2	0	1	0	0	0	1	0	0	1	0	0	0	0	0	0	0	0	0	0	0	0	0	0	0	0	0	0	0	0	0	0	0
rtpcr	0	0	0	0	1	1	0	0	1	2	4	1	4	4	4	3	4	1	2	2	1	0	0	0	0	0	0	0	0	0	0	0	0	0	0	0	0	0	0	0	0	0	0	0	0	0	0	0	0
neuroprotectiveeffect	0	1	0	0	3	1	3	3	3	2	2	3	5	0	3	3	2	0	0	1	0	0	0	0	0	0	0	0	0	0	0	0	0	0	0	0	0	0	0	0	0	0	0	0	0	0	0	0	0
kidney	0	0	0	0	2	3	1	2	1	1	0	4	1	0	1	4	2	1	1	1	1	1	1	2	0	1	2	1	0	1	0	0	0	0	0	0	0	0	0	0	0	0	0	0	0	0	0	0	0
auricularacupuncture	0	1	1	1	0	3	0	1	2	3	2	0	1	1	3	3	4	1	6	0	0	0	1	0	0	0	0	0	0	0	0	0	0	0	0	0	0	0	0	0	0	0	0	0	0	0	0	0	0
mice	0	0	1	1	2	2	3	3	1	3	3	4	6	1	1	0	0	1	2	0	0	0	0	0	0	0	0	0	0	0	0	0	0	0	0	0	0	0	0	0	0	0	0	0	0	0	0	0	0
herbs	0	0	1	0	1	1	3	4	0	10	4	1	1	1	0	3	0	1	0	2	1	0	0	0	0	0	0	0	0	0	0	0	0	0	0	0	0	0	0	0	0	0	0	0	0	0	0	0	0
sasang	1	0	0	2	2	1	4	1	1	1	0	1	3	4	3	1	1	0	1	1	3	0	0	1	0	0	0	0	0	0	0	0	0	0	0	0	0	0	0	0	0	1	0	1	0	0	0	0	0
polymorphism	0	0	1	1	0	0	1	0	0	0	2	8	5	1	4	7	3	1	0	0	0	0	0	0	0	0	0	0	0	0	0	0	0	0	0	0	0	0	0	0	0	0	0	0	0	0	0	0	0
ast	0	0	0	0	0	2	0	2	1	2	2	2	3	1	1	4	1	5	1	0	3	2	2	0	0	0	0	0	0	0	0	0	0	0	0	0	0	0	0	0	0	0	0	0	0	0	0	0	0
efficacy	1	2	4	2	1	4	3	1	5	2	2	0	1	2	0	1	0	1	0	0	0	1	0	0	0	0	0	0	0	0	0	0	0	0	0	0	0	0	0	0	0	1	0	0	0	0	0	0	0
metaanalysis	1	16	6	4	0	0	1	1	1	1	1	0	0	0	0	1	1	0	0	0	0	0	0	0	0	0	0	0	0	0	0	0	0	0	0	0	0	0	0	0	0	0	0	0	0	0	0	0	0
glutathione	0	0	0	0	0	0	0	0	0	2	1	2	4	1	4	3	1	3	4	2	3	1	1	2	0	0	0	0	0	0	0	0	0	0	0	0	0	0	0	0	0	0	0	0	0	0	0	0	0
cellcycle	0	1	0	0	0	1	0	1	0	1	4	3	2	4	3	3	3	2	2	3	1	0	0	0	0	0	0	0	0	0	0	0	0	0	0	0	0	0	0	0	0	0	0	0	0	0	0	0	0
indomethacin	0	1	1	1	1	2	1	1	2	0	2	4	2	2	5	1	3	2	0	0	1	0	0	1	0	0	0	0	0	0	0	0	0	0	0	0	0	0	0	0	0	0	0	0	0	0	0	0	0
lumbago	0	1	0	1	2	1	2	2	3	1	2	0	0	0	2	4	1	1	1	2	0	0	0	2	1	0	0	0	0	1	1	0	1	0	0	0	0	0	0	0	0	0	0	0	1	0	0	0	0
vegf	0	2	1	2	2	0	1	2	2	5	5	6	4	1	0	0	0	0	0	0	0	0	0	0	0	0	0	0	0	0	0	0	0	0	0	0	0	0	0	0	0	0	0	0	0	0	0	0	0
cerebralischemia	0	0	0	0	0	1	0	1	1	2	0	4	1	2	6	1	3	6	4	0	0	1	0	0	0	0	0	0	0	0	0	0	0	0	0	0	0	0	0	0	0	0	0	0	0	0	0	0	0
ovalbumin	0	0	0	3	6	3	2	3	1	1	2	2	1	2	4	0	1	0	2	0	0	0	0	0	0	0	0	0	0	0	0	0	0	0	0	0	0	0	0	0	0	0	0	0	0	0	0	0	0
acupotomy	1	5	1	3	4	1	4	4	1	3	6	0	0	0	0	0	0	0	0	0	0	0	0	0	0	0	0	0	0	0	0	0	0	0	0	0	0	0	0	0	0	0	0	0	0	0	0	0	0
endotoxin	0	0	0	0	0	0	0	0	0	1	0	0	0	1	2	0	4	1	3	2	1	0	1	0	0	3	4	4	2	2	1	0	0	0	0	0	0	0	0	0	0	0	0	1	0	0	0	0	0
rct	1	0	0	2	2	1	4	2	3	4	4	5	3	0	0	1	1	0	0	0	0	0	0	0	0	0	0	0	0	0	0	0	0	0	0	0	0	0	0	0	0	0	0	0	0	0	0	0	0
hivd	0	1	0	1	2	2	2	1	3	1	2	2	3	0	1	3	2	4	1	1	0	1	0	0	0	0	0	0	0	0	0	0	0	0	0	0	0	0	0	0	0	0	0	0	0	0	0	0	0
correlation	0	0	1	2	1	1	4	2	0	2	2	2	4	5	1	3	0	0	1	0	0	0	0	1	0	0	1	0	0	0	0	0	0	0	0	0	0	0	0	0	0	0	0	0	0	0	0	0	0
medicalhistory	0	1	1	1	1	4	3	5	2	0	2	7	1	2	2	1	0	0	0	0	0	0	0	0	0	0	0	0	0	0	0	0	0	0	0	0	0	0	0	0	0	0	0	0	0	0	0	0	0
cisplatin	0	3	0	1	1	2	1	1	2	3	1	7	1	3	0	2	2	1	0	1	0	0	0	0	0	0	0	0	0	0	0	0	0	0	0	0	0	0	0	0	0	0	0	0	0	0	0	0	0
neuroprotection	0	0	2	0	1	3	2	0	2	2	3	2	1	5	2	0	1	1	1	4	0	0	0	0	0	0	0	0	0	0	0	0	0	0	0	0	0	0	0	0	0	0	0	0	0	0	0	0	0
spinalcordinjury	0	0	2	2	0	2	1	5	4	4	2	1	1	1	0	1	2	0	0	0	2	0	2	0	0	0	0	0	0	0	0	0	0	0	0	0	0	0	0	0	0	0	0	0	0	0	0	0	0
sideeffect	0	1	1	2	2	1	3	4	5	2	0	1	2	2	0	1	1	1	1	0	2	0	0	0	0	0	0	0	0	0	0	0	0	0	0	0	0	0	0	0	0	0	0	0	0	0	0	0	0
aging	1	2	0	0	1	0	1	1	0	3	2	1	0	4	4	4	1	0	1	2	1	2	0	1	0	0	0	0	0	0	0	0	0	0	0	0	0	0	0	0	0	0	0	0	0	0	0	0	0
antioxidative	1	1	1	2	2	1	2	5	1	7	5	2	0	0	1	0	0	1	0	0	0	0	0	0	0	0	0	0	0	0	0	0	0	0	0	0	0	0	0	0	0	0	0	0	0	0	0	0	0
ontology	0	0	0	0	2	4	4	4	6	2	1	0	4	1	0	1	1	1	0	0	0	0	0	1	0	0	0	0	0	0	0	0	0	0	0	0	0	0	0	0	0	0	0	0	0	0	0	0	0
hypothyroidism	0	1	2	6	2	1	1	3	3	0	1	3	2	2	0	0	0	1	1	0	0	1	0	1	0	0	0	1	0	0	0	0	0	0	0	0	0	0	0	0	0	0	0	0	0	0	0	0	0
odi	1	1	0	2	3	2	2	6	2	4	4	3	1	0	1	0	0	0	0	0	0	0	0	0	0	0	0	0	0	0	0	0	0	0	0	0	0	0	0	0	0	0	0	0	0	0	0	0	0
livercirrhosis	0	1	1	1	0	0	0	0	2	5	5	0	2	4	1	3	3	1	1	0	0	2	0	0	0	0	0	0	0	0	0	0	0	0	0	0	0	0	0	0	0	0	0	0	0	0	0	0	0
beevenompharmacopuncture	1	0	6	3	6	4	3	2	1	4	1	0	1	0	0	0	0	0	0	0	0	0	0	0	0	0	0	0	0	0	0	0	0	0	0	0	0	0	0	0	0	0	0	0	0	0	0	0	0
satisfaction	6	4	1	4	1	4	2	2	2	2	0	2	1	0	0	0	0	0	0	1	0	0	0	0	0	0	0	0	0	0	0	0	0	0	0	0	0	0	0	0	0	0	0	0	0	0	0	0	0
memory	0	2	0	1	2	3	1	3	1	0	3	1	3	2	0	5	2	0	1	0	0	0	0	0	0	0	0	1	0	0	0	0	0	0	0	0	0	0	0	0	0	0	0	0	0	0	0	0	0
corticosterone	0	2	0	2	1	3	2	1	0	1	1	0	5	2	6	5	0	0	0	0	0	0	0	0	0	0	0	0	0	0	0	0	0	0	0	0	0	0	0	0	0	0	0	0	0	0	0	0	0
qi	0	1	0	0	1	2	1	2	1	0	0	2	5	0	5	2	1	0	2	1	2	0	2	0	0	0	0	0	0	0	1	0	0	0	0	0	0	0	0	0	0	0	0	0	0	0	0	0	0
whiplashinjury	1	1	0	0	0	1	4	5	5	0	0	2	2	1	1	1	4	2	1	0	0	0	0	0	0	0	0	0	0	0	0	0	0	0	0	0	0	0	0	0	0	0	0	0	0	0	0	0	0
ncngamouse	0	1	1	2	2	2	0	1	1	10	5	4	1	1	0	0	0	0	0	0	0	0	0	0	0	0	0	0	0	0	0	0	0	0	0	0	0	0	0	0	0	0	0	0	0	0	0	0	0
antibacterialactivity	0	0	1	1	2	1	0	1	1	2	4	3	3	3	3	3	1	0	0	0	0	0	1	1	0	0	0	0	0	0	0	0	0	0	0	0	0	0	0	0	0	0	0	0	0	0	0	0	0
catalase	1	0	2	1	2	0	1	1	1	0	0	1	1	2	0	5	3	1	0	1	4	1	2	1	0	0	0	0	0	0	0	0	0	0	0	0	0	0	0	0	0	0	0	0	0	0	0	0	0
frozenshoulder	0	0	0	1	5	1	1	5	1	2	0	1	5	1	1	0	0	0	0	3	1	1	1	0	0	0	0	0	0	0	0	1	0	0	0	0	0	0	0	0	0	0	0	0	0	0	0	0	0
bodymassindex	0	2	2	3	3	1	6	4	0	1	3	2	0	2	1	0	0	0	1	0	0	0	0	0	0	0	0	0	0	0	0	0	0	0	0	0	0	0	0	0	0	0	0	0	0	0	0	0	0
sod	0	0	2	1	1	0	1	1	3	1	4	3	3	4	0	2	3	0	0	0	0	0	1	0	1	0	0	0	0	0	0	0	0	0	0	0	0	0	0	0	0	0	0	0	0	0	0	0	0
macrophages	0	0	3	1	2	0	4	2	1	3	2	4	3	3	0	0	2	1	0	0	0	0	0	0	0	0	0	0	0	0	0	0	0	0	0	0	0	0	0	0	0	0	0	0	0	0	0	0	0
hyperthyroidism	0	1	2	0	1	1	2	0	0	0	0	1	5	3	1	0	3	0	1	1	1	3	3	0	1	0	0	0	0	0	1	0	0	0	0	0	0	0	0	0	0	0	0	0	0	0	0	0	0
ovariectomy	0	2	0	0	1	0	0	0	2	1	3	2	3	0	2	2	2	3	2	1	3	0	0	1	0	0	0	0	0	0	0	0	0	0	0	0	0	0	0	0	0	0	0	0	0	0	0	0	0
herbalmedication	0	1	1	3	1	1	3	1	1	3	1	1	1	3	1	1	5	1	0	1	0	0	0	0	0	0	0	0	0	0	0	0	0	0	0	0	0	0	0	0	0	0	0	0	0	0	0	0	0
hwangryunhaedoktang	1	2	0	1	3	0	2	2	1	1	2	3	4	0	2	2	2	1	0	0	0	0	0	0	0	0	1	0	0	0	0	0	0	0	0	0	0	0	0	0	0	0	0	0	0	0	0	0	0
anklesprain	1	1	2	3	1	3	2	2	0	1	1	0	2	4	2	1	1	2	0	0	0	0	0	0	0	0	0	0	0	0	0	1	0	0	0	0	0	0	0	0	0	0	0	0	0	0	0	0	0
pulsewave	0	0	1	1	2	3	3	3	0	2	1	5	1	1	0	1	2	1	0	1	0	1	0	0	0	0	0	0	0	0	0	0	0	1	0	0	0	0	0	0	0	0	0	0	0	0	0	0	0
serotonin	1	1	0	1	4	3	0	1	2	0	1	4	0	0	1	1	3	0	0	4	1	1	0	0	0	0	0	0	0	1	0	0	0	0	0	0	0	0	0	0	0	0	0	0	0	0	0	0	0
donguisusebowon	1	0	1	0	1	3	4	5	6	1	0	1	0	0	0	1	0	0	0	0	0	0	1	1	0	0	0	3	0	1	0	0	0	0	0	0	0	0	0	0	0	0	0	0	0	0	0	0	0
pubmed	0	1	1	1	2	2	4	1	0	4	2	3	2	2	1	0	4	0	0	0	0	0	0	0	0	0	0	0	0	0	0	0	0	0	0	0	0	0	0	0	0	0	0	0	0	0	0	0	0
herbalmedicines	0	2	1	3	1	2	4	1	0	0	1	3	1	1	3	0	1	2	3	0	1	0	0	0	0	0	0	0	0	0	0	0	0	0	0	0	0	0	0	0	0	0	0	0	0	0	0	0	0
externaltreatment	0	1	1	2	0	0	1	0	2	4	3	4	0	5	3	1	0	1	1	0	1	0	0	0	0	0	0	0	0	0	0	0	0	0	0	0	0	0	0	0	0	0	0	0	0	0	0	0	0
bdi	0	2	2	2	1	2	2	1	3	4	3	1	2	2	0	1	1	0	1	0	0	0	0	0	0	0	0	0	0	0	0	0	0	0	0	0	0	0	0	0	0	0	0	0	0	0	0	0	0
treatment	0	1	2	4	2	2	0	2	1	1	1	1	3	0	0	0	1	1	2	0	3	0	1	1	0	0	0	0	0	0	0	0	1	0	0	0	0	0	0	0	0	0	0	0	0	0	0	0	0
panicdisorder	0	1	1	3	3	1	2	1	2	1	4	2	0	5	2	0	0	2	0	0	0	0	0	0	0	0	0	0	0	0	0	0	0	0	0	0	0	0	0	0	0	0	0	0	0	0	0	0	0
visualanaloguescale	1	0	1	4	5	4	4	1	0	1	0	1	2	2	0	0	3	0	1	0	0	0	0	0	0	0	0	0	0	0	0	0	0	0	0	0	0	0	0	0	0	0	0	0	0	0	0	0	0
raw2647	1	2	2	2	1	0	3	1	2	3	1	6	4	0	1	0	0	0	0	1	0	0	0	0	0	0	0	0	0	0	0	0	0	0	0	0	0	0	0	0	0	0	0	0	0	0	0	0	0
gastriculcer	0	0	0	1	2	0	2	1	2	0	0	1	0	0	0	1	0	1	2	4	3	1	0	2	0	0	1	0	0	1	0	0	1	0	2	0	0	0	1	1	0	0	0	0	0	0	0	0	0
beevenomtherapy	0	0	1	1	2	1	1	0	1	1	0	2	1	2	5	5	1	2	0	3	1	0	0	0	0	0	0	0	0	0	0	0	0	0	0	0	0	0	0	0	0	0	0	0	0	0	0	0	0
antitumoreffect	0	0	0	1	0	0	0	1	1	1	1	3	2	2	8	5	1	1	0	0	2	0	0	0	1	0	0	0	0	0	0	0	0	0	0	0	0	0	0	0	0	0	0	0	0	0	0	0	0
tremor	1	2	1	2	0	0	1	2	2	0	2	5	2	3	2	0	1	2	1	0	0	1	0	0	0	0	0	0	0	0	0	0	0	0	0	0	0	0	0	0	0	0	0	0	0	0	0	0	0
vomiting	0	0	0	2	0	2	0	1	0	1	1	1	3	3	2	3	4	1	1	0	0	0	2	0	0	1	0	0	0	0	0	0	0	0	1	0	0	0	0	0	0	0	0	0	0	0	0	0	0
lipidmetabolism	0	1	2	1	2	1	2	1	0	1	0	0	2	2	1	1	2	0	0	3	1	0	2	0	0	1	0	0	0	0	0	0	0	0	1	0	1	1	0	0	0	0	0	0	0	0	0	0	0
osteoblast	0	1	3	0	3	2	2	0	0	2	3	1	1	1	1	5	1	1	1	1	0	0	0	0	0	0	0	0	0	0	0	0	0	0	0	0	0	0	0	0	0	0	0	0	0	0	0	0	0
toxicitytest	0	0	4	9	7	1	3	1	3	0	0	0	0	0	0	1	0	0	0	0	0	0	0	0	0	0	0	0	0	0	0	0	0	0	0	0	0	0	0	0	0	0	0	0	0	0	0	0	0
tumornecrosisfactorα	1	2	0	0	1	0	2	1	2	0	0	2	2	3	1	4	2	1	1	3	1	0	0	0	0	0	0	0	0	0	0	0	0	0	0	0	0	0	0	0	0	0	0	0	0	0	0	0	0
rats	0	0	0	0	3	0	1	3	3	2	4	3	6	1	2	0	0	0	0	0	1	0	0	0	0	0	0	0	0	0	0	0	0	0	0	0	0	0	0	0	0	0	0	0	0	0	0	0	0
mtt	0	0	0	0	0	0	0	0	1	0	0	2	1	3	0	3	6	5	2	4	0	1	0	1	0	0	0	0	0	0	0	0	0	0	0	0	0	0	0	0	0	0	0	0	0	0	0	0	0
sophoraeradix	0	1	0	0	1	0	5	2	1	1	1	0	0	3	5	1	3	2	3	0	0	0	0	0	0	0	0	0	0	0	0	0	0	0	0	0	0	0	0	0	0	0	0	0	0	0	0	0	0
metastasis	0	0	0	0	3	0	2	0	3	1	1	3	2	0	0	5	1	3	0	2	1	1	1	0	0	0	0	0	0	0	0	0	0	0	0	0	0	0	0	0	0	0	0	0	0	0	0	0	0
ncngamice	0	2	2	0	1	0	1	0	3	1	4	10	2	2	0	1	0	0	0	0	0	0	0	0	0	0	0	0	0	0	0	0	0	0	0	0	0	0	0	0	0	0	0	0	0	0	0	0	0
chemotherapy	0	4	1	3	3	1	1	1	1	4	0	1	0	2	0	2	4	1	0	0	0	0	0	0	0	0	0	0	0	0	0	0	0	0	0	0	0	0	0	0	0	0	0	0	0	0	0	0	0
a549	0	0	0	1	1	2	0	0	1	0	2	1	5	4	3	3	1	1	1	0	0	0	2	1	0	0	0	0	0	0	0	0	0	0	0	0	0	0	0	0	0	0	0	0	0	0	0	0	0
xanthineoxidase	0	1	0	0	0	1	0	0	0	0	1	2	1	1	0	2	1	1	4	5	3	2	4	0	0	0	0	0	0	0	0	0	0	0	0	0	0	0	0	0	0	0	0	0	0	0	0	0	0
ischemia	0	0	0	0	0	0	0	1	0	1	2	2	3	6	0	6	1	2	4	1	0	0	0	0	0	0	0	0	0	0	0	0	0	0	0	0	0	0	0	0	0	0	0	0	0	0	0	0	0
leptin	0	0	2	3	2	0	0	2	3	0	0	2	4	2	1	3	2	0	2	1	0	0	0	0	0	0	0	0	0	0	0	0	0	0	0	0	0	0	0	0	0	0	0	0	0	0	0	0	0
ulcerativecolitis	0	4	2	2	1	1	2	2	2	1	3	4	1	1	0	0	1	0	0	1	1	0	0	0	0	0	0	0	0	0	0	0	0	0	0	0	0	0	0	0	0	0	0	0	0	0	0	0	0
collageninducedarthritis	0	0	0	0	0	2	2	2	5	4	1	0	2	4	2	0	2	0	0	0	1	1	0	0	0	0	0	0	0	0	0	0	0	0	0	0	0	0	0	0	0	0	0	0	0	0	0	0	0
anaphylaxis	0	0	0	2	0	0	2	1	0	1	0	0	1	2	1	5	3	2	3	0	3	1	1	0	0	0	0	0	0	0	0	0	0	0	0	0	0	0	0	0	0	0	0	0	0	0	0	0	0
microglia	0	2	0	1	2	2	0	0	2	2	7	3	3	3	1	0	0	0	0	0	0	0	0	0	0	0	0	0	0	0	0	0	0	0	0	0	0	0	0	0	0	0	0	0	0	0	0	0	0
il10	0	2	0	0	1	0	2	0	0	2	1	5	3	8	2	1	0	0	1	0	0	0	0	0	0	0	0	0	0	0	0	0	0	0	0	0	0	0	0	0	0	0	0	0	0	0	0	0	0
liverinjury	1	1	2	0	0	0	1	0	0	5	1	2	4	0	3	2	0	2	3	1	0	0	0	0	0	0	0	0	0	0	0	0	0	0	0	0	0	0	0	0	0	0	0	0	0	0	0	0	0
age	0	0	1	2	0	1	3	3	1	5	3	3	1	1	0	0	1	3	0	0	0	0	0	0	0	0	0	0	0	0	0	0	0	0	0	0	0	0	0	0	0	0	0	0	0	0	0	0	0
regionalcerebralbloodflowrcbf	0	0	0	0	1	1	2	1	1	1	2	2	1	0	1	4	3	1	4	2	1	0	0	0	0	0	0	0	0	0	0	0	0	0	0	0	0	0	0	0	0	0	0	0	0	0	0	0	0
skindisease	1	1	3	4	0	0	3	0	2	4	1	0	4	2	0	0	1	1	0	1	0	0	0	0	0	0	0	0	0	0	0	0	0	0	0	0	0	0	0	0	0	0	0	0	0	0	0	0	0
erk	0	1	0	1	0	0	1	2	4	5	3	4	3	1	1	2	0	0	0	0	0	0	0	0	0	0	0	0	0	0	0	0	0	0	0	0	0	0	0	0	0	0	0	0	0	0	0	0	0
redginseng	0	1	1	0	0	2	4	4	1	6	1	2	3	1	0	0	0	0	0	0	0	0	0	0	0	0	0	0	0	1	0	0	1	0	0	0	0	0	0	0	0	0	0	0	0	0	0	0	0
validity	0	3	5	3	2	2	0	0	2	3	0	5	2	0	1	0	0	0	0	0	0	0	0	0	0	0	0	0	0	0	0	0	0	0	0	0	0	0	0	0	0	0	0	0	0	0	0	0	0
weightloss	1	3	1	0	0	1	0	3	1	5	1	3	4	0	2	1	1	0	1	0	0	0	0	0	0	0	0	0	0	0	0	0	0	0	0	0	0	0	0	0	0	0	0	0	0	0	0	0	0
ryodoraku	0	1	0	1	4	3	0	5	4	2	2	1	3	2	0	0	0	0	0	0	0	0	0	0	0	0	0	0	0	0	0	0	0	0	0	0	0	0	0	0	0	0	0	0	0	0	0	0	0
panaxginseng	0	0	0	0	1	3	1	0	0	3	2	1	2	0	9	2	1	0	1	0	0	0	0	0	0	0	0	0	1	1	0	0	0	0	0	0	0	0	0	0	0	0	0	0	0	0	0	0	0
caspase	0	1	0	0	1	0	1	1	0	4	2	3	4	2	3	4	1	0	1	0	0	0	0	0	0	0	0	0	0	0	0	0	0	0	0	0	0	0	0	0	0	0	0	0	0	0	0	0	0
angelicaegigantisradix	1	0	2	1	1	2	0	5	3	0	0	1	2	1	2	1	1	0	2	0	0	0	2	0	0	0	1	0	0	0	0	0	0	0	0	0	0	0	0	0	0	0	0	0	0	0	0	0	0
antiobesity	4	2	2	4	4	2	5	0	0	0	1	1	2	0	0	0	0	0	0	0	0	0	0	0	0	0	0	0	0	0	0	0	0	0	0	0	0	0	0	0	0	0	0	0	0	0	0	0	0
fever	0	0	1	0	1	2	1	3	0	3	1	0	1	1	3	4	0	2	1	0	2	0	0	0	0	0	0	0	0	0	0	0	0	0	0	0	0	0	0	0	0	0	0	0	1	0	0	0	0
dncb	0	1	1	3	3	2	0	1	2	2	1	4	2	1	0	0	0	0	0	2	0	1	0	0	1	0	0	0	0	0	0	0	0	0	0	0	0	0	0	0	0	0	0	0	0	0	0	0	0
freeradical	0	0	0	0	2	1	1	0	1	0	2	8	2	1	2	0	1	1	3	0	0	0	1	1	0	0	0	0	0	0	0	0	0	0	0	0	0	0	0	0	0	0	0	0	0	0	0	0	0
lipidperoxide	0	0	0	0	0	0	0	0	0	0	0	0	1	1	1	1	2	3	6	2	5	0	3	1	1	0	0	0	0	0	0	0	0	0	0	0	0	0	0	0	0	0	0	0	0	0	0	0	0
ethanol	0	0	0	0	1	1	1	2	0	0	1	2	3	0	1	5	3	5	0	0	0	1	0	0	0	0	0	0	0	0	0	1	0	0	0	0	0	0	0	0	0	0	0	0	0	0	0	0	0
cam	0	0	1	1	0	1	2	4	2	4	5	2	0	1	2	1	0	1	0	0	0	0	0	0	0	0	0	0	0	0	0	0	0	0	0	0	0	0	0	0	0	0	0	0	0	0	0	0	0
ccl4	0	0	0	1	1	0	0	0	1	3	4	4	4	3	0	2	1	1	1	1	0	0	0	0	0	0	0	0	0	0	0	0	0	0	0	0	0	0	0	0	0	0	0	0	0	0	0	0	0
differentiation	0	1	1	3	3	2	0	2	1	2	0	3	3	2	0	1	0	0	0	1	1	1	0	0	0	0	0	0	0	0	0	0	0	0	0	0	0	0	0	0	0	0	0	0	0	0	0	0	0
analgesiceffect	0	0	2	0	0	0	0	2	0	1	1	0	1	1	3	3	3	2	1	1	2	1	0	0	0	0	1	0	0	0	0	1	0	0	0	1	0	0	0	0	0	0	0	0	0	0	0	0	0
sf36	0	1	0	0	3	2	1	0	5	4	3	4	2	0	1	1	0	0	0	0	0	0	0	0	0	0	0	0	0	0	0	0	0	0	0	0	0	0	0	0	0	0	0	0	0	0	0	0	0
creatinine	0	1	1	0	0	1	0	2	0	3	1	0	0	0	0	6	0	3	2	2	1	0	1	3	0	0	0	0	0	0	0	0	0	0	0	0	0	0	0	0	0	0	0	0	0	0	0	0	0
proliferation	0	0	1	0	0	1	1	0	0	0	3	2	5	1	2	4	1	1	1	0	1	2	0	0	0	0	0	0	0	0	0	0	0	0	0	0	0	0	0	0	0	0	0	0	0	0	0	0	0
h2o2	0	0	0	0	1	0	2	1	0	2	1	0	0	2	2	1	4	6	1	0	1	1	1	0	0	0	0	0	0	0	0	0	0	0	0	0	0	0	0	0	0	0	0	0	0	0	0	0	0
pediatrics	0	1	1	1	4	1	1	3	2	1	3	2	1	1	0	0	1	0	1	1	0	0	1	0	0	0	0	0	0	0	0	0	0	0	0	0	0	0	0	0	0	0	0	0	0	0	0	0	0
qscc	0	0	0	3	0	1	3	2	0	1	2	4	3	0	1	0	1	2	1	0	0	0	0	1	1	0	0	0	0	0	0	0	0	0	0	0	0	0	0	0	0	0	0	0	0	0	0	0	0
carbontetrachloride	0	0	0	0	1	1	1	4	3	0	3	2	0	2	3	0	0	1	0	0	1	0	0	0	0	0	0	0	1	1	0	0	0	0	0	0	0	1	1	0	0	0	0	0	0	0	0	0	0
liverfunction	0	0	0	2	1	2	1	3	2	2	1	1	0	1	3	0	1	2	1	0	0	0	0	0	0	1	0	0	0	0	0	1	0	0	0	0	1	0	0	0	0	0	0	0	0	0	0	0	0
postpartum	0	2	0	2	1	3	2	1	2	0	2	2	0	1	2	3	0	1	0	1	0	1	0	0	0	0	0	0	0	0	0	0	0	0	0	0	0	0	0	0	0	0	0	0	0	0	0	0	0
glycyrrhizaeradix	0	0	1	0	0	0	0	2	3	2	0	1	3	2	1	4	5	0	1	1	0	0	0	0	0	0	0	0	0	0	0	0	0	0	0	0	0	0	0	0	0	0	0	0	0	0	0	0	0
exercise	0	0	1	2	0	2	3	3	3	2	0	0	2	1	0	3	2	0	0	1	1	0	0	0	0	0	0	0	0	0	0	0	0	0	0	0	0	0	0	0	0	0	0	0	0	0	0	0	0
symptoms	0	0	1	3	1	0	1	3	2	1	2	1	0	0	0	1	2	0	1	2	0	1	0	0	1	1	0	1	0	0	0	0	1	0	0	0	0	0	0	0	0	0	0	0	0	0	0	0	0
ccl	0	1	0	0	0	0	0	0	0	0	0	0	0	0	1	4	1	0	1	2	1	6	1	2	1	1	0	1	1	1	0	0	0	0	0	0	0	0	1	0	0	0	0	0	0	0	0	0	0
youngchu	0	0	0	0	0	0	0	1	0	0	0	0	3	0	2	0	4	3	6	1	2	3	0	0	0	0	1	0	0	0	0	0	0	0	0	0	0	0	0	0	0	0	0	0	0	0	0	0	0
cultivatedwildginseng	0	1	0	0	0	1	0	2	3	1	2	8	2	3	2	1	0	0	0	0	0	0	0	0	0	0	0	0	0	0	0	0	0	0	0	0	0	0	0	0	0	0	0	0	0	0	0	0	0
puerariaeradix	0	1	0	0	1	0	0	0	1	3	2	4	0	1	4	6	2	0	1	0	0	0	0	0	0	0	0	0	0	0	0	0	0	0	0	0	0	0	0	0	0	0	0	0	0	0	0	0	0
mucin	0	1	1	1	2	1	0	0	1	0	2	6	7	1	2	0	0	0	1	0	0	0	0	0	0	0	0	0	0	0	0	0	0	0	0	0	0	0	0	0	0	0	0	0	0	0	0	0	0
needleembeddingtherapy	1	1	0	1	4	6	6	3	1	1	2	0	0	0	0	0	0	0	0	0	0	0	0	0	0	0	0	0	0	0	0	0	0	0	0	0	0	0	0	0	0	0	0	0	0	0	0	0	0
acupuncturepoint	0	0	0	0	3	2	2	5	2	2	0	2	1	0	0	0	1	1	1	1	0	1	0	1	0	0	0	0	0	1	0	0	0	0	0	0	0	0	0	0	0	0	0	0	0	0	0	0	0
collagenase	0	1	3	1	2	2	2	6	2	2	0	0	2	1	0	0	1	0	0	0	1	0	0	0	0	0	0	0	0	0	0	0	0	0	0	0	0	0	0	0	0	0	0	0	0	0	0	0	0
rhinitis	0	4	0	1	1	0	1	1	3	1	2	2	1	1	1	1	1	0	1	1	0	0	0	1	0	1	0	0	0	0	0	0	0	0	0	0	0	0	0	0	0	0	0	0	0	0	0	0	0
korea	0	1	0	2	3	0	0	1	4	3	2	1	1	3	1	1	0	1	0	0	0	0	1	0	0	0	0	0	0	0	0	0	0	0	0	0	0	0	0	0	0	0	0	0	0	0	0	0	0
mmp9	0	0	2	0	4	1	0	1	5	4	1	2	1	0	0	0	0	2	2	0	0	0	0	0	0	0	0	0	0	0	0	0	0	0	0	0	0	0	0	0	0	0	0	0	0	0	0	0	0
mmpi	0	0	0	0	0	0	2	1	0	2	0	3	5	4	1	2	4	1	0	0	0	0	0	0	0	0	0	0	0	0	0	0	0	0	0	0	0	0	0	0	0	0	0	0	0	0	0	0	0
bambusaecaulisinliquamen	0	0	0	0	1	1	0	0	0	0	0	3	2	3	3	7	1	3	0	1	0	0	0	0	0	0	0	0	0	0	0	0	0	0	0	0	0	0	0	0	0	0	0	0	0	0	0	0	0
nitricoxidesynthase	0	0	0	0	1	1	1	3	0	1	2	1	5	1	1	0	2	1	2	0	3	0	0	0	0	0	0	0	0	0	0	0	0	0	0	0	0	0	0	0	0	0	0	0	0	0	0	0	0
superoxidedismutase	0	0	0	1	1	1	0	0	1	2	0	1	1	1	0	1	2	2	2	3	2	1	1	2	0	0	0	0	0	0	0	0	0	0	0	0	0	0	0	0	0	0	0	0	0	0	0	0	0
raw2647cell	1	1	1	1	4	1	1	2	1	2	2	0	0	1	1	3	2	1	0	0	0	0	0	0	0	0	0	0	0	0	0	0	0	0	0	0	0	0	0	0	0	0	0	0	0	0	0	0	0
hdlcholesterol	0	0	0	1	1	0	0	0	3	2	0	0	3	0	6	2	1	2	1	2	0	1	0	0	0	0	0	0	0	0	0	0	0	0	0	0	0	0	0	0	0	0	0	0	0	0	0	0	0
traditionalkoreanmedicinetkm	0	1	3	3	1	1	1	2	3	1	3	1	3	1	1	0	0	0	0	0	0	0	0	0	0	0	0	0	0	0	0	0	0	0	0	0	0	0	0	0	0	0	0	0	0	0	0	0	0
renalfunction	0	0	0	0	1	1	0	0	0	0	0	2	0	0	1	0	3	1	0	2	4	0	1	0	1	2	2	0	2	0	0	2	0	0	0	0	0	0	0	0	0	0	0	0	0	0	0	0	0
antiaging	0	0	0	2	3	3	3	1	5	1	0	1	1	0	1	2	0	0	1	1	0	0	0	0	0	0	0	0	0	0	0	0	0	0	0	0	0	0	0	0	0	0	0	0	0	0	0	0	0
cellviability	1	1	0	0	1	2	2	1	3	4	2	0	2	1	0	1	2	0	0	1	1	0	0	0	0	0	0	0	0	0	0	0	0	0	0	0	0	0	0	0	0	0	0	0	0	0	0	0	0
orientalmedicinetreatment	0	2	0	0	0	1	3	3	4	4	0	1	1	2	0	0	0	1	0	0	1	0	1	0	0	0	0	0	0	0	0	0	0	0	0	0	0	0	0	0	0	0	0	0	0	0	0	0	0
compound4880	0	0	0	0	1	1	1	0	1	2	2	1	2	3	1	2	3	3	0	0	0	1	0	0	0	0	0	0	0	0	0	0	0	0	0	0	0	0	0	0	0	0	0	0	0	0	0	0	0
casestudy	0	3	4	2	0	0	0	1	0	2	1	0	3	3	3	0	1	1	0	0	0	0	0	0	0	0	0	0	0	0	0	0	0	0	0	0	0	0	0	0	0	0	0	0	0	0	0	0	0
genera	2	1	6	0	0	2	2	1	1	1	2	2	4	0	0	0	0	0	0	0	0	0	0	0	0	0	0	0	0	0	0	0	0	0	0	0	0	0	0	0	0	0	0	0	0	0	0	0	0
druginducedliverinjury	0	1	2	1	1	1	2	2	4	5	1	1	0	1	2	0	0	0	0	0	0	0	0	0	0	0	0	0	0	0	0	0	0	0	0	0	0	0	0	0	0	0	0	0	0	0	0	0	0
hypoxia	0	0	0	0	2	0	0	1	1	1	0	0	2	1	5	8	2	1	0	0	0	0	0	0	0	0	0	0	0	0	0	0	0	0	0	0	0	0	0	0	0	0	0	0	0	0	0	0	0
acupunctureandmoxibustion	0	0	0	0	0	0	0	0	1	1	1	2	2	0	0	1	0	0	0	1	1	0	1	1	1	1	2	0	0	1	1	0	0	0	1	0	0	2	0	0	0	0	0	2	0	0	1	0	0
intravascularcoagulation	0	0	0	0	0	0	0	0	0	0	0	0	0	0	0	0	0	1	1	2	0	1	2	0	0	3	4	2	2	2	1	1	0	0	0	0	2	0	0	0	0	0	0	0	0	0	0	0	0
gene	0	1	0	1	2	0	0	1	3	0	2	3	3	1	1	2	2	1	0	1	0	0	0	0	0	0	0	0	0	0	0	0	0	0	0	0	0	0	0	0	0	0	0	0	0	0	0	0	0
acuterenalfailure	0	0	1	0	0	0	1	1	1	0	0	0	2	3	0	1	0	2	5	3	0	1	0	1	1	0	1	0	0	0	0	0	0	0	0	0	0	0	0	0	0	0	0	0	0	0	0	0	0
elastase	0	0	2	1	1	1	1	8	7	2	0	1	0	0	0	0	0	0	0	0	0	0	0	0	0	0	0	0	0	0	0	0	0	0	0	0	0	0	0	0	0	0	0	0	0	0	0	0	0
database	0	1	1	2	0	1	5	0	2	1	3	1	0	1	2	1	1	1	0	0	1	0	0	0	0	0	0	0	0	0	0	0	0	0	0	0	0	0	0	0	0	0	0	0	0	0	0	0	0
herbalformula	0	0	1	2	2	2	1	3	3	2	5	0	1	1	0	1	0	0	0	0	0	0	0	0	0	0	0	0	0	0	0	0	0	0	0	0	0	0	0	0	0	0	0	0	0	0	0	0	0
il2	0	0	0	0	0	0	0	0	0	0	0	2	3	3	3	4	1	2	1	1	0	1	0	1	2	0	0	0	0	0	0	0	0	0	0	0	0	0	0	0	0	0	0	0	0	0	0	0	0
climactericsyndrome	1	2	2	3	1	1	0	5	0	0	1	0	1	1	1	0	1	1	0	1	1	0	0	0	0	0	0	0	0	1	0	0	0	0	0	0	0	0	0	0	0	0	0	0	0	0	0	0	0
abdominalpain	0	1	0	1	2	0	1	2	1	1	2	1	0	3	3	1	0	0	1	1	0	1	1	0	0	0	1	0	0	0	0	0	0	0	0	0	0	0	0	0	0	0	0	0	0	0	0	0	0
carthamiflos	0	0	0	1	0	0	0	4	2	0	0	4	0	2	3	1	3	1	2	0	0	0	0	0	0	0	0	0	0	1	0	0	0	0	0	0	0	0	0	0	0	0	0	0	0	0	0	0	0
uterinemyoma	0	0	0	2	1	0	2	0	1	2	1	3	3	2	3	1	1	0	0	0	0	0	0	0	0	0	0	0	2	0	0	0	0	0	0	0	0	0	0	0	0	0	0	0	0	0	0	0	0
smoking	0	0	0	1	2	1	0	2	1	3	2	2	1	0	1	1	1	3	1	0	1	1	0	0	0	0	0	0	0	0	0	0	0	0	0	0	0	0	0	0	0	0	0	0	0	0	0	0	0
psychotherapy	0	0	1	0	1	4	0	3	0	2	1	3	1	1	1	0	1	3	0	1	0	0	0	0	0	0	0	0	0	0	0	0	0	0	0	0	0	0	0	0	0	0	0	0	0	0	1	0	0
bonemineraldensity	0	0	0	1	1	1	1	0	1	5	3	1	2	1	2	0	1	1	1	0	2	0	0	0	0	0	0	0	0	0	0	0	0	0	0	0	0	0	0	0	0	0	0	0	0	0	0	0	0
yinyang	0	1	0	0	1	0	2	2	1	2	0	1	2	0	2	2	2	3	0	0	0	2	0	1	0	0	0	0	0	0	0	0	0	0	0	0	0	0	0	0	0	0	0	0	0	0	0	0	0
immunity	0	0	0	0	1	0	1	4	1	0	2	1	2	3	2	0	0	1	3	0	0	1	0	0	0	0	1	0	0	0	0	0	0	1	0	0	0	0	0	0	0	0	0	0	0	0	0	0	0
forcedswimmingtest	0	0	0	2	2	3	0	3	2	3	0	2	0	0	1	6	0	0	0	0	0	0	0	0	0	0	0	0	0	0	0	0	0	0	0	0	0	0	0	0	0	0	0	0	0	0	0	0	0
cyclooxygenase	0	0	0	0	1	1	0	0	0	0	1	2	5	1	6	4	2	1	0	0	0	0	0	0	0	0	0	0	0	0	0	0	0	0	0	0	0	0	0	0	0	0	0	0	0	0	0	0	0
carrageenan	0	0	0	0	0	5	0	0	3	2	0	3	3	5	1	2	0	0	0	0	0	0	0	0	0	0	0	0	0	0	0	0	0	0	0	0	0	0	0	0	0	0	0	0	0	0	0	0	0
nausea	0	0	0	2	0	4	1	0	0	2	1	1	2	2	2	1	2	1	1	0	0	0	1	0	0	0	0	0	0	0	0	0	0	0	0	0	0	0	0	0	0	0	0	0	0	0	0	0	0
antiallergiceffect	0	1	0	0	2	0	4	2	1	0	1	1	0	0	1	0	2	3	1	0	2	2	0	0	0	0	0	0	0	0	0	0	0	0	0	0	0	0	0	0	0	0	0	0	0	0	0	0	0
splenocytes	0	1	0	0	0	0	0	1	1	2	2	4	3	2	2	3	2	0	0	0	0	0	0	0	0	0	0	0	0	0	0	0	0	0	0	0	0	0	0	0	0	0	0	0	0	0	0	0	0
allergiccontactdermatitis	1	0	1	3	3	1	1	0	2	1	0	0	1	3	1	0	0	0	1	0	0	1	1	1	1	0	0	0	0	0	0	0	0	0	0	0	0	0	0	0	0	0	0	0	0	0	0	0	0
lumbardischerniation	0	0	4	1	1	4	1	3	0	3	2	1	1	1	0	0	0	0	0	0	0	1	0	0	0	0	0	0	0	0	0	0	0	0	0	0	0	0	0	0	0	0	0	0	0	0	0	0	0
antiinflammatoryactivity	0	1	0	2	3	2	1	2	2	2	4	2	0	2	0	0	0	0	0	0	0	0	0	0	0	0	0	0	0	0	0	0	0	0	0	0	0	0	0	0	0	0	0	0	0	0	0	0	0
bupleuriradix	0	0	0	2	0	0	4	1	1	3	0	0	1	1	3	1	0	0	2	1	0	0	0	1	0	0	0	0	1	0	0	0	0	0	0	0	0	0	0	0	0	1	0	0	0	0	0	0	0
muscle	0	0	0	1	0	1	1	2	1	3	2	0	0	2	0	1	0	2	1	0	2	1	0	0	1	0	0	1	0	0	0	0	0	0	0	0	0	0	0	0	0	0	0	0	0	0	0	0	0
staphylococcusaureus	0	0	1	0	1	2	1	1	0	4	1	2	4	0	2	2	0	0	0	0	0	0	1	0	0	0	0	0	0	0	0	0	0	0	0	0	0	0	0	0	0	0	0	0	0	0	0	0	0
terminology	1	1	2	1	2	2	3	1	5	2	1	1	0	0	0	0	0	0	0	0	0	0	0	0	0	0	0	0	0	0	0	0	0	0	0	0	0	0	0	0	0	0	0	0	0	0	0	0	0
histopathology	0	1	1	1	2	3	3	3	1	2	0	1	0	1	0	0	1	0	0	1	1	0	0	0	0	0	0	0	0	0	0	0	0	0	0	0	0	0	0	0	0	0	0	0	0	0	0	0	0
streptococcusmutans	0	0	1	4	0	0	0	1	1	0	0	4	3	3	2	1	0	0	0	0	0	0	1	0	0	1	0	0	0	0	0	0	0	0	0	0	0	0	0	0	0	0	0	0	0	0	0	0	0
ldlcholesterol	0	0	1	0	2	0	0	1	3	3	0	0	2	0	2	0	2	4	1	1	0	0	0	0	0	0	0	0	0	0	0	0	0	0	0	0	0	0	0	0	0	0	0	0	0	0	0	0	0
rankl	0	1	0	0	1	0	5	5	5	2	2	1	0	0	0	0	0	0	0	0	0	0	0	0	0	0	0	0	0	0	0	0	0	0	0	0	0	0	0	0	0	0	0	0	0	0	0	0	0
ischemicstroke	0	0	0	0	1	0	1	1	2	2	1	4	2	0	0	2	2	3	0	0	0	1	0	0	0	0	0	0	0	0	0	0	0	0	0	0	0	0	0	0	0	0	0	0	0	0	0	0	0
autonomicnervesystem	0	0	0	0	0	0	1	1	1	1	5	4	3	2	2	0	0	0	0	0	0	0	0	0	0	0	0	0	0	0	0	0	0	0	0	1	0	0	0	0	0	0	0	0	0	0	0	1	0
immobilizationstress	0	0	0	0	2	0	0	1	0	0	1	4	2	3	2	2	1	0	2	0	0	0	0	1	0	0	0	0	0	0	1	0	0	0	0	0	0	0	0	0	0	0	0	0	0	0	0	0	0
testosterone	0	0	0	1	0	0	0	2	1	0	0	0	5	3	5	1	0	0	2	1	1	0	0	0	0	0	0	0	0	0	0	0	0	0	0	0	0	0	0	0	0	0	0	0	0	0	0	0	0
mapkinase	0	0	0	0	0	0	0	0	2	1	0	1	6	2	4	2	4	0	0	0	0	0	0	0	0	0	0	0	0	0	0	0	0	0	0	0	0	0	0	0	0	0	0	0	0	0	0	0	0
mentalstress	0	0	0	0	0	1	4	2	3	5	1	2	0	1	2	0	0	0	0	0	0	0	0	0	0	1	0	0	0	0	0	0	0	0	0	0	0	0	0	0	0	0	0	0	0	0	0	0	0
gpt	0	0	0	0	0	0	0	0	1	0	2	1	1	0	1	7	0	2	1	1	1	2	0	0	0	1	0	1	0	0	0	0	0	0	0	0	0	0	0	0	0	0	0	0	0	0	0	0	0
antiallergy	0	1	0	0	0	2	3	1	4	1	0	1	2	0	3	1	1	2	0	0	0	0	0	0	0	0	0	0	0	0	0	0	0	0	0	0	0	0	0	0	0	0	0	0	0	0	0	0	0
adhd	0	1	1	0	1	3	0	2	0	3	2	2	4	1	2	0	0	0	0	0	0	0	0	0	0	0	0	0	0	0	0	0	0	0	0	0	0	0	0	0	0	0	0	0	0	0	0	0	0
hotflush	0	3	2	2	0	1	2	3	3	1	3	0	1	1	0	0	0	0	0	0	0	0	0	0	0	0	0	0	0	0	0	0	0	0	0	0	0	0	0	0	0	0	0	0	0	0	0	0	0
glutamate	0	0	0	0	0	1	2	1	3	2	3	2	1	1	1	1	0	1	1	1	1	0	0	0	0	0	0	0	0	0	0	0	0	0	0	0	0	0	0	0	0	0	0	0	0	0	0	0	0
plateletaggregation	0	0	0	0	0	0	1	0	2	1	2	0	0	1	1	2	3	1	0	1	3	2	2	0	0	0	0	0	0	0	0	0	0	0	0	0	0	0	0	0	0	0	0	0	0	0	0	0	0
species	2	1	6	0	0	2	4	1	1	1	2	2	0	0	0	0	0	0	0	0	0	0	0	0	0	0	0	0	0	0	0	0	0	0	0	0	0	0	0	0	0	0	0	0	0	0	0	0	0
epilepsy	0	0	3	0	0	1	3	1	2	0	0	2	2	0	3	1	1	0	0	0	0	0	1	1	0	0	0	0	0	0	0	0	0	0	0	0	0	0	1	0	0	0	0	0	0	0	0	0	0
urticaria	0	0	2	1	2	0	0	2	0	1	1	2	1	1	1	4	0	0	1	0	0	0	0	1	0	0	1	0	0	1	0	0	0	0	0	0	0	0	0	0	0	0	0	0	0	0	0	0	0
spondylolisthesis	0	0	3	0	3	1	3	2	1	0	1	1	0	0	0	0	1	2	3	1	0	0	0	0	0	0	0	0	0	0	0	0	0	0	0	0	0	0	0	0	0	0	0	0	0	0	0	0	0
antioxidativeactivity	0	1	0	3	0	0	0	2	0	2	4	4	2	1	1	1	1	0	0	0	0	0	0	0	0	0	0	0	0	0	0	0	0	0	0	0	0	0	0	0	0	0	0	0	0	0	0	0	0
peroxynitrite	0	0	0	0	0	0	0	0	1	2	4	3	3	2	2	3	1	0	1	0	0	0	0	0	0	0	0	0	0	0	0	0	0	0	0	0	0	0	0	0	0	0	0	0	0	0	0	0	0
mcao	0	0	2	0	0	1	0	2	1	4	3	3	3	1	1	0	0	0	0	0	0	0	0	0	0	0	0	0	0	0	0	0	0	0	0	0	0	0	0	0	0	0	0	0	0	0	0	0	0
proinflammatorycytokines	0	0	3	0	0	1	0	2	2	5	0	1	0	3	1	3	0	0	0	0	0	0	0	0	0	0	0	0	0	0	0	0	0	0	0	0	0	0	0	0	0	0	0	0	0	0	0	0	0
scutellariabaicalensis	0	1	2	1	1	1	0	1	3	2	4	2	1	0	1	0	1	0	0	0	0	0	0	0	0	0	0	0	0	0	0	0	0	0	0	0	0	0	0	0	0	0	0	0	0	0	0	0	0
classification	1	2	1	1	1	0	2	1	5	2	0	0	0	0	0	2	0	1	1	0	1	0	0	0	0	0	0	0	0	0	0	0	0	0	0	0	0	0	0	0	0	0	0	0	0	0	0	0	0
boneresorption	0	4	0	1	2	1	1	0	0	0	0	0	0	3	3	2	0	2	0	2	0	0	0	0	0	0	0	0	0	0	0	0	0	0	0	0	0	0	0	0	0	0	0	0	0	0	0	0	0
antitumoractivity	0	0	0	2	0	0	0	0	0	0	1	1	3	2	1	2	0	1	3	0	1	0	0	1	0	2	1	0	0	0	0	0	0	0	0	0	0	0	0	0	0	0	0	0	0	0	0	0	0
lipid	0	0	1	0	0	1	0	1	1	0	0	1	0	1	1	4	0	0	1	2	2	0	0	2	1	1	0	0	0	1	0	0	0	0	0	0	0	0	0	0	0	0	0	0	0	0	0	0	0
cough	1	1	3	0	1	1	0	1	2	0	0	1	2	0	0	1	1	0	3	1	0	0	0	0	0	0	0	1	0	0	0	0	0	0	0	1	0	0	0	0	0	0	0	0	0	0	0	0	0
visualanalogscale	0	0	2	1	2	1	1	0	3	2	2	1	0	0	1	4	0	1	0	0	0	0	0	0	0	0	0	0	0	0	0	0	0	0	0	0	0	0	0	0	0	0	0	0	0	0	0	0	0
menstruation	0	0	1	2	0	3	2	3	1	2	0	0	0	2	0	1	2	0	1	0	1	0	0	0	0	0	0	0	0	0	0	0	0	0	0	0	0	0	0	0	0	0	0	0	0	0	0	0	0
literaturereview	0	2	3	4	4	0	2	4	0	0	0	0	0	1	0	0	0	1	0	0	0	0	0	0	0	0	0	0	0	0	0	0	0	0	0	0	0	0	0	0	0	0	0	0	0	0	0	0	0
origin	0	1	1	1	1	1	1	2	2	0	0	0	0	0	0	0	6	2	1	0	0	0	0	1	1	0	0	0	0	0	0	0	0	0	0	0	0	0	0	0	0	0	0	0	0	0	0	0	0
alp	0	0	0	0	0	0	0	0	0	0	4	0	2	0	0	4	0	2	1	1	2	4	1	0	0	0	0	0	0	0	0	0	0	0	0	0	0	0	0	0	0	0	0	0	0	0	0	0	0
primarydysmenorrhea	0	3	0	3	0	0	0	1	0	2	2	0	1	2	4	1	1	1	0	0	0	0	0	0	0	0	0	0	0	0	0	0	0	0	0	0	0	0	0	0	0	0	0	0	0	0	0	0	0
bloodglucose	0	2	3	3	1	0	1	0	1	2	0	0	2	1	0	1	1	0	0	0	0	0	0	0	0	0	0	0	0	0	0	1	1	0	0	0	0	0	0	0	0	0	1	0	0	0	0	0	0
prescriptions	0	0	0	0	1	0	1	0	4	1	0	2	2	0	1	1	3	0	3	0	0	1	0	0	1	0	0	0	0	0	0	0	0	0	0	0	0	0	0	0	0	0	0	0	0	0	0	0	0
immunohistochemistry	0	0	0	0	1	2	1	2	2	3	1	3	0	0	0	2	3	0	0	1	0	0	0	0	0	0	0	0	0	0	0	0	0	0	0	0	0	0	0	0	0	0	0	0	0	0	0	0	0
ldh	0	0	0	0	0	0	0	1	0	0	1	0	2	2	0	3	0	1	3	2	2	4	0	0	0	0	0	0	0	0	0	0	0	0	0	0	0	0	0	0	0	0	0	0	0	0	0	0	0
mic	1	0	0	0	0	0	1	1	0	0	1	8	8	0	0	0	1	0	0	0	0	0	0	0	0	0	0	0	0	0	0	0	0	0	0	0	0	0	0	0	0	0	0	0	0	0	0	0	0
ndi	0	0	0	1	4	2	2	8	1	2	1	0	0	0	0	0	0	0	0	0	0	0	0	0	0	0	0	0	0	0	0	0	0	0	0	0	0	0	0	0	0	0	0	0	0	0	0	0	0
hepatoprotective	0	0	2	0	1	1	2	1	3	0	3	2	2	1	1	2	0	0	0	0	0	0	0	0	0	0	0	0	0	0	0	0	0	0	0	0	0	0	0	0	0	0	0	0	0	0	0	0	0
korean	0	0	1	0	1	2	0	0	1	4	3	3	0	3	1	0	1	0	1	0	0	0	0	0	0	0	0	0	0	0	0	0	0	0	0	0	0	0	0	0	0	0	0	0	0	0	0	0	0
loniceraeflos	0	2	0	1	0	2	0	2	6	1	0	0	2	2	1	1	0	0	0	0	0	0	1	0	0	0	0	0	0	0	0	0	0	0	0	0	0	0	0	0	0	0	0	0	0	0	0	0	0
somun	0	0	0	0	0	0	0	1	0	2	0	1	0	1	4	2	0	0	1	1	1	3	1	0	1	0	1	0	0	0	1	0	0	0	0	0	0	0	0	0	0	0	0	0	0	0	0	0	0
antioxidants	0	1	1	3	1	2	0	0	1	0	3	3	3	1	2	0	0	0	0	0	0	0	0	0	0	0	0	0	0	0	0	0	0	0	0	0	0	0	0	0	0	0	0	0	0	0	0	0	0
insulin	0	0	3	1	0	2	2	0	0	0	0	4	0	1	2	0	1	1	0	2	1	0	1	0	0	0	0	0	0	0	0	0	0	0	0	0	0	0	0	0	0	0	0	0	0	0	0	0	0
diabeticnephropathy	0	2	1	0	2	1	1	0	0	0	3	1	4	3	1	1	1	0	0	0	0	0	0	0	0	0	0	0	0	0	0	0	0	0	0	0	0	0	0	0	0	0	0	0	0	0	0	0	0
acetaminophen	0	0	0	0	0	0	1	1	2	1	2	1	1	1	3	2	2	1	0	1	0	0	1	0	0	1	0	0	0	0	0	0	0	0	0	0	0	0	0	0	0	0	0	0	0	0	0	0	0
estradiol	0	1	0	1	1	1	1	0	0	0	1	2	8	0	0	0	0	2	1	0	2	0	0	0	0	0	0	0	0	0	0	0	0	0	0	0	0	0	0	0	0	0	0	0	0	0	0	0	0
cytotoxicactivity	0	1	0	0	0	1	1	0	0	2	1	3	2	2	4	1	0	2	0	0	0	0	1	0	0	0	0	0	0	0	0	0	0	0	0	0	0	0	0	0	0	0	0	0	0	0	0	0	0
analgesia	0	1	0	0	0	1	0	0	1	1	0	2	1	1	4	1	2	0	0	0	0	1	0	2	0	0	0	1	0	0	0	1	0	0	1	0	0	0	0	0	0	0	0	0	0	0	0	0	0
face	0	1	1	1	0	1	2	1	1	2	1	3	4	1	1	0	0	0	0	0	0	0	0	1	0	0	0	0	0	0	0	0	0	0	0	0	0	0	0	0	0	0	0	0	0	0	0	0	0
backpain	2	1	0	0	0	0	0	3	1	2	0	1	0	0	3	1	2	4	1	0	0	0	0	0	0	0	0	0	0	0	0	0	0	0	0	0	0	0	0	0	0	0	0	0	0	0	0	0	0
cyclophosphamide	0	0	0	0	0	1	1	1	0	2	1	3	3	2	0	0	1	0	0	1	0	1	1	1	0	1	0	0	0	0	0	0	0	0	0	0	0	0	0	0	0	0	1	0	0	0	0	0	0
jaundice	0	0	1	0	0	1	0	1	1	3	3	0	1	6	2	0	0	0	0	0	1	1	0	0	0	0	0	0	0	0	0	0	0	0	0	0	0	0	0	0	0	0	0	0	0	0	0	0	0
animalmodel	1	6	2	0	2	0	3	0	0	2	0	0	0	0	0	1	0	1	1	1	0	1	0	0	0	0	0	0	0	0	0	0	0	0	0	0	0	0	0	0	0	0	0	0	0	0	0	0	0
juglandissemen	0	0	0	0	0	0	0	0	0	0	0	3	3	4	0	3	0	1	2	2	1	1	0	1	0	0	0	0	0	0	0	0	0	0	0	0	0	0	0	0	0	0	0	0	0	0	0	0	0
hepg2cell	0	0	1	1	2	0	1	0	0	2	4	0	2	1	1	2	2	0	1	0	0	0	0	0	0	0	0	0	0	0	0	0	0	0	0	0	0	0	0	0	0	0	0	0	0	0	0	0	0
postpartumcare	0	0	0	1	0	0	0	2	3	2	0	1	2	2	0	1	0	5	1	0	0	0	0	0	0	0	0	0	0	0	0	0	0	0	0	0	0	0	0	0	0	0	0	0	0	0	0	0	0
electroacupunctureea	0	0	0	0	1	1	0	0	0	0	0	2	3	1	2	4	1	1	1	2	1	0	0	0	0	0	0	0	0	0	0	0	0	0	0	0	0	0	0	0	0	0	0	0	0	0	0	0	0
abdominalobesity	0	2	1	1	0	0	0	0	2	2	3	1	2	1	1	0	3	1	0	0	0	0	0	0	0	0	0	0	0	0	0	0	0	0	0	0	0	0	0	0	0	0	0	0	0	0	0	0	0
pulse	0	0	0	0	1	1	1	3	0	1	1	1	1	2	1	0	2	0	2	0	1	2	0	0	0	0	0	0	0	0	0	0	0	0	0	0	0	0	0	0	0	0	0	0	0	0	0	0	0
hepg2	0	0	0	0	0	0	1	1	1	5	0	0	5	3	1	1	1	0	0	0	0	0	0	1	0	0	0	0	0	0	0	0	0	0	0	0	0	0	0	0	0	0	0	0	0	0	0	0	0
woundhealing	0	0	2	1	3	1	1	2	1	1	1	0	0	0	0	1	1	2	0	2	0	0	0	0	0	0	0	0	0	0	0	0	0	0	0	0	0	0	0	0	0	1	0	0	0	0	0	0	0
mouse	1	0	3	0	0	2	0	2	2	1	0	0	4	1	2	0	0	1	1	0	0	0	0	0	0	0	0	0	0	0	0	0	0	0	0	0	0	0	0	0	0	0	0	0	0	0	0	0	0
footdrop	0	1	1	1	2	0	2	2	0	3	1	2	2	2	0	0	0	0	1	0	0	0	0	0	0	0	0	0	0	0	0	0	0	0	0	0	0	0	0	0	0	0	0	0	0	0	0	0	0
collageninducedarthritiscia	0	0	0	0	0	0	0	1	0	1	1	7	6	1	2	0	1	0	0	0	0	0	0	0	0	0	0	0	0	0	0	0	0	0	0	0	0	0	0	0	0	0	0	0	0	0	0	0	0
chinesemedicine	0	2	1	0	1	3	0	0	0	0	3	0	2	2	0	0	1	0	1	0	0	2	2	0	0	0	0	0	0	0	0	0	0	0	0	0	0	0	0	0	0	0	0	0	0	0	0	0	0
rheumatoidarthritisra	0	0	0	0	0	0	0	0	0	2	0	10	4	0	0	1	1	1	0	0	0	0	0	0	0	1	0	0	0	0	0	0	0	0	0	0	0	0	0	0	0	0	0	0	0	0	0	0	0
rehabilitation	4	2	1	2	1	1	1	0	1	0	0	1	1	0	1	0	3	0	0	1	0	0	0	0	0	0	0	0	0	0	0	0	0	0	0	0	0	0	0	0	0	0	0	0	0	0	0	0	0
tgfβ1	0	3	2	0	1	2	1	0	1	1	2	0	1	2	0	2	0	1	1	0	0	0	0	0	0	0	0	0	0	0	0	0	0	0	0	0	0	0	0	0	0	0	0	0	0	0	0	0	0
dyspepsia	0	3	2	1	0	3	1	3	1	1	0	1	0	0	2	0	0	0	1	1	0	0	0	0	0	0	0	0	0	0	0	0	0	0	0	0	0	0	0	0	0	0	0	0	0	0	0	0	0
neurotoxicity	0	0	0	0	0	2	0	1	0	1	0	0	0	0	1	2	3	0	2	3	4	1	0	0	0	0	0	0	0	0	0	0	0	0	0	0	0	0	0	0	0	0	0	0	0	0	0	0	0
windstroke	0	0	0	0	0	0	1	0	1	0	0	0	1	0	0	0	0	0	0	1	0	1	5	3	1	1	2	0	0	0	0	0	0	0	0	0	0	1	0	0	0	0	0	2	0	0	0	0	0
leejema	1	1	0	1	0	1	0	0	0	0	1	1	0	1	1	1	0	2	1	0	1	1	2	1	1	0	0	1	1	0	0	0	0	0	0	0	0	0	0	0	0	0	0	0	0	0	0	0	0
facialparalysis	0	0	1	2	1	1	1	0	1	1	0	1	2	2	1	1	0	0	2	1	0	0	1	0	0	0	0	0	0	1	0	0	0	0	0	0	0	0	0	0	0	0	0	0	0	0	0	0	0
clinicalresearch	1	2	0	2	3	1	1	3	1	2	1	0	2	1	0	0	0	0	0	0	0	0	0	0	0	0	0	0	0	0	0	0	0	0	0	0	0	0	0	0	0	0	0	0	0	0	0	0	0
li4	0	0	0	0	1	0	1	2	2	1	3	1	2	0	1	1	0	2	0	1	1	1	0	0	0	0	0	0	0	0	0	0	0	0	0	0	0	0	0	0	0	0	0	0	0	0	0	0	0
dysphagia	0	2	1	0	2	0	1	1	0	0	3	1	1	4	0	0	0	1	1	0	0	1	0	0	0	0	0	0	0	0	0	0	0	0	0	1	0	0	0	0	0	0	0	0	0	0	0	0	0
scoradindex	2	0	0	1	3	2	0	1	3	1	2	3	1	1	0	0	0	0	0	0	0	0	0	0	0	0	0	0	0	0	0	0	0	0	0	0	0	0	0	0	0	0	0	0	0	0	0	0	0
immunecells	0	0	1	0	0	0	0	3	1	5	2	1	2	1	0	0	0	0	1	0	2	1	0	0	0	0	0	0	0	0	0	0	0	0	0	0	0	0	0	0	0	0	0	0	0	0	0	0	0
induciblenitricoxidesynthase	1	0	0	0	1	2	0	1	4	0	3	2	3	2	0	1	0	0	0	0	0	0	0	0	0	0	0	0	0	0	0	0	0	0	0	0	0	0	0	0	0	0	0	0	0	0	0	0	0
myofascialpainsyndrome	0	0	1	1	0	0	0	0	2	2	1	1	1	3	0	1	1	3	3	0	0	0	0	0	0	0	0	0	0	0	0	0	0	0	0	0	0	0	0	0	0	0	0	0	0	0	0	0	0
yangseng	1	1	0	2	1	3	1	0	2	1	1	3	3	1	0	0	0	0	0	0	0	0	0	0	0	0	0	0	0	0	0	0	0	0	0	0	0	0	0	0	0	0	0	0	0	0	0	0	0
spleen	0	0	1	0	1	0	0	1	2	1	1	3	1	0	0	2	1	1	1	1	0	0	2	0	0	0	0	0	1	0	0	0	0	0	0	0	0	0	0	0	0	0	0	0	0	0	0	0	0
doxorubicin	0	0	0	0	0	0	1	0	0	2	0	2	1	3	6	2	2	0	0	0	0	0	0	0	0	0	0	0	0	0	0	0	0	0	0	0	0	0	0	0	0	0	0	0	0	0	0	0	0
3	0	0	0	1	1	1	1	0	1	5	0	0	2	0	2	1	3	0	0	0	0	1	0	0	0	0	0	0	0	0	0	0	0	0	0	0	0	0	0	0	0	0	0	0	0	0	0	0	0
nonalcoholicfattyliverdisease	0	0	2	3	5	0	2	3	1	2	0	1	0	0	0	0	0	0	0	0	0	0	0	0	0	0	0	0	0	0	0	0	0	0	0	0	0	0	0	0	0	0	0	0	0	0	0	0	0
fmri	0	0	0	0	0	1	0	1	1	1	1	0	1	0	3	8	0	2	0	0	0	0	0	0	0	0	0	0	0	0	0	0	0	0	0	0	0	0	0	0	0	0	0	0	0	0	0	0	0
colitis	0	0	2	2	1	0	2	2	1	2	0	2	3	0	1	0	1	0	0	0	0	0	0	0	0	0	0	0	0	0	0	0	0	0	0	0	0	0	0	0	0	0	0	0	0	0	0	0	0
ki	0	1	0	1	1	1	0	0	0	0	1	0	1	1	3	3	0	1	0	0	0	2	0	0	0	1	0	0	0	0	0	0	0	0	0	0	1	0	0	0	0	0	0	0	0	0	0	0	1
immunoactivity	0	0	0	0	0	0	3	2	6	1	7	0	0	0	0	0	0	0	0	0	0	0	0	0	0	0	0	0	0	0	0	0	0	0	0	0	0	0	0	0	0	0	0	0	0	0	0	0	0
orientalmedicaltherapy	0	0	0	0	1	0	2	0	0	2	3	1	2	1	2	1	1	0	1	0	0	0	0	0	2	0	0	0	0	0	0	0	0	0	0	0	0	0	0	0	0	0	0	0	0	0	0	0	0
scopolamine	0	2	0	1	1	2	2	3	2	2	0	1	2	0	0	0	0	0	0	0	0	0	0	0	0	0	1	0	0	0	0	0	0	0	0	0	0	0	0	0	0	0	0	0	0	0	0	0	0
hyperglycemia	0	1	2	0	2	0	0	0	1	0	1	2	0	2	1	0	0	4	0	0	1	0	0	0	0	0	0	2	0	0	0	0	0	0	0	0	0	0	0	0	0	0	0	0	0	0	0	0	0
dsom	2	0	1	1	1	0	1	1	3	3	2	3	1	0	0	0	0	0	0	0	0	0	0	0	0	0	0	0	0	0	0	0	0	0	0	0	0	0	0	0	0	0	0	0	0	0	0	0	0
ki10	0	0	0	2	3	3	3	2	3	2	1	0	0	0	0	0	0	0	0	0	0	0	0	0	0	0	0	0	0	0	0	0	0	0	0	0	0	0	0	0	0	0	0	0	0	0	0	0	0
insulinresistance	0	2	3	2	3	2	2	1	0	1	0	0	0	0	1	0	2	0	0	0	0	0	0	0	0	0	0	0	0	0	0	0	0	0	0	0	0	0	0	0	0	0	0	0	0	0	0	0	0
weisymptom	0	0	0	1	1	1	3	0	1	4	1	2	1	1	1	1	1	0	0	0	0	0	0	0	0	0	0	0	0	0	0	0	0	0	0	0	0	0	0	0	0	0	0	0	0	0	0	0	0
hemiplegia	0	1	0	0	0	0	1	1	2	1	0	0	1	1	1	1	1	0	2	2	0	0	2	1	0	0	0	0	0	0	0	1	0	0	0	0	0	0	0	0	0	0	0	0	0	0	0	0	0
manipulation	0	0	1	2	2	4	1	1	0	0	1	2	1	0	1	1	0	1	1	0	0	0	0	0	0	0	0	0	0	0	0	0	0	0	0	0	0	0	0	0	0	0	0	0	0	0	0	0	0
yindeficiency	0	1	1	0	4	3	2	2	1	1	1	1	0	0	2	0	0	0	0	0	0	0	0	0	0	0	0	0	0	0	0	0	0	0	0	0	0	0	0	0	0	0	0	0	0	0	0	0	0
liverfibrosis	0	0	0	0	2	1	0	1	2	3	6	0	1	0	1	0	0	0	0	0	0	1	0	0	1	0	0	0	0	0	0	0	0	0	0	0	0	0	0	0	0	0	0	0	0	0	0	0	0
kneejoint	0	0	0	1	1	3	1	0	2	0	0	0	1	1	1	4	2	0	0	1	0	0	0	0	1	0	0	0	0	0	0	0	0	0	0	0	0	0	0	0	0	0	0	0	0	0	0	0	0
pneumonia	0	2	1	1	0	0	0	1	0	0	0	1	0	4	1	3	0	0	3	0	0	1	0	0	0	0	1	0	0	0	0	0	0	0	0	0	0	0	0	0	0	0	0	0	0	0	0	0	0
scalpacupuncture	0	0	1	0	0	2	2	1	1	1	2	1	2	0	2	1	2	0	1	0	0	0	0	0	0	0	0	0	0	0	0	0	0	0	0	0	0	0	0	0	0	0	0	0	0	0	0	0	0
lifestyle	1	2	1	1	0	0	1	1	2	1	2	2	1	0	0	2	0	2	0	0	0	0	0	0	0	0	0	0	0	0	0	0	0	0	0	0	0	0	0	0	0	0	0	0	0	0	0	0	0
fst	0	0	0	0	0	1	3	3	5	3	1	1	0	0	2	0	0	0	0	0	0	0	0	0	0	0	0	0	0	0	0	0	0	0	0	0	0	0	0	0	0	0	0	0	0	0	0	0	0
il5	0	0	1	0	0	0	1	2	0	1	0	2	3	3	1	0	1	1	3	0	0	0	0	0	0	0	0	0	0	0	0	0	0	0	0	0	0	0	0	0	0	0	0	0	0	0	0	0	0
il8	0	0	0	0	1	0	1	0	0	4	2	1	1	5	2	0	1	0	0	0	0	0	0	1	0	0	0	0	0	0	0	0	0	0	0	0	0	0	0	0	0	0	0	0	0	0	0	0	0
clinicaltrials	0	3	2	0	1	2	1	2	2	0	2	2	0	2	0	0	0	0	0	0	0	0	0	0	0	0	0	0	0	0	0	0	0	0	0	0	0	0	0	0	0	0	0	0	0	0	0	0	0
medicine	0	3	2	1	0	1	1	0	0	2	2	0	0	0	1	0	0	0	1	0	0	0	1	0	0	1	1	0	0	0	0	0	0	0	0	1	0	0	0	0	0	0	1	0	0	0	0	0	0
antibacterial	0	2	0	1	0	1	1	2	1	1	2	2	2	2	0	1	0	0	0	0	0	0	0	0	0	0	0	1	0	0	0	0	0	0	0	0	0	0	0	0	0	0	0	0	0	0	0	0	0
antiallergic	0	0	1	0	1	1	2	0	0	0	0	0	1	1	1	1	0	0	1	0	2	0	0	1	1	3	0	2	0	0	0	0	0	0	0	0	0	0	0	0	0	0	0	0	0	0	0	0	0
lr3	0	0	3	2	1	0	2	2	0	1	2	2	3	0	1	0	0	0	0	0	0	0	0	0	0	0	0	0	0	0	0	0	0	0	0	0	0	0	0	0	0	0	0	0	0	0	0	0	0
bodytemperature	0	0	1	2	1	0	2	0	1	0	3	1	0	0	0	2	0	0	2	0	0	0	1	2	0	0	0	0	0	0	1	0	0	0	0	0	0	0	0	0	0	0	0	0	0	0	0	0	0
mda	0	0	0	0	1	0	0	0	2	0	5	1	0	1	0	1	3	0	2	2	1	0	0	0	0	0	0	0	0	0	0	0	0	0	0	0	0	0	0	0	0	0	0	0	0	0	0	0	0
p21	0	0	0	1	1	0	0	0	1	0	1	3	1	5	4	1	1	0	0	0	0	0	0	0	0	0	0	0	0	0	0	0	0	0	0	0	0	0	0	0	0	0	0	0	0	0	0	0	0
cnki	0	2	2	2	3	3	3	1	1	0	1	0	0	0	0	0	1	0	0	0	0	0	0	0	0	0	0	0	0	0	0	0	0	0	0	0	0	0	0	0	0	0	0	0	0	0	0	0	0
nrs	3	2	0	2	2	3	3	1	2	0	0	0	1	0	0	0	0	0	0	0	0	0	0	0	0	0	0	0	0	0	0	0	0	0	0	0	0	0	0	0	0	0	0	0	0	0	0	0	0
sasangmedicine	0	0	2	1	1	0	0	1	1	1	0	1	0	1	0	0	0	0	0	1	0	0	2	2	1	1	2	0	1	0	0	0	0	0	0	0	0	0	0	0	0	0	0	0	0	0	0	0	0
taeyangin	0	0	3	3	0	1	0	0	0	1	1	1	1	2	1	1	1	1	2	0	0	0	0	0	0	0	0	0	0	0	0	0	0	0	0	0	0	0	0	0	0	0	0	0	0	0	0	0	0
rom	0	1	0	1	1	1	1	4	0	0	4	2	1	0	1	0	2	0	0	0	0	0	0	0	0	0	0	0	0	0	0	0	0	0	0	0	0	0	0	0	0	0	0	0	0	0	0	0	0
adjuvantarthritis	0	0	0	0	0	1	1	1	0	0	1	1	2	1	0	1	0	1	2	1	1	0	0	0	2	1	0	0	0	0	0	0	1	0	0	0	0	0	0	0	0	0	0	0	0	0	1	0	0
vasculardementia	0	1	2	1	0	1	1	5	1	0	1	2	0	0	1	0	0	1	1	0	1	0	0	0	0	0	0	0	0	0	0	0	0	0	0	0	0	0	0	0	0	0	0	0	0	0	0	0	0
alloxan	0	0	0	0	0	0	0	0	1	0	1	2	0	0	0	0	3	2	1	0	0	0	1	0	1	1	0	0	2	1	0	0	1	1	0	0	0	1	0	0	0	0	0	0	0	0	0	0	0
kuppermansindex	0	2	1	1	2	1	0	4	0	0	2	0	3	1	1	0	1	0	0	0	0	0	0	0	0	0	0	0	0	0	0	0	0	0	0	0	0	0	0	0	0	0	0	0	0	0	0	0	0
cellproliferation	0	1	1	0	0	1	0	0	1	0	0	0	5	0	1	1	5	2	0	1	0	0	0	0	0	0	0	0	0	0	0	0	0	0	0	0	0	0	0	0	0	0	0	0	0	0	0	0	0
spasticity	0	1	0	1	1	0	1	1	1	1	0	2	1	0	3	1	0	1	2	1	1	0	0	0	0	0	0	0	0	0	0	0	0	0	0	0	0	0	0	0	0	0	0	0	0	0	0	0	0
sevenemotions	1	0	0	3	1	0	0	2	2	0	1	0	0	1	0	1	2	0	1	0	0	1	1	1	0	0	0	0	0	0	0	0	0	0	0	0	0	0	0	0	0	0	0	0	0	0	0	0	0
anticancereffect	0	1	0	0	1	0	0	0	1	0	0	3	0	2	0	2	0	2	1	4	0	1	0	0	0	0	1	0	0	0	0	0	0	0	0	0	0	0	0	0	0	0	0	0	0	0	0	0	0
factoranalysis	0	0	0	0	0	0	0	0	2	3	0	0	0	0	3	2	4	1	3	1	0	0	0	0	0	0	0	0	0	0	0	0	0	0	0	0	0	0	0	0	0	0	0	0	0	0	0	0	0
herbmedication	0	0	0	0	1	0	0	0	0	2	3	4	1	2	1	1	3	1	0	0	0	0	0	0	0	0	0	0	0	0	0	0	0	0	0	0	0	0	0	0	0	0	0	0	0	0	0	0	0
cerebralhemorrhage	0	0	0	0	1	0	0	0	0	0	0	2	1	3	0	3	3	2	3	0	1	0	0	0	0	0	0	0	0	0	0	0	0	0	0	0	0	0	0	0	0	0	0	0	0	0	0	0	0
heart	0	0	0	1	0	0	0	0	2	0	0	1	0	3	1	1	1	0	0	1	1	0	0	1	0	2	2	0	0	1	0	0	0	0	0	0	0	0	0	1	0	0	0	0	0	0	0	0	0
hairgrowth	1	1	2	1	2	0	0	1	2	3	0	2	2	0	2	0	0	0	0	0	0	0	0	0	0	0	0	0	0	0	0	0	0	0	0	0	0	0	0	0	0	0	0	0	0	0	0	0	0
orientaltreatment	0	1	0	0	0	0	1	5	3	1	2	0	1	1	1	1	1	0	0	0	0	0	0	0	0	0	0	0	0	0	0	0	0	0	0	0	0	0	0	0	0	0	0	0	0	0	0	0	0
mapk	0	0	1	0	0	2	2	1	1	1	3	5	0	1	0	0	0	1	0	0	0	0	0	0	0	0	0	0	0	0	0	0	0	0	0	0	0	0	0	0	0	0	0	0	0	0	0	0	0
mcf7	0	0	0	2	1	0	2	0	0	2	0	4	5	0	0	1	1	0	0	0	0	0	0	0	0	0	0	0	0	0	0	0	0	0	0	0	0	0	0	0	0	0	0	0	0	0	0	0	0
urinaryincontinence	0	1	0	0	0	2	0	0	2	0	0	0	3	1	4	4	0	0	1	0	0	0	0	0	0	0	0	0	0	0	0	0	0	0	0	0	0	0	0	0	0	0	0	0	0	0	0	0	0
cobbsangle	0	1	2	1	2	1	2	2	0	0	2	1	1	0	1	0	0	2	0	0	0	0	0	0	0	0	0	0	0	0	0	0	0	0	0	0	0	0	0	0	0	0	0	0	0	0	0	0	0
clinicalanalysis	1	0	1	1	1	0	2	0	3	1	1	3	2	1	0	1	0	0	0	0	0	0	0	0	0	0	0	0	0	0	0	0	0	0	0	0	0	0	0	0	0	0	0	0	0	0	0	0	0
antimicrobial	0	0	1	0	0	1	2	1	0	2	2	1	0	0	3	2	0	1	0	0	0	0	2	0	0	0	0	0	0	0	0	0	0	0	0	0	0	0	0	0	0	0	0	0	0	0	0	0	0
sanghanron	0	0	0	0	0	0	2	1	3	1	2	0	1	0	1	0	0	1	2	1	0	0	0	1	0	1	0	0	0	0	0	0	0	0	0	0	0	0	0	0	0	1	0	0	0	0	0	0	0
polygonimultifloriradix	0	0	0	2	1	2	0	0	0	0	1	1	0	4	3	1	0	0	2	1	0	0	0	0	0	0	0	0	0	0	0	0	0	0	0	0	0	0	0	0	0	0	0	0	0	0	0	0	0
amenorrhea	0	0	2	0	1	1	0	1	0	4	0	0	0	3	0	1	0	2	1	0	1	0	0	0	0	0	1	0	0	0	0	0	0	0	0	0	0	0	0	0	0	0	0	0	0	0	0	0	0
medicalrecords	1	3	1	2	3	0	0	0	0	1	1	1	1	1	0	0	0	0	1	1	0	0	0	1	0	0	0	0	0	0	0	0	0	0	0	0	0	0	0	0	0	0	0	0	0	0	0	0	0
cerebrovascularaccident	0	0	0	0	0	0	0	0	0	2	0	1	0	1	2	1	0	1	2	0	2	4	0	0	0	0	1	0	0	0	1	0	0	0	0	0	0	0	0	0	0	0	0	0	0	0	0	0	0
methodology	0	0	0	1	2	1	3	0	1	2	1	2	0	0	1	0	1	2	0	0	0	0	0	0	0	0	0	0	0	0	0	1	0	0	0	0	0	0	0	0	0	0	0	0	0	0	0	0	0
sasangconstitutionmedicine	0	0	1	1	0	0	2	1	2	3	3	3	1	0	1	0	0	0	0	0	0	0	0	0	0	0	0	0	0	0	0	0	0	0	0	0	0	0	0	0	0	0	0	0	0	0	0	0	0
qideficiency	0	0	1	2	3	2	1	2	1	4	0	1	0	0	0	0	1	0	0	0	0	0	0	0	0	0	0	0	0	0	0	0	0	0	0	0	0	0	0	0	0	0	0	0	0	0	0	0	0
yeoldahansotang	0	1	0	1	1	2	3	1	0	3	2	1	0	0	3	0	0	0	0	0	0	0	0	0	0	0	0	0	0	0	0	0	0	0	0	0	0	0	0	0	0	0	0	0	0	0	0	0	0
antipyretic	0	1	0	1	0	0	2	0	0	0	0	1	0	0	0	1	0	0	1	0	1	1	1	0	1	1	0	0	0	0	0	0	0	0	2	2	0	1	0	0	0	0	1	0	0	0	0	0	0
chroniclowbackpain	0	0	4	0	1	2	3	1	3	2	0	1	0	0	0	0	0	0	1	0	0	0	0	0	0	0	0	0	0	0	0	0	0	0	0	0	0	0	0	0	0	0	0	0	0	0	0	0	0
sleepdisorder	0	0	0	3	3	4	1	1	2	1	0	0	0	0	2	0	0	0	1	0	0	0	0	0	0	0	0	0	0	0	0	0	0	0	0	0	0	0	0	0	0	0	0	0	0	0	0	0	0
reactiveoxygenspeciesros	0	1	0	3	3	5	1	1	0	1	0	0	0	1	1	0	1	0	0	0	0	0	0	0	0	0	0	0	0	0	0	0	0	0	0	0	0	0	0	0	0	0	0	0	0	0	0	0	0
randomizedcontrolledtrials	0	4	0	1	2	2	1	2	2	1	1	0	1	0	0	0	0	0	0	0	0	0	0	0	0	0	1	0	0	0	0	0	0	0	0	0	0	0	0	0	0	0	0	0	0	0	0	0	0
singleoraldosetoxicity	1	0	1	0	2	3	1	6	2	2	0	0	0	0	0	0	0	0	0	0	0	0	0	0	0	0	0	0	0	0	0	0	0	0	0	0	0	0	0	0	0	0	0	0	0	0	0	0	0
herpeszoster	0	0	2	2	1	0	3	1	0	0	1	2	0	0	1	2	0	0	1	0	0	0	0	0	1	0	0	0	1	0	0	0	0	0	0	0	0	0	0	0	0	0	0	0	0	0	0	0	0
leukorrhea	0	0	0	1	0	1	0	1	0	1	1	0	0	0	0	2	1	1	0	1	1	0	2	1	1	0	0	0	0	1	0	0	1	0	0	0	0	0	0	0	0	0	0	0	0	0	0	0	0
estrogen	0	0	0	0	2	0	0	1	0	0	1	2	1	1	1	3	3	1	1	0	1	0	0	0	0	0	0	0	0	0	0	0	0	0	0	0	0	0	0	0	0	0	0	0	0	0	0	0	0
seborrheicdermatitis	1	1	3	2	1	1	1	0	0	1	1	0	2	1	0	0	1	0	1	0	0	0	0	0	0	0	0	1	0	0	0	0	0	0	0	0	0	0	0	0	0	0	0	0	0	0	0	0	0
eav	0	0	0	0	0	0	0	0	0	1	0	0	0	1	2	0	1	1	0	4	1	1	0	5	0	0	1	0	0	0	0	0	0	0	0	0	0	0	0	0	0	0	0	0	0	0	0	0	0
adipocyte	0	0	0	0	1	0	1	1	2	2	5	0	1	1	0	2	0	0	0	0	1	0	1	0	0	0	0	0	0	0	0	0	0	0	0	0	0	0	0	0	0	0	0	0	0	0	0	0	0
socheongryongtang	1	0	1	0	1	1	0	6	0	0	1	0	1	1	0	2	1	1	1	0	0	0	0	0	0	0	0	0	0	0	0	0	0	0	0	0	0	0	0	0	0	0	0	0	0	0	0	0	0
yangdorak	0	0	0	0	0	0	0	1	2	0	1	2	2	2	1	3	3	0	0	1	0	0	0	0	0	0	0	0	0	0	0	0	0	0	0	0	0	0	0	0	0	0	0	0	0	0	0	0	0
endothelium	0	0	0	0	0	0	0	0	0	2	3	1	0	3	2	2	3	0	1	0	1	0	0	0	0	0	0	0	0	0	0	0	0	0	0	0	0	0	0	0	0	0	0	0	0	0	0	0	0
conversiondisorder	0	0	0	0	0	0	3	1	0	4	2	1	0	1	2	1	2	1	0	0	0	0	0	0	0	0	0	0	0	0	0	0	0	0	0	0	0	0	0	0	0	0	0	0	0	0	0	0	0
experimentalstudy	0	3	1	2	2	0	4	1	2	1	0	0	0	2	0	0	0	0	0	0	0	0	0	0	0	0	0	0	0	0	0	0	0	0	0	0	0	0	0	0	0	0	0	0	0	0	0	0	0
trigeminalneuralgia	0	2	3	1	1	1	0	0	0	0	1	1	0	2	0	0	0	1	4	0	0	0	0	0	1	0	0	0	0	0	0	0	0	0	0	0	0	0	0	0	0	0	0	0	0	0	0	0	0
tkm	0	0	3	2	3	0	1	0	2	0	3	0	0	0	2	1	0	0	0	0	1	0	0	0	0	0	0	0	0	0	0	0	0	0	0	0	0	0	0	0	0	0	0	0	0	0	0	0	0
brainischemia	0	0	1	0	0	0	0	0	0	0	0	0	1	0	2	2	2	2	2	4	0	0	0	0	0	0	2	0	0	0	0	0	0	0	0	0	0	0	0	0	0	0	0	0	0	0	0	0	0
casecontrolstudy	0	0	0	0	0	2	0	0	0	2	4	6	1	1	0	0	1	1	0	0	0	0	0	0	0	0	0	0	0	0	0	0	0	0	0	0	0	0	0	0	0	0	0	0	0	0	0	0	0
lyciifructus	1	0	0	1	1	2	1	0	1	1	2	2	0	1	1	2	0	0	0	0	0	0	0	0	0	0	0	1	0	0	0	0	1	0	0	0	0	0	0	0	0	0	0	0	0	0	0	0	0
palmultang	0	0	0	0	0	1	1	1	2	0	0	2	1	0	3	1	1	2	1	0	0	0	0	1	0	0	0	0	0	0	0	0	0	0	0	0	0	0	0	0	0	0	0	1	0	0	0	0	0
meridians	1	0	0	0	0	0	0	1	2	0	0	0	1	1	1	1	0	2	1	2	0	0	0	1	0	1	1	0	0	0	0	0	0	0	0	0	1	0	0	0	1	0	0	0	0	0	0	0	0
airway	0	1	0	1	2	0	0	0	0	0	2	6	6	0	0	0	0	0	0	0	0	0	0	0	0	0	0	0	0	0	0	0	0	0	0	0	0	0	0	0	0	0	0	0	0	0	0	0	0
7zonediagnosticsystem	1	0	0	0	0	0	0	0	3	2	7	2	2	0	0	0	0	0	0	0	0	0	0	0	0	0	0	0	0	0	0	0	0	0	0	0	0	0	0	0	0	0	0	0	0	0	0	0	0
anxietydisorder	0	3	0	1	2	1	2	1	0	2	0	1	1	2	0	0	0	0	0	0	0	0	0	0	0	1	0	0	0	0	0	0	0	0	0	0	0	0	0	0	0	0	0	0	0	0	0	0	0
healthpromotion	0	2	1	2	1	0	0	2	3	1	1	1	0	0	0	0	0	2	1	0	0	0	0	0	0	0	0	0	0	0	0	0	0	0	0	0	0	0	0	0	0	0	0	0	0	0	0	0	0
aldosterone	0	0	0	0	0	0	0	0	0	0	0	0	1	0	2	0	0	1	1	4	3	3	1	0	0	0	0	0	1	0	0	0	0	0	0	0	0	0	0	0	0	0	0	0	0	0	0	0	0
sasangtypology	1	0	0	1	3	2	1	2	1	0	3	0	0	1	1	1	0	0	0	0	0	0	0	0	0	0	0	0	0	0	0	0	0	0	0	0	0	0	0	0	0	0	0	0	0	0	0	0	0
pathogenesis	1	1	0	1	2	0	0	0	0	1	0	4	0	0	2	0	1	0	0	1	0	0	0	1	0	0	2	0	0	0	0	0	0	0	0	0	0	0	0	0	0	0	0	0	0	0	0	0	0
oculomotornervepalsy	0	2	0	2	1	0	1	0	0	3	2	0	2	1	2	1	0	0	0	0	0	0	0	0	0	0	0	0	0	0	0	0	0	0	0	0	0	0	0	0	0	0	0	0	0	0	0	0	0
inflammatorycytokine	0	0	0	1	2	1	2	1	0	3	2	0	3	2	0	0	0	0	0	0	0	0	0	0	0	0	0	0	0	0	0	0	0	0	0	0	0	0	0	0	0	0	0	0	0	0	0	0	0
salviaemiltiorrhizaeradix	0	0	0	1	2	0	0	1	2	0	1	3	1	0	1	1	1	2	0	0	0	0	1	0	0	0	0	0	0	0	0	0	0	0	0	0	0	0	0	0	0	0	0	0	0	0	0	0	0
cadmium	0	0	1	1	1	0	1	0	2	1	1	1	1	0	0	0	2	2	0	0	1	0	1	1	0	0	0	0	0	0	0	0	0	0	0	0	0	0	0	0	0	0	0	0	0	0	0	0	0
somoon	0	0	0	0	0	1	1	0	0	0	0	0	0	0	0	0	3	2	1	1	0	1	2	0	3	0	1	0	0	0	0	0	0	0	0	0	0	0	0	1	0	0	0	0	0	0	0	0	0
gaitdisturbance	0	1	3	1	0	4	1	0	0	0	2	0	0	2	3	0	0	0	0	0	0	0	0	0	0	0	0	0	0	0	0	0	0	0	0	0	0	0	0	0	0	0	0	0	0	0	0	0	0
bmd	0	0	0	0	2	0	1	1	0	4	1	1	1	1	0	1	1	1	1	0	1	0	0	0	0	0	0	0	0	0	0	0	0	0	0	0	0	0	0	0	0	0	0	0	0	0	0	0	0
frequency	0	0	0	0	1	1	1	4	1	0	0	1	1	0	1	0	2	0	0	1	1	0	0	0	0	0	0	0	0	0	0	0	1	1	0	0	0	0	0	0	0	0	0	0	0	0	0	0	0
acupunture	0	0	1	0	0	0	0	2	1	1	0	1	2	3	0	1	1	2	1	0	0	0	0	0	0	0	0	0	0	1	0	0	0	0	0	0	0	0	0	0	0	0	0	0	0	0	0	0	0
dyslipidemia	1	3	4	1	1	0	2	0	0	0	1	0	2	0	0	0	0	2	0	0	0	0	0	0	0	0	0	0	0	0	0	0	0	0	0	0	0	0	0	0	0	0	0	0	0	0	0	0	0
refluxesophagitis	0	0	7	2	0	3	1	0	3	0	0	0	0	0	1	0	0	0	0	0	0	0	0	0	0	0	0	0	0	0	0	0	0	0	0	0	0	0	0	0	0	0	0	0	0	0	0	0	0
carpaltunnelsyndrome	0	0	0	5	0	0	1	0	3	1	2	1	2	1	1	0	0	0	0	0	0	0	0	0	0	0	0	0	0	0	0	0	0	0	0	0	0	0	0	0	0	0	0	0	0	0	0	0	0
got	0	0	0	0	0	0	0	0	1	0	3	1	1	0	0	3	0	0	1	1	1	2	0	1	0	1	0	1	0	0	0	0	0	0	0	0	0	0	0	0	0	0	0	0	0	0	0	0	0
nephrotoxicity	0	0	1	0	1	1	0	1	0	0	1	2	1	0	1	2	0	2	0	2	0	0	2	0	0	0	0	0	0	0	0	0	0	0	0	0	0	0	0	0	0	0	0	0	0	0	0	0	0
disease	0	0	1	1	0	1	1	2	1	3	0	0	0	0	0	0	0	0	1	1	0	1	1	0	0	2	0	1	0	0	0	0	0	0	0	0	0	0	0	0	0	0	0	0	0	0	0	0	0
immune	1	0	0	2	1	1	0	0	0	0	0	0	0	1	0	0	1	0	0	0	2	3	1	0	0	1	1	1	0	1	0	0	0	0	0	0	0	0	0	0	0	0	0	0	0	0	0	0	0
jnk	0	0	1	1	1	0	0	1	2	2	2	3	1	1	1	1	0	0	0	0	0	0	0	0	0	0	0	0	0	0	0	0	0	0	0	0	0	0	0	0	0	0	0	0	0	0	0	0	0
relaxation	0	0	0	0	0	0	1	0	0	1	2	1	0	0	5	4	2	0	1	0	0	0	0	0	0	0	0	0	0	0	0	0	0	0	0	0	0	0	0	0	0	0	0	0	0	0	0	0	0
inhibitionzone	0	0	0	0	0	0	0	0	0	0	1	8	8	0	0	0	0	0	0	0	0	0	0	0	0	0	0	0	0	0	0	0	0	0	0	0	0	0	0	0	0	0	0	0	0	0	0	0	0
tcm	1	3	5	1	2	1	1	0	0	0	1	0	0	0	1	0	0	0	0	0	0	1	0	0	0	0	0	0	0	0	0	0	0	0	0	0	0	0	0	0	0	0	0	0	0	0	0	0	0
contactdermatitis	1	1	2	1	2	2	2	0	0	1	0	1	0	0	1	0	0	0	0	0	1	1	0	0	0	0	1	0	0	0	0	0	0	0	0	0	0	0	0	0	0	0	0	0	0	0	0	0	0
alternativemedicine	0	0	0	1	0	1	3	1	1	0	2	2	0	0	1	0	1	0	1	1	0	2	0	0	0	0	0	0	0	0	0	0	0	0	0	0	0	0	0	0	0	0	0	0	0	0	0	0	0
dyspnea	0	1	2	0	0	0	1	0	0	1	0	4	1	1	0	0	2	0	2	1	0	0	0	1	0	0	0	0	0	0	0	0	0	0	0	0	0	0	0	0	0	0	0	0	0	0	0	0	0
cerebralbloodflow	0	1	0	1	0	0	1	0	0	1	0	1	0	3	0	0	1	3	2	1	1	1	0	0	0	0	0	0	0	0	0	0	0	0	0	0	0	0	0	0	0	0	0	0	0	0	0	0	0
guillainbarresyndrome	0	1	1	2	1	0	0	1	0	0	0	2	1	1	2	1	1	1	1	0	0	1	0	0	0	0	0	0	0	0	0	0	0	0	0	0	0	0	0	0	0	0	0	0	0	0	0	0	0
methotrexate	0	0	0	0	0	0	0	0	0	1	2	5	1	1	2	0	1	0	1	0	0	1	0	0	0	0	2	0	0	0	0	0	0	0	0	0	0	0	0	0	0	0	0	0	0	0	0	0	0
hypercholesterolemia	0	0	0	0	0	0	0	1	2	0	1	0	5	2	0	0	0	2	2	1	0	0	0	0	0	0	1	0	0	0	0	0	0	0	0	0	0	0	0	0	0	0	0	0	0	0	0	0	0
wildginseng	0	0	0	0	0	3	2	1	1	2	2	4	1	1	0	0	0	0	0	0	0	0	0	0	0	0	0	0	0	0	0	0	0	0	0	0	0	0	0	0	0	0	0	0	0	0	0	0	0
rhusvernicifluastokes	0	1	1	1	2	0	1	1	2	2	2	1	1	0	1	0	0	0	0	0	0	0	0	0	0	0	0	0	0	0	0	0	0	0	0	0	0	0	0	0	0	0	0	0	0	0	0	0	0
1	0	0	0	0	0	0	0	0	1	1	2	3	2	0	2	3	1	0	0	0	1	0	0	0	0	0	0	0	0	0	0	0	0	0	0	0	0	0	0	0	0	0	0	0	0	0	0	0	0
laseracupuncture	0	1	1	0	2	0	2	1	2	2	1	0	0	0	0	0	0	0	0	0	0	0	0	1	0	0	0	0	1	0	0	0	0	1	1	0	0	0	0	0	0	0	0	0	0	0	0	0	0
stai	0	0	0	2	2	1	2	0	1	2	1	0	0	1	0	1	2	0	1	0	0	0	0	0	0	0	0	0	0	0	0	0	0	0	0	0	0	0	0	0	0	0	0	0	0	0	0	0	0
koreanherbalmedicine	0	1	2	0	1	0	0	1	2	2	0	0	1	0	0	2	1	3	0	0	0	0	0	0	0	0	0	0	0	0	0	0	0	0	0	0	0	0	0	0	0	0	0	0	0	0	0	0	0
lumbarlordoticangle	0	1	0	0	2	1	2	0	0	2	2	4	0	0	0	0	1	0	1	0	0	0	0	0	0	0	0	0	0	0	0	0	0	0	0	0	0	0	0	0	0	0	0	0	0	0	0	0	0
fibrinogen	0	0	0	1	1	0	0	0	1	0	0	0	0	1	1	1	1	2	2	2	0	1	1	1	0	0	0	0	0	0	0	0	0	0	0	0	0	0	0	0	0	0	0	0	0	0	0	0	0
meanarterialbloodpressuremabp	0	0	0	0	1	2	1	1	0	2	2	2	1	0	1	3	0	0	0	0	0	0	0	0	0	0	0	0	0	0	0	0	0	0	0	0	0	0	0	0	0	0	0	0	0	0	0	0	0
meridiansystem	0	0	0	0	0	1	0	0	1	0	1	2	0	2	0	2	1	0	3	0	0	1	0	0	0	0	0	0	0	0	0	0	0	0	0	0	0	1	0	0	0	0	0	0	0	0	0	0	0
proteoglycan	0	1	0	1	1	1	0	3	1	0	3	2	1	2	0	0	0	0	0	0	0	0	0	0	0	0	0	0	0	0	0	0	0	0	0	0	0	0	0	0	0	0	0	0	0	0	0	0	0
myocardialcell	0	0	0	0	0	0	0	0	0	0	0	0	0	0	0	3	4	6	1	1	1	0	0	0	0	0	0	0	0	0	0	0	0	0	0	0	0	0	0	0	0	0	0	0	0	0	0	0	0
yongdamsagantang	0	0	3	1	0	0	0	1	1	1	2	1	0	0	0	1	1	1	0	0	1	0	1	0	0	0	0	0	1	0	0	0	0	0	0	0	0	0	0	0	0	0	0	0	0	0	0	0	0
dopamine	0	0	0	0	1	1	0	0	0	0	0	1	1	2	4	4	1	1	0	0	0	0	0	0	0	0	0	0	0	0	0	0	0	0	0	0	0	0	0	0	0	0	0	0	0	0	0	0	0
cortisol	0	1	0	0	0	0	1	2	1	2	1	1	0	0	1	0	1	0	1	1	1	0	0	1	0	0	0	0	1	0	0	0	0	0	0	0	0	0	0	0	0	0	0	0	0	0	0	0	0
hyperhidrosis	0	0	2	1	1	0	1	1	2	0	1	1	1	1	0	1	0	1	1	0	0	1	0	0	0	0	0	0	0	0	0	0	0	0	0	0	0	0	0	0	0	0	0	0	0	0	0	0	0
sasangconstitutions	0	0	0	0	0	2	2	1	0	0	0	1	0	1	3	0	1	3	2	0	0	0	0	0	0	0	0	0	0	0	0	0	0	0	0	0	0	0	0	0	0	0	0	0	0	0	0	0	0
herbacupuncture	0	0	0	0	0	0	0	0	0	0	0	1	2	2	0	1	0	1	3	0	1	0	1	1	1	0	1	1	0	0	0	0	0	0	0	0	0	0	0	0	0	0	0	0	0	0	0	0	0
burningacupuncturetherapy	0	0	0	0	2	1	3	3	2	2	1	1	0	0	0	1	0	0	0	0	0	0	0	0	0	0	0	0	0	0	0	0	0	0	0	0	0	0	0	0	0	0	0	0	0	0	0	0	0
brain	0	0	0	1	0	0	1	0	0	1	0	0	0	4	0	1	1	1	2	3	1	0	0	0	0	0	0	0	0	0	0	0	0	0	0	0	0	0	0	0	0	0	0	0	0	0	0	0	0
immunesystem	0	2	0	0	2	0	0	0	1	3	0	2	0	1	0	0	0	0	1	0	1	2	0	0	1	0	0	0	0	0	0	0	0	0	0	0	0	0	0	0	0	0	0	0	0	0	0	0	0
indirectmoxibustion	0	0	0	1	2	0	1	3	1	0	2	0	0	0	2	0	0	0	0	1	0	0	1	0	1	0	0	1	0	0	0	0	0	0	0	0	0	0	0	0	0	0	0	0	0	0	0	0	0
erectiledysfunction	0	0	0	0	0	1	0	1	0	0	0	0	4	1	0	0	0	1	3	1	3	0	1	0	0	0	0	0	0	0	0	0	0	0	0	0	0	0	0	0	0	0	0	0	0	0	0	0	0
pasi	0	1	4	5	0	2	0	0	0	0	1	1	0	0	1	0	1	0	0	0	0	0	0	0	0	0	0	0	0	0	0	0	0	0	0	0	0	0	0	0	0	0	0	0	0	0	0	0	0
camp	0	0	0	0	0	0	0	0	0	0	2	2	1	1	0	2	1	2	2	1	0	1	0	0	0	0	0	0	1	0	0	0	0	0	0	0	0	0	0	0	0	0	0	0	0	0	0	0	0
koreanmedicalhistory	0	2	3	6	1	1	0	0	0	1	1	0	0	1	0	0	0	0	0	0	0	0	0	0	0	0	0	0	0	0	0	0	0	0	0	0	0	0	0	0	0	0	0	0	0	0	0	0	0
hyperlipemia	0	0	0	0	0	0	0	2	1	1	0	2	2	2	0	0	0	0	1	0	1	0	1	2	0	0	1	0	0	0	0	0	0	0	0	0	0	0	0	0	0	0	0	0	0	0	0	0	0
yangkyuksanhwatang	0	0	1	1	0	1	0	1	1	3	2	0	1	0	0	3	0	0	0	1	0	0	0	0	0	0	0	0	0	0	0	0	0	0	0	1	0	0	0	0	0	0	0	0	0	0	0	0	0
sagunjatang	0	0	0	1	0	0	0	1	3	0	0	0	1	0	1	0	1	3	1	1	1	0	0	0	0	0	0	0	0	2	0	0	0	0	0	0	0	0	0	0	0	0	0	0	0	0	0	0	0
cerebralpalsy	0	3	2	1	0	0	1	0	1	1	1	0	0	0	1	1	1	0	1	1	1	0	0	0	0	0	0	0	0	0	0	0	0	0	0	0	0	0	0	0	0	0	0	0	0	0	0	0	0
weight	0	0	0	0	1	0	1	1	1	1	2	5	0	0	0	0	1	0	1	1	0	0	0	0	0	0	0	0	0	1	0	0	0	0	0	0	0	0	0	0	0	0	0	0	0	0	0	0	0
scl90r	0	0	0	0	1	1	1	0	1	2	2	1	2	2	0	3	0	0	0	0	0	0	0	0	0	0	0	0	0	0	0	0	0	0	0	0	0	0	0	0	0	0	0	0	0	0	0	0	0
literaturestudy	0	2	3	2	0	1	4	1	0	2	0	0	0	0	0	0	0	0	0	0	0	0	1	0	0	0	0	0	0	0	0	0	0	0	0	0	0	0	0	0	0	0	0	0	0	0	0	0	0
sogal	0	2	0	0	0	0	0	0	0	2	0	3	1	3	0	1	2	0	1	0	0	0	0	0	0	0	0	0	0	1	0	0	0	0	0	0	0	0	0	0	0	0	0	0	0	0	0	0	0
oswestrydisabilityindex	0	2	0	2	1	2	0	1	0	1	0	0	0	0	1	3	1	2	0	0	0	0	0	0	0	0	0	0	0	0	0	0	0	0	0	0	0	0	0	0	0	0	0	0	0	0	0	0	0
tritonwr1339	0	0	0	0	0	0	0	0	0	1	0	3	0	1	1	1	2	0	0	2	1	0	1	2	1	0	0	0	0	0	0	0	0	0	0	0	0	0	0	0	0	0	0	0	0	0	0	0	0
keratitis	0	0	0	0	1	0	0	0	2	3	1	4	5	0	0	0	0	0	0	0	0	0	0	0	0	0	0	0	0	0	0	0	0	0	0	0	0	0	0	0	0	0	0	0	0	0	0	0	0
mastcells	0	0	1	0	2	2	0	2	2	0	3	0	2	0	0	0	0	0	1	0	0	1	0	0	0	0	0	0	0	0	0	0	0	0	0	0	0	0	0	0	0	0	0	0	0	0	0	0	0
immunomodulatory	0	0	0	0	0	1	1	0	0	0	0	1	2	2	0	1	1	1	1	0	4	1	0	0	0	0	0	0	0	0	0	0	0	0	0	0	0	0	0	0	0	0	0	0	0	0	0	0	0
ssanghwatang	0	1	0	0	0	0	2	4	4	1	1	1	2	0	0	0	0	0	0	0	0	0	0	0	0	0	0	0	0	0	0	0	0	0	0	0	0	0	0	0	0	0	0	0	0	0	0	0	0
mri	0	1	0	1	2	0	1	1	2	3	0	0	1	0	1	0	1	1	0	0	1	0	0	0	0	0	0	0	0	0	0	0	0	0	0	0	0	0	0	0	0	0	0	0	0	0	0	0	0
gongjindan	0	0	1	1	1	6	0	1	0	1	2	1	0	0	1	0	0	1	0	0	0	0	0	0	0	0	0	0	0	0	0	0	0	0	0	0	0	0	0	0	0	0	0	0	0	0	0	0	0
pparγ	0	1	1	3	2	2	0	0	3	0	0	0	4	0	0	0	0	0	0	0	0	0	0	0	0	0	0	0	0	0	0	0	0	0	0	0	0	0	0	0	0	0	0	0	0	0	0	0	0
erk12	1	0	0	0	1	0	1	1	0	1	5	2	4	0	0	0	0	0	0	0	0	0	0	0	0	0	0	0	0	0	0	0	0	0	0	0	0	0	0	0	0	0	0	0	0	0	0	0	0
cold	0	0	2	0	0	1	0	0	0	3	0	0	1	1	1	2	0	0	0	0	0	1	0	1	1	0	2	0	0	0	0	0	0	0	0	0	0	0	0	0	0	0	0	0	0	0	0	0	0
whitening	0	3	2	1	0	0	1	1	2	2	2	1	1	0	0	0	0	0	0	0	0	0	0	0	0	0	0	0	0	0	0	0	0	0	0	0	0	0	0	0	0	0	0	0	0	0	0	0	0
qol	0	0	0	0	0	1	2	0	0	1	2	3	1	1	1	1	1	2	0	0	0	0	0	0	0	0	0	0	0	0	0	0	0	0	0	0	0	0	0	0	0	0	0	0	0	0	0	0	0
βhexosaminidase	0	1	0	0	0	0	2	3	4	1	4	0	0	1	0	0	0	0	0	0	0	0	0	0	0	0	0	0	0	0	0	0	0	0	0	0	0	0	0	0	0	0	0	0	0	0	0	0	0
braindamage	0	0	0	0	0	0	0	0	0	1	0	0	1	1	2	4	3	1	1	0	2	0	0	0	0	0	0	0	0	0	0	0	0	0	0	0	0	0	0	0	0	0	0	0	0	0	0	0	0
guibitang	0	0	1	0	1	1	0	4	0	3	0	2	1	1	0	0	0	2	0	0	0	0	0	0	0	0	0	0	0	0	0	0	0	0	0	0	0	0	0	0	0	0	0	0	0	0	0	0	0
clinicalapplication	0	1	0	1	0	0	1	1	0	2	1	1	1	1	0	1	2	0	0	0	0	0	0	2	0	0	0	0	0	0	1	0	0	0	0	0	0	0	0	0	0	0	0	0	0	0	0	0	0
ovariectomizedrat	0	0	0	0	0	0	2	0	0	0	3	1	1	2	0	0	0	1	2	1	0	2	0	1	0	0	0	0	0	0	0	0	0	0	0	0	0	0	0	0	0	0	0	0	0	0	0	0	0
temperature	0	1	0	0	0	1	1	0	0	2	2	3	0	1	0	0	1	1	0	0	0	1	0	1	0	0	0	0	0	1	0	0	0	0	0	0	0	0	0	0	0	0	0	0	0	0	0	0	0
postpartumdisease	0	0	0	0	0	0	0	1	2	1	3	3	1	0	2	2	0	0	1	0	0	0	0	0	0	0	0	0	0	0	0	0	0	0	0	0	0	0	0	0	0	0	0	0	0	0	0	0	0
rehmanniaeradix	0	1	1	1	0	0	1	1	1	0	1	2	0	0	0	1	0	1	1	2	0	0	0	0	0	0	0	0	0	0	0	1	0	0	0	0	0	1	0	0	0	0	0	0	0	0	0	0	0
antiinflammatoryeffects	0	0	2	0	0	1	1	0	3	2	3	1	1	0	0	0	1	0	1	0	0	0	0	0	0	0	0	0	0	0	0	0	0	0	0	0	0	0	0	0	0	0	0	0	0	0	0	0	0
ovainducedasthma	0	0	0	0	0	0	0	0	0	1	1	2	3	7	2	0	0	0	0	0	0	0	0	0	0	0	0	0	0	0	0	0	0	0	0	0	0	0	0	0	0	0	0	0	0	0	0	0	0
strabismus	0	0	1	2	0	0	0	0	1	0	3	0	1	0	1	1	0	1	0	1	0	0	1	2	0	1	0	0	0	0	0	0	0	0	0	0	0	0	0	0	0	0	0	0	0	0	0	0	0
ticdisorder	0	2	1	0	1	1	1	0	0	1	4	1	1	0	1	1	0	1	0	0	0	0	0	0	0	0	0	0	0	0	0	0	0	0	0	0	0	0	0	0	0	0	0	0	0	0	0	0	0
cupping	0	0	0	0	0	3	0	3	4	3	2	0	0	0	0	0	0	1	0	0	0	0	0	0	0	0	0	0	0	0	0	0	0	0	0	0	0	0	0	0	0	0	0	0	0	0	0	0	0
lonicerajaponica	0	0	0	2	1	3	1	1	2	0	0	4	0	0	1	0	0	1	0	0	0	0	0	0	0	0	0	0	0	0	0	0	0	0	0	0	0	0	0	0	0	0	0	0	0	0	0	0	0
cornifructus	0	1	0	0	1	2	0	0	2	0	1	3	2	1	1	1	1	0	0	0	0	0	0	0	0	0	0	0	0	0	0	0	0	0	0	0	0	0	0	0	0	0	0	0	0	0	0	0	0
artemisiaeargifolium	0	0	0	0	0	0	0	0	4	6	5	0	0	0	0	0	1	0	0	0	0	0	0	0	0	0	0	0	0	0	0	0	0	0	0	0	0	0	0	0	0	0	0	0	0	0	0	0	0
gastriccancer	0	0	1	0	3	4	2	1	0	1	0	1	0	0	0	0	1	2	0	0	0	0	0	0	0	0	0	0	0	0	0	0	0	0	0	0	0	0	0	0	0	0	0	0	0	0	0	0	0
hyperemesisgravidarum	0	0	0	2	1	1	1	0	0	0	1	0	1	1	1	1	1	0	0	0	1	1	1	0	1	0	0	0	0	0	0	0	0	0	0	0	0	0	0	0	0	0	0	0	0	0	0	0	0
rheirhizoma	0	1	0	1	1	0	0	1	0	1	0	0	1	1	1	2	2	0	1	2	0	0	0	0	0	0	0	0	0	0	0	0	0	0	0	0	0	0	0	0	0	0	0	0	0	0	0	0	0
diagnosticsystembasedonshanghanlunprovisions	0	2	2	4	3	4	0	0	0	0	0	0	0	0	0	0	0	0	0	0	0	0	0	0	0	0	0	0	0	0	0	0	0	0	0	0	0	0	0	0	0	0	0	0	0	0	0	0	0
moschus	0	0	1	1	1	0	0	1	0	1	1	0	1	1	0	3	1	0	0	0	0	2	0	0	0	0	1	0	0	0	0	0	0	0	0	0	0	0	0	0	0	0	0	0	0	0	0	0	0
ataxia	0	1	0	0	1	0	0	2	1	2	1	2	0	1	0	2	0	1	1	0	0	0	0	0	0	0	0	0	0	0	0	0	0	0	0	0	0	0	0	0	0	0	0	0	0	0	0	0	0
gastrin	0	0	0	1	0	1	0	0	1	0	0	0	0	1	1	0	4	3	1	0	2	0	0	0	0	0	0	0	0	0	0	0	0	0	0	0	0	0	0	0	0	0	0	0	0	0	0	0	0
koreanmedicinehospital	0	2	5	5	2	1	0	0	0	0	0	0	0	0	0	0	0	0	0	0	0	0	0	0	0	0	0	0	0	0	0	0	0	0	0	0	0	0	0	0	0	0	0	0	0	0	0	0	0
catecholamine	0	0	0	0	0	0	0	0	1	0	1	0	2	0	1	2	0	1	0	1	0	0	1	1	0	0	0	2	0	1	0	0	0	0	1	0	0	0	0	0	0	0	0	0	0	0	0	0	0
soshihotang	0	2	2	3	0	1	1	1	0	0	0	1	0	0	1	0	0	0	0	0	0	0	1	1	0	0	0	0	0	1	0	0	0	0	0	0	0	0	0	0	0	0	0	0	0	0	0	0	0
bodymassindexbmi	0	1	1	1	1	0	2	2	3	1	0	0	1	0	2	0	0	0	0	0	0	0	0	0	0	0	0	0	0	0	0	0	0	0	0	0	0	0	0	0	0	0	0	0	0	0	0	0	0
cervicalpain	1	0	1	0	3	1	2	1	1	0	0	0	0	0	0	0	1	2	1	1	0	0	0	0	0	0	0	0	0	0	0	0	0	0	0	0	0	0	0	0	0	0	0	0	0	0	0	0	0
cervipantotrichumcornu	0	0	0	0	0	1	0	1	1	4	2	0	2	1	2	0	1	0	0	0	0	0	0	0	0	0	0	0	0	0	0	0	0	0	0	0	0	0	0	0	0	0	0	0	0	0	0	0	0
tcell	0	0	0	0	0	0	0	0	1	0	2	2	0	0	2	3	1	1	1	1	1	0	0	0	0	0	0	0	0	0	0	0	0	0	0	0	0	0	0	0	0	0	0	0	0	0	0	0	0
koreanorientalmedicine	0	0	0	0	0	0	2	2	1	1	2	0	0	0	3	0	2	0	1	0	1	0	0	0	0	0	0	0	0	0	0	0	0	0	0	0	0	0	0	0	0	0	0	0	0	0	0	0	0
morifolium	0	1	1	0	2	1	3	0	0	0	0	3	0	2	1	0	0	0	0	0	0	0	0	0	0	0	1	0	0	0	0	0	0	0	0	0	0	0	0	0	0	0	0	0	0	0	0	0	0
zusanlist36	0	0	0	0	0	0	1	0	0	0	1	1	0	1	0	7	3	0	0	1	0	0	0	0	0	0	0	0	0	0	0	0	0	0	0	0	0	0	0	0	0	0	0	0	0	0	0	0	0
symptomsandsigns	0	1	2	1	2	1	0	0	4	1	1	0	1	0	0	0	0	0	0	0	0	1	0	0	0	0	0	0	0	0	0	0	0	0	0	0	0	0	0	0	0	0	0	0	0	0	0	0	0
sputum	0	1	1	0	0	1	0	0	1	1	0	1	0	0	0	3	1	1	1	1	0	0	0	2	0	0	0	0	0	0	0	0	0	0	0	0	0	0	0	0	0	0	0	0	0	0	0	0	0
postmenopause	0	1	1	1	0	1	0	0	0	1	1	0	2	1	0	0	3	1	1	1	0	0	0	0	0	0	0	0	0	0	0	0	0	0	0	0	0	0	0	0	0	0	0	0	0	0	0	0	0
heavymetal	0	1	0	0	0	0	0	0	2	7	1	1	1	0	0	0	0	0	2	0	0	0	0	0	0	0	0	0	0	0	0	0	0	0	0	0	0	0	0	0	0	0	0	0	0	0	0	0	0
bangyakhappyun	1	0	0	0	0	0	0	0	1	2	0	1	4	1	0	1	1	2	1	0	0	0	0	0	0	0	0	0	0	0	0	0	0	0	0	0	0	0	0	0	0	0	0	0	0	0	0	0	0
ptosis	0	1	0	1	0	1	3	0	0	1	0	0	2	0	2	1	1	1	1	0	0	0	0	0	0	0	0	0	0	0	0	0	0	0	0	0	0	0	0	0	0	0	0	0	0	0	0	0	0
injinhotang	0	1	0	1	1	0	1	0	0	3	1	0	1	1	0	0	0	1	0	0	2	0	0	1	0	0	0	1	0	0	0	0	0	0	0	0	0	0	0	0	0	0	0	0	0	0	0	0	0
parp	0	0	0	0	0	0	0	0	0	0	0	0	0	6	4	3	2	0	0	0	0	0	0	0	0	0	0	0	0	0	0	0	0	0	0	0	0	0	0	0	0	0	0	0	0	0	0	0	0
acupuncturestimulation	0	0	0	0	0	0	0	0	1	3	0	0	0	1	2	1	0	2	1	0	0	0	1	0	0	0	0	1	0	0	0	0	0	1	0	0	0	0	0	0	0	0	1	0	0	0	0	0	0
lactatedehydrogenase	0	0	0	0	0	0	0	1	0	0	0	7	1	1	1	1	0	0	0	2	0	0	0	0	0	0	0	0	0	0	0	0	0	0	0	0	0	0	0	0	1	0	0	0	0	0	0	0	0
systemicreview	0	2	1	1	1	1	0	2	1	3	1	0	0	0	0	0	2	0	0	0	0	0	0	0	0	0	0	0	0	0	0	0	0	0	0	0	0	0	0	0	0	0	0	0	0	0	0	0	0
directmoxibustion	0	2	2	1	0	0	0	2	0	2	1	2	0	1	1	0	0	0	0	0	0	0	0	0	1	0	0	0	0	0	0	0	0	0	0	0	0	0	0	0	0	0	0	0	0	0	0	0	0
lumbarspinalstenosis	0	3	0	1	1	1	0	2	0	0	3	2	0	0	0	1	0	0	1	0	0	0	0	0	0	0	0	0	0	0	0	0	0	0	0	0	0	0	0	0	0	0	0	0	0	0	0	0	0
salviamiltiorrhiza	0	1	1	0	0	0	1	0	0	2	5	0	1	1	2	0	0	1	0	0	0	0	0	0	0	0	0	0	0	0	0	0	0	0	0	0	0	0	0	0	0	0	0	0	0	0	0	0	0
trichophytonmentagrophytes	0	0	0	0	0	0	0	0	0	1	0	2	1	5	4	2	0	0	0	0	0	0	0	0	0	0	0	0	0	0	0	0	0	0	0	0	0	0	0	0	0	0	0	0	0	0	0	0	0
bun	0	0	1	0	0	1	0	1	0	2	2	0	0	0	0	2	0	1	2	1	1	0	0	1	0	0	0	0	0	0	0	0	0	0	0	0	0	0	0	0	0	0	0	0	0	0	0	0	0
bodyshape	0	0	1	0	1	1	1	0	0	1	3	2	1	3	0	0	0	1	0	0	0	0	0	0	0	0	0	0	0	0	0	0	0	0	0	0	0	0	0	0	0	0	0	0	0	0	0	0	0
crf	0	0	0	0	0	1	2	2	4	3	2	0	0	0	0	1	0	0	0	0	0	0	0	0	0	0	0	0	0	0	0	0	0	0	0	0	0	0	0	0	0	0	0	0	0	0	0	0	0
skintemperature	0	0	0	0	0	1	1	0	1	0	2	2	0	0	0	1	1	1	1	1	1	1	0	1	0	0	0	0	0	0	0	0	0	0	0	0	0	0	0	0	0	0	0	0	0	0	0	0	0
gaitanalysis	0	3	1	1	0	8	2	0	0	0	0	0	0	0	0	0	0	0	0	0	0	0	0	0	0	0	0	0	0	0	0	0	0	0	0	0	0	0	0	0	0	0	0	0	0	0	0	0	0
ayurveda	0	0	0	0	1	0	0	1	3	4	2	0	2	1	0	1	0	0	0	0	0	0	0	0	0	0	0	0	0	0	0	0	0	0	0	0	0	0	0	0	0	0	0	0	0	0	0	0	0
kneepain	0	1	1	1	1	2	2	3	0	2	1	0	0	0	1	0	0	0	0	0	0	0	0	0	0	0	0	0	0	0	0	0	0	0	0	0	0	0	0	0	0	0	0	0	0	0	0	0	0
suwen	0	2	1	0	1	3	0	3	0	0	0	0	2	0	3	0	0	0	0	0	0	0	0	0	0	0	0	0	0	0	0	0	0	0	0	0	0	0	0	0	0	0	0	0	0	0	0	0	0
hiccup	0	0	2	0	0	0	0	0	2	1	1	1	1	0	0	1	1	2	0	0	1	0	1	1	0	0	0	0	0	0	0	0	0	0	0	0	0	0	0	0	0	0	0	0	0	0	0	0	0
adenomyosis	0	3	0	1	2	0	1	1	2	1	0	1	1	1	1	0	0	0	0	0	0	0	0	0	0	0	0	0	0	0	0	0	0	0	0	0	0	0	0	0	0	0	0	0	0	0	0	0	0
gsh	0	0	0	0	1	2	0	0	2	0	5	2	0	0	0	1	2	0	0	0	0	0	0	0	0	0	0	0	0	0	0	0	0	0	0	0	0	0	0	0	0	0	0	0	0	0	0	0	0
kneeosteoarthritis	0	2	0	1	1	2	2	1	0	0	2	0	0	4	0	0	0	0	0	0	0	0	0	0	0	0	0	0	0	0	0	0	0	0	0	0	0	0	0	0	0	0	0	0	0	0	0	0	0
hypothalamus	0	0	0	0	0	1	1	0	1	0	0	3	2	0	1	4	0	1	0	0	0	0	0	0	0	0	0	1	0	0	0	0	0	0	0	0	0	0	0	0	0	0	0	0	0	0	0	0	0
chronicpain	0	0	0	0	1	0	1	3	1	1	1	0	2	1	2	1	0	1	0	0	0	0	0	0	0	0	0	0	0	0	0	0	0	0	0	0	0	0	0	0	0	0	0	0	0	0	0	0	0
meridianmuscle	0	0	0	0	1	0	1	1	0	1	0	1	2	4	1	1	1	1	0	0	0	0	0	0	0	0	0	0	0	0	0	0	0	0	0	0	0	0	0	0	0	0	0	0	0	0	0	0	0
singledosetoxicity	1	1	0	0	1	3	1	0	3	2	0	0	2	0	0	0	1	0	0	0	0	0	0	0	0	0	0	0	0	0	0	0	0	0	0	0	0	0	0	0	0	0	0	0	0	0	0	0	0
nucleusaccumbens	0	0	0	0	1	0	1	0	1	2	0	0	1	3	1	4	0	1	0	0	0	0	0	0	0	0	0	0	0	0	0	0	0	0	0	0	0	0	0	0	0	0	0	0	0	0	0	0	0
postpartumdepression	0	0	0	0	1	1	0	1	2	2	0	1	1	1	0	1	1	3	0	0	0	0	0	0	0	0	0	0	0	0	0	0	0	0	0	0	0	0	0	0	0	0	0	0	0	0	0	0	0
drinking	0	0	0	1	1	1	1	1	1	2	1	1	1	0	1	1	0	0	1	0	1	0	0	0	0	0	0	0	0	0	0	0	0	0	0	0	0	0	0	0	0	0	0	0	0	0	0	0	0
ultrasonography	0	0	2	4	1	0	0	1	1	2	1	0	1	0	0	0	1	1	0	0	0	0	0	0	0	0	0	0	0	0	0	0	0	0	0	0	0	0	0	0	0	0	0	0	0	0	0	0	0
hepatocellularcarcinoma	0	0	1	1	0	2	0	1	0	1	2	1	2	3	0	0	0	1	0	0	0	0	0	0	0	0	0	0	0	0	0	0	0	0	0	0	0	0	0	0	0	0	0	0	0	0	0	0	0
alopeciaareata	1	1	1	0	1	0	1	0	0	2	0	0	0	1	2	0	0	2	0	0	1	0	1	0	0	0	1	0	0	0	0	0	0	0	0	0	0	0	0	0	0	0	0	0	0	0	0	0	0
cerebralhemodynamics	0	0	0	1	0	0	0	1	0	0	0	1	0	2	4	3	1	2	0	0	0	0	0	0	0	0	0	0	0	0	0	0	0	0	0	0	0	0	0	0	0	0	0	0	0	0	0	0	0
sciatica	0	0	0	0	1	0	0	0	0	2	1	2	1	2	1	1	0	1	1	1	0	0	0	0	0	0	0	0	0	1	0	0	0	0	0	0	0	0	0	0	0	0	0	0	0	0	0	0	0
cytochromep450	0	1	0	0	1	0	2	2	0	0	0	3	2	0	1	2	1	0	0	0	0	0	0	0	0	0	0	0	0	0	0	0	0	0	0	0	0	0	0	0	0	0	0	0	0	0	0	0	0
ovarianfunction	0	0	0	0	0	0	0	0	2	2	1	4	0	0	0	0	1	0	0	0	0	2	0	1	0	1	0	0	0	0	0	0	0	0	0	0	0	1	0	0	0	0	0	0	0	0	0	0	0
gigong	0	4	2	1	0	1	0	0	1	1	1	0	1	0	0	2	0	0	0	0	0	0	0	0	0	1	0	0	0	0	0	0	0	0	0	0	0	0	0	0	0	0	0	0	0	0	0	0	0
hrvheartratevariability	0	0	0	2	1	1	1	0	2	1	1	0	2	2	1	0	0	0	0	0	0	0	0	0	0	0	0	0	0	0	0	0	0	0	0	0	0	0	0	0	0	0	0	0	0	0	0	0	0
menopausaldisorder	1	3	0	0	1	0	3	1	0	1	2	0	1	0	0	0	0	0	0	0	1	0	0	0	0	0	0	0	0	0	0	0	0	0	0	0	0	0	0	0	0	0	0	0	0	0	0	0	0
externalapplication	0	1	0	0	3	2	0	0	0	3	2	1	0	0	0	0	1	1	0	0	0	0	0	0	0	0	0	0	0	0	0	0	0	0	0	0	0	0	0	0	0	0	0	0	0	0	0	0	0
microtissue	0	0	0	0	0	0	0	0	0	0	3	0	2	1	5	3	0	0	0	0	0	0	0	0	0	0	0	0	0	0	0	0	0	0	0	0	0	0	0	0	0	0	0	0	0	0	0	0	0
elderly	0	1	1	0	0	3	0	3	0	0	2	0	2	1	0	1	0	0	0	0	0	0	0	0	0	0	0	0	0	0	0	0	0	0	0	0	0	0	0	0	0	0	0	0	0	0	0	0	0
evodiaefructus	0	1	0	2	0	0	1	0	1	1	3	1	0	3	0	0	0	0	0	0	1	0	0	0	0	0	0	0	0	0	0	0	0	0	0	0	0	0	0	0	0	0	0	0	0	0	0	0	0
oryeongsan	0	1	2	2	1	2	2	0	0	0	0	1	0	0	1	0	0	0	0	0	0	0	0	0	0	0	1	0	0	0	0	0	0	0	0	0	0	0	0	0	1	0	0	0	0	0	0	0	0
overweight	0	0	1	0	1	2	2	0	0	1	2	0	1	0	0	3	1	0	0	0	0	0	0	0	0	0	0	0	0	0	0	0	0	0	0	0	0	0	0	0	0	0	0	0	0	0	0	0	0
bdnf	2	0	0	0	0	1	1	2	1	2	2	0	1	1	0	1	0	0	0	0	0	0	0	0	0	0	0	0	0	0	0	0	0	0	0	0	0	0	0	0	0	0	0	0	0	0	0	0	0
acupressure	0	0	2	1	0	2	1	1	1	2	0	0	0	1	1	1	0	1	0	0	0	0	0	0	0	0	0	0	0	0	0	0	0	0	0	0	0	0	0	0	0	0	0	0	0	0	0	0	0
cinnamomicortex	0	1	0	0	1	1	1	2	0	0	0	1	0	1	0	2	0	1	1	1	1	0	0	0	0	0	0	0	0	0	0	0	0	0	0	0	0	0	0	0	0	0	0	0	0	0	0	0	0
pc12cell	0	0	0	0	0	0	1	0	1	1	1	0	3	0	0	5	1	0	0	1	0	0	0	0	0	0	0	0	0	0	0	0	0	0	0	0	0	0	0	0	0	0	0	0	0	0	0	0	0
banhasasimtang	0	2	1	0	0	0	2	0	0	1	0	0	0	0	1	1	4	0	0	1	0	0	0	0	0	0	0	0	0	0	0	1	0	0	0	0	0	0	0	0	0	0	0	0	0	0	0	0	0
progesterone	0	0	0	0	0	0	1	0	0	0	0	2	9	0	1	1	0	0	0	0	0	0	0	0	0	0	0	0	0	0	0	0	0	0	0	0	0	0	0	0	0	0	0	0	0	0	0	0	0
wallenbergssyndrome	0	0	1	0	0	0	0	0	1	2	0	0	1	2	1	2	1	2	1	0	0	0	0	0	0	0	0	0	0	0	0	0	0	0	0	0	0	0	0	0	0	0	0	0	0	0	0	0	0
chroniccough	0	1	1	2	0	2	1	1	0	2	1	0	0	0	1	2	0	0	0	0	0	0	0	0	0	0	0	0	0	0	0	0	0	0	0	0	0	0	0	0	0	0	0	0	0	0	0	0	0
sulfurdioxide	0	0	0	0	0	0	2	1	3	5	2	1	0	0	0	0	0	0	0	0	0	0	0	0	0	0	0	0	0	0	0	0	0	0	0	0	0	0	0	0	0	0	0	0	0	0	0	0	0
evaluation	1	1	0	0	2	0	1	0	1	1	0	1	1	0	0	0	2	1	1	1	0	0	0	0	0	0	0	0	0	0	0	0	0	0	0	0	0	0	0	0	0	0	0	0	0	0	0	0	0
pruritus	0	0	1	2	1	0	0	2	1	1	0	1	0	2	1	1	0	1	0	0	0	0	0	0	0	0	0	0	0	0	0	0	0	0	0	0	0	0	0	0	0	0	0	0	0	0	0	0	0
moxa	0	0	1	0	1	1	0	1	3	0	0	1	1	1	0	2	0	1	0	1	0	0	0	0	0	0	0	0	0	0	0	0	0	0	0	0	0	0	0	0	0	0	0	0	0	0	0	0	0
chronicobstructivepulmonarydisease	0	1	0	1	0	2	0	6	2	1	0	0	0	0	0	0	0	0	1	0	0	0	0	0	0	0	0	0	0	0	0	0	0	0	0	0	0	0	0	0	0	0	0	0	0	0	0	0	0
morphology	1	2	0	0	3	0	1	1	0	2	2	1	0	0	0	0	0	0	0	0	0	0	0	0	0	0	0	0	0	0	0	0	0	0	1	0	0	0	0	0	0	0	0	0	0	0	0	0	0
gb34	0	0	0	1	0	1	1	0	1	1	3	1	2	0	1	0	0	0	1	0	1	0	0	0	0	0	0	0	0	0	0	0	0	0	0	0	0	0	0	0	0	0	0	0	0	0	0	0	0
persicaesemen	0	1	0	0	1	1	0	0	0	2	1	1	1	0	2	1	1	0	0	0	0	0	1	1	0	0	0	0	0	0	0	0	0	0	0	0	0	0	0	0	0	0	0	0	0	0	0	0	0
lasertherapy	0	2	2	0	0	2	0	0	0	0	0	0	1	1	3	0	0	2	0	0	0	0	0	0	1	0	0	0	0	0	0	0	0	0	0	0	0	0	0	0	0	0	0	0	0	0	0	0	0
morphologicalidentification	0	0	0	0	0	0	0	0	0	0	0	4	3	2	5	0	0	0	0	0	0	0	0	0	0	0	0	0	0	0	0	0	0	0	0	0	0	0	0	0	0	0	0	0	0	0	0	0	0
antistress	0	1	0	0	0	0	1	0	0	0	1	0	1	0	2	1	1	0	0	1	0	0	2	1	0	1	0	0	0	0	0	0	0	0	0	0	0	0	0	0	0	0	0	0	0	0	1	0	0
crataegifructus	0	1	1	0	0	0	0	0	0	0	1	1	1	3	0	1	3	1	1	0	0	0	0	0	0	0	0	0	0	0	0	0	0	0	0	0	0	0	0	0	0	0	0	0	0	0	0	0	0
vasodilation	1	0	0	1	0	0	0	0	0	1	0	0	1	1	3	2	2	1	0	1	0	0	0	0	0	0	0	0	0	0	0	0	0	0	0	0	0	0	0	0	0	0	0	0	0	0	0	0	0
gfap	0	0	0	0	1	0	0	2	1	5	4	1	0	0	0	0	0	0	0	0	0	0	0	0	0	0	0	0	0	0	0	0	0	0	0	0	0	0	0	0	0	0	0	0	0	0	0	0	0
vasvisualanaloguescale	0	0	0	0	0	1	1	4	0	0	0	1	2	1	2	0	1	1	0	0	0	0	0	0	0	0	0	0	0	0	0	0	0	0	0	0	0	0	0	0	0	0	0	0	0	0	0	0	0
dentalcaries	0	0	1	2	0	0	0	0	1	0	0	4	1	3	0	1	0	0	0	0	1	0	0	0	0	0	0	0	0	0	0	0	0	0	0	0	0	0	0	0	0	0	0	0	0	0	0	0	0
herbaldrug	0	0	0	1	3	1	0	3	2	2	1	0	0	0	0	0	0	1	0	0	0	0	0	0	0	0	0	0	0	0	0	0	0	0	0	0	0	0	0	0	0	0	0	0	0	0	0	0	0
trp1	0	0	1	0	2	1	0	1	3	2	2	2	0	0	0	0	0	0	0	0	0	0	0	0	0	0	0	0	0	0	0	0	0	0	0	0	0	0	0	0	0	0	0	0	0	0	0	0	0
preventivemedicine	1	1	2	0	2	0	1	0	3	0	3	1	0	0	0	0	0	0	0	0	0	0	0	0	0	0	0	0	0	0	0	0	0	0	0	0	0	0	0	0	0	0	0	0	0	0	0	0	0
qualitycontrol	0	1	2	2	0	0	0	1	0	1	1	0	1	3	1	1	0	0	0	0	0	0	0	0	0	0	0	0	0	0	0	0	0	0	0	0	0	0	0	0	0	0	0	0	0	0	0	0	0
prognosis	0	0	0	1	1	0	1	1	1	0	2	0	0	0	1	1	1	1	2	0	0	1	0	0	0	0	0	0	0	0	0	0	0	0	0	0	0	0	0	0	0	0	0	0	0	0	0	0	0
ganodermalucidum	0	0	3	1	2	0	1	0	2	1	0	1	0	1	0	1	0	0	0	0	0	0	0	0	0	0	0	1	0	0	0	0	0	0	0	0	0	0	0	0	0	0	0	0	0	0	0	0	0
hysterectomy	0	1	1	1	1	0	0	0	1	1	0	1	1	2	2	0	1	1	0	0	0	0	0	0	0	0	0	0	0	0	0	0	0	0	0	0	0	0	0	0	0	0	0	0	0	0	0	0	0
stability	0	0	3	0	0	2	0	1	0	2	0	1	0	2	0	0	1	0	1	0	0	0	0	1	0	0	0	0	0	0	0	0	0	0	0	0	0	0	0	0	0	0	0	0	0	0	0	0	0
interleukin6	0	1	0	0	0	1	0	0	4	1	2	1	1	1	0	0	0	0	0	1	1	0	0	0	0	0	0	0	0	0	0	0	0	0	0	0	0	0	0	0	0	0	0	0	0	0	0	0	0
platycodiradix	0	0	1	0	0	1	2	0	1	1	0	0	2	1	0	2	0	1	2	0	0	0	0	0	0	0	0	0	0	0	0	0	0	0	0	0	0	0	0	0	0	0	0	0	0	0	0	0	0
ct105	0	0	0	0	0	0	0	0	0	0	0	1	3	2	6	0	2	0	0	0	0	0	0	0	0	0	0	0	0	0	0	0	0	0	0	0	0	0	0	0	0	0	0	0	0	0	0	0	0
rehmanniaglutinosa	0	1	0	0	1	1	1	2	0	2	1	1	2	1	0	0	0	0	0	1	0	0	0	0	0	0	0	0	0	0	0	0	0	0	0	0	0	0	0	0	0	0	0	0	0	0	0	0	0
riskfactors	0	0	0	1	0	0	0	1	0	4	2	0	1	0	0	2	1	0	1	0	1	0	0	0	0	0	0	0	0	0	0	0	0	0	0	0	0	0	0	0	0	0	0	0	0	0	0	0	0
mibyeong	2	6	2	3	0	1	0	0	0	0	0	0	0	0	0	0	0	0	0	0	0	0	0	0	0	0	0	0	0	0	0	0	0	0	0	0	0	0	0	0	0	0	0	0	0	0	0	0	0
acupoints	0	0	0	0	0	0	0	1	0	1	1	3	1	2	1	2	0	0	1	0	1	0	0	0	0	0	0	0	0	0	0	0	0	0	0	0	0	0	0	0	0	0	0	0	0	0	0	0	0
centralnervoussystem	0	0	0	0	0	1	0	1	0	0	0	0	3	0	1	1	1	0	2	0	1	0	2	0	0	0	0	0	0	0	1	0	0	0	0	0	0	0	0	0	0	0	0	0	0	0	0	0	0
antibacterialeffect	1	0	0	1	1	4	1	2	2	0	0	0	0	0	1	0	0	0	0	0	0	0	0	0	0	0	0	0	0	0	0	0	0	1	0	0	0	0	0	0	0	0	0	0	0	0	0	0	0
dioscoreaerhizoma	0	0	0	2	0	0	0	0	1	1	3	1	3	1	0	2	0	0	0	0	0	0	0	0	0	0	0	0	0	0	0	0	0	0	0	0	0	0	0	0	0	0	0	0	0	0	0	0	0
dysarthria	0	1	1	0	1	0	0	0	0	1	1	3	0	1	1	2	1	0	1	0	0	0	0	0	0	0	0	0	0	0	0	0	0	0	0	0	0	0	0	0	0	0	0	0	0	0	0	0	0
candidaalbicans	0	0	0	0	0	0	1	1	1	3	1	0	1	3	3	0	0	0	0	0	0	0	0	0	0	0	0	0	0	0	0	0	0	0	0	0	0	0	0	0	0	0	0	0	0	0	0	0	0
nnos	0	1	1	1	0	3	1	0	0	0	0	0	1	0	2	2	1	1	0	0	0	0	0	0	0	0	0	0	0	0	0	0	0	0	0	0	0	0	0	0	0	0	0	0	0	0	0	0	0
sipjeondaebotang	0	0	0	0	0	0	0	0	2	1	5	0	1	0	1	1	0	2	0	0	1	0	0	0	0	0	0	0	0	0	0	0	0	0	0	0	0	0	0	0	0	0	0	0	0	0	0	0	0
sideeffects	0	0	0	2	0	0	6	1	0	1	0	0	0	0	0	1	1	0	1	0	0	0	0	0	1	0	0	0	0	0	0	0	0	0	0	0	0	0	0	0	0	0	0	0	0	0	0	0	0
chunatherapy	0	0	1	2	1	2	1	1	0	0	1	3	1	0	1	0	0	0	0	0	0	0	0	0	0	0	0	0	0	0	0	0	0	0	0	0	0	0	0	0	0	0	0	0	0	0	0	0	0
cheongsimyeonjatang	0	2	0	0	2	2	1	1	0	0	1	0	1	1	2	1	0	0	0	0	0	0	0	0	0	0	0	0	0	0	0	0	0	0	0	0	0	0	0	0	0	0	0	0	0	0	0	0	0
myopia	0	0	1	1	0	2	0	1	0	1	1	2	1	0	0	0	0	1	0	0	0	0	1	0	0	0	0	0	0	2	0	0	0	0	0	0	0	0	0	0	0	0	0	0	0	0	0	0	0
helacell	0	0	0	0	0	0	0	1	0	1	2	1	5	1	0	0	0	0	1	0	0	1	1	0	0	0	0	0	0	0	0	0	0	0	0	0	0	0	0	0	0	0	0	0	0	0	0	0	0
tcd	0	0	0	0	0	0	0	1	2	0	1	0	1	1	2	0	2	0	1	0	2	0	1	0	0	0	0	0	0	0	0	0	0	0	0	0	0	0	0	0	0	0	0	0	0	0	0	0	0
th2	1	0	0	0	0	1	1	0	1	2	1	0	0	3	1	2	0	1	0	0	0	0	0	0	0	0	0	0	0	0	0	0	0	0	0	0	0	0	0	0	0	0	0	0	0	0	0	0	0
blood	0	0	0	0	1	0	0	1	1	1	1	0	0	1	2	1	0	0	1	1	1	0	0	0	0	0	0	1	0	0	0	0	0	0	0	0	0	0	0	0	0	0	0	0	0	0	0	0	1
thymocytes	0	0	0	0	0	0	0	1	0	1	1	1	2	2	2	2	1	0	0	0	1	0	0	0	0	0	0	0	0	0	0	0	0	0	0	0	0	0	0	0	0	0	0	0	0	0	0	0	0
cv12	0	0	1	1	1	0	2	0	1	2	1	0	0	1	1	1	0	0	1	0	1	0	0	0	0	0	0	0	0	0	0	0	0	0	0	0	0	0	0	0	0	0	0	0	0	0	0	0	0
evidencebasedmedicine	0	1	0	0	0	2	2	2	2	1	1	2	0	1	0	0	0	0	0	0	0	0	0	0	0	0	0	0	0	0	0	0	0	0	0	0	0	0	0	0	0	0	0	0	0	0	0	0	0
mapks	0	2	1	0	2	1	2	2	0	2	1	0	1	0	0	0	0	0	0	0	0	0	0	0	0	0	0	0	0	0	0	0	0	0	0	0	0	0	0	0	0	0	0	0	0	0	0	0	0
hepatoxicity	0	0	0	0	0	0	0	0	0	0	1	1	2	1	1	1	1	2	0	2	1	0	0	0	1	0	0	0	0	0	0	0	0	0	0	0	0	0	0	0	0	0	0	0	0	0	0	0	0
moxacombustion	0	0	0	0	0	0	0	0	0	0	0	0	0	0	3	3	0	2	0	3	1	0	1	0	0	0	1	0	0	0	0	0	0	0	0	0	0	0	0	0	0	0	0	0	0	0	0	0	0
perspiration	0	0	1	1	0	0	1	1	2	3	0	0	1	0	0	0	1	1	0	1	0	0	1	0	0	0	0	0	0	0	0	0	0	0	0	0	0	0	0	0	0	0	0	0	0	0	0	0	0
sciaticnerve	0	0	1	0	0	2	2	1	0	1	4	0	0	1	1	0	0	0	0	0	0	1	0	0	0	0	0	0	0	0	0	0	0	0	0	0	0	0	0	0	0	0	0	0	0	0	0	0	0
nicotine	0	0	0	0	0	0	0	0	0	2	2	1	2	1	2	0	3	1	0	0	0	0	0	0	0	0	0	0	0	0	0	0	0	0	0	0	0	0	0	0	0	0	0	0	0	0	0	0	0
depigmentation	0	0	1	0	0	1	0	0	2	1	2	1	1	0	2	3	0	0	0	0	0	0	0	0	0	0	0	0	0	0	0	0	0	0	0	0	0	0	0	0	0	0	0	0	0	0	0	0	0
phellodendricortex	1	0	1	1	0	0	0	2	1	1	0	1	0	3	0	1	0	1	0	0	0	0	0	0	0	0	0	0	0	0	0	0	0	0	0	0	0	0	1	0	0	0	0	0	0	0	0	0	0
antioxidativeeffects	0	0	0	0	0	0	0	0	0	0	0	3	0	0	1	2	3	0	0	2	2	1	0	0	0	0	0	0	0	0	0	0	0	0	0	0	0	0	0	0	0	0	0	0	0	0	0	0	0
constitutionalmedicine	1	1	0	1	0	1	1	1	1	1	1	0	1	0	0	0	0	0	0	0	0	0	0	1	1	1	0	0	0	0	0	0	0	0	0	0	0	0	0	0	0	0	1	0	0	0	0	0	0
china	0	0	0	1	1	0	2	2	0	0	2	0	0	1	1	0	0	0	0	2	0	1	0	0	1	0	0	0	0	0	0	0	0	0	0	0	0	0	0	0	0	0	0	0	0	0	0	0	0
gamisoyosan	0	0	1	1	1	0	2	2	1	0	1	0	0	1	1	0	0	1	0	0	0	0	1	0	0	1	0	0	0	0	0	0	0	0	0	0	0	0	0	0	0	0	0	0	0	0	0	0	0
suddensensorineuralhearingloss	0	1	2	2	0	2	0	1	1	1	0	1	0	0	0	2	1	0	0	0	0	0	0	0	0	0	0	0	0	0	0	0	0	0	0	0	0	0	0	0	0	0	0	0	0	0	0	0	0
beevenomacupuncturetherapy	0	0	0	0	0	0	0	0	0	1	4	2	4	0	2	0	0	1	0	0	0	0	0	0	0	0	0	0	0	0	0	0	0	0	0	0	0	0	0	0	0	0	0	0	0	0	0	0	0
phellinuslinteus	0	1	0	0	0	0	0	0	0	0	0	3	2	1	2	1	2	0	2	0	0	0	0	0	0	0	0	0	0	0	0	0	0	0	0	0	0	0	0	0	0	0	0	0	0	0	0	0	0
bangpungtongsungsan	0	0	2	0	1	0	1	0	1	2	2	1	2	0	0	1	1	0	0	0	0	0	0	0	0	0	0	0	0	0	0	0	0	0	0	0	0	0	0	0	0	0	0	0	0	0	0	0	0
radialpulse	0	1	1	2	2	2	3	1	0	1	0	0	0	0	0	0	0	0	0	0	0	0	0	0	0	0	0	0	0	0	0	0	0	0	0	0	0	0	0	0	0	0	0	0	0	0	0	0	0
powerspectrum	0	0	0	0	0	0	0	0	2	0	0	2	1	0	1	3	1	0	1	0	0	0	0	0	0	0	0	0	0	0	0	0	0	1	1	0	0	0	0	0	0	0	0	0	0	0	0	0	0
epimediiherba	1	0	0	0	0	1	0	1	0	2	0	0	0	2	0	0	0	1	2	1	0	1	0	0	0	0	0	0	0	0	0	0	0	0	0	0	0	0	0	0	0	1	0	0	0	0	0	0	0
antidepressant	0	0	0	1	1	4	0	1	3	3	0	0	0	0	0	0	0	0	0	0	0	0	0	0	0	0	0	0	0	0	0	0	0	0	0	0	0	0	0	0	0	0	0	0	0	0	0	0	0
chronicfatigue	0	0	1	0	0	2	2	2	1	2	0	1	0	1	1	0	0	0	0	0	0	0	0	0	0	0	0	0	0	0	0	0	0	0	0	0	0	0	0	0	0	0	0	0	0	0	0	0	0
kigong	0	0	0	0	0	0	0	0	0	0	2	1	0	0	0	0	1	2	1	1	1	0	1	2	1	0	0	0	0	0	0	0	0	0	0	0	0	0	0	0	0	0	0	0	0	0	0	0	0
anemia	0	1	0	0	0	0	0	2	0	0	1	1	0	1	4	1	1	0	0	0	0	0	0	0	0	0	0	1	0	0	0	0	0	0	0	0	0	0	0	0	0	0	0	0	0	0	0	0	0
vitiligo	1	0	0	2	1	0	0	0	0	0	1	0	1	2	0	0	0	0	0	0	0	1	0	0	0	0	1	1	1	0	0	1	0	0	0	0	0	0	0	0	0	0	0	0	0	0	0	0	0
chemokine	0	0	0	1	1	1	0	1	2	0	1	3	2	0	1	0	0	0	0	0	0	0	0	0	0	0	0	0	0	0	0	0	0	0	0	0	0	0	0	0	0	0	0	0	0	0	0	0	0
warmneedling	0	1	1	4	1	2	0	0	1	1	2	0	0	0	0	0	0	0	0	0	0	0	0	0	0	0	0	0	0	0	0	0	0	0	0	0	0	0	0	0	0	0	0	0	0	0	0	0	0
silymarin	0	0	0	0	1	0	0	3	3	1	2	0	0	1	1	1	0	0	0	0	0	0	0	0	0	0	0	0	0	0	0	0	0	0	0	0	0	0	0	0	0	0	0	0	0	0	0	0	0
chronicprostatitis	0	0	0	0	1	0	0	0	1	1	1	1	0	2	0	1	1	2	0	1	0	0	0	0	1	0	0	0	0	0	0	0	0	0	0	0	0	0	0	0	0	0	0	0	0	0	0	0	0
subacutetoxicity	0	1	1	0	0	0	0	0	0	1	2	2	1	0	0	2	1	1	0	0	0	1	0	0	0	0	0	0	0	0	0	0	0	0	0	0	0	0	0	0	0	0	0	0	0	0	0	0	0
sleep	0	0	0	2	0	0	1	4	0	0	1	0	0	2	0	2	1	0	0	0	0	0	0	0	0	0	0	0	0	0	0	0	0	0	0	0	0	0	0	0	0	0	0	0	0	0	0	0	0
sweat	0	0	1	0	0	0	1	1	2	1	0	0	0	1	0	1	0	0	3	0	0	1	0	0	0	0	1	0	0	0	0	0	0	0	0	0	0	0	0	0	0	0	0	0	0	0	0	0	0
microscopictissue	0	0	0	0	0	0	0	0	0	0	0	5	3	4	1	0	0	0	0	0	0	0	0	0	0	0	0	0	0	0	0	0	0	0	0	0	0	0	0	0	0	0	0	0	0	0	0	0	0
sanghallon	0	0	0	0	0	0	0	0	0	0	3	1	1	0	1	0	0	0	0	0	2	2	1	0	0	1	0	0	0	0	0	0	0	0	0	0	0	0	0	0	0	0	0	1	0	0	0	0	0
cuppingtherapy	1	0	0	1	0	0	1	1	1	0	3	1	0	0	0	1	0	0	0	0	0	1	0	1	0	0	1	0	0	0	0	0	0	0	0	0	0	0	0	0	0	0	0	0	0	0	0	0	0
angelicagigas	1	0	0	0	1	0	2	1	1	0	1	1	1	2	1	0	1	0	0	0	0	0	0	0	0	0	0	0	0	0	0	0	0	0	0	0	0	0	0	0	0	0	0	0	0	0	0	0	0
patent	1	1	2	0	1	0	1	2	0	0	1	2	1	0	1	0	0	0	0	0	0	0	0	0	0	0	0	0	0	0	0	0	0	0	0	0	0	0	0	0	0	0	0	0	0	0	0	0	0
symptom	0	0	1	1	1	2	1	0	1	0	0	0	0	0	0	2	1	0	1	0	1	0	0	0	0	0	0	0	0	0	0	0	0	0	0	0	0	0	0	0	0	1	0	0	0	0	0	0	0
processing	0	0	0	1	0	1	0	1	1	1	0	0	1	2	1	4	0	0	0	0	0	0	0	0	0	0	0	0	0	0	0	0	0	0	0	0	0	0	0	0	0	0	0	0	0	0	0	0	0
substancep	1	1	0	0	0	1	0	0	1	2	1	1	0	0	0	0	2	0	0	3	0	0	0	0	0	0	0	0	0	0	0	0	0	0	0	0	0	0	0	0	0	0	0	0	0	0	0	0	0
pattern	0	0	2	2	0	1	2	1	1	1	0	0	2	1	0	0	0	0	0	0	0	0	0	0	0	0	0	0	0	0	0	0	0	0	0	0	0	0	0	0	0	0	0	0	0	0	0	0	0
αmsh	0	0	1	1	1	0	0	1	1	1	1	3	0	0	0	0	0	1	2	0	0	0	0	0	0	0	0	0	0	0	0	0	0	0	0	0	0	0	0	0	0	0	0	0	0	0	0	0	0
herniatedintervertebraldisc	0	2	0	1	2	2	0	0	1	1	0	1	0	0	0	0	0	0	1	0	0	0	1	1	0	0	0	0	0	0	0	0	0	0	0	0	0	0	0	0	0	0	0	0	0	0	0	0	0
chiropractic	0	0	1	1	0	1	2	1	1	0	0	3	2	0	0	0	1	0	0	0	0	0	0	0	0	0	0	0	0	0	0	0	0	0	0	0	0	0	0	0	0	0	0	0	0	0	0	0	0
eightextrameridians	0	0	0	1	2	2	0	0	0	1	1	0	0	0	1	0	0	0	1	0	0	1	1	1	0	0	1	0	0	0	0	0	0	0	0	0	0	0	0	0	0	0	0	0	0	0	0	0	0
anorexia	0	1	1	1	1	1	0	1	0	1	1	0	0	0	1	0	2	0	0	0	1	0	0	0	0	0	0	0	0	0	0	1	0	0	0	0	0	0	0	0	0	0	0	0	0	0	0	0	0
rcbf	0	0	0	0	0	0	1	1	0	1	1	1	0	0	0	0	4	0	1	2	1	0	0	0	0	0	0	0	0	0	0	0	0	0	0	0	0	0	0	0	0	0	0	0	0	0	0	0	0
hominisplacentapharmacopuncture	0	1	0	2	2	1	0	3	2	1	1	0	0	0	0	0	0	0	0	0	0	0	0	0	0	0	0	0	0	0	0	0	0	0	0	0	0	0	0	0	0	0	0	0	0	0	0	0	0
waterextract	1	0	1	0	1	3	1	1	0	0	0	0	0	1	0	0	1	0	1	0	0	0	0	0	2	0	0	0	0	0	0	0	0	0	0	0	0	0	0	0	0	0	0	0	0	0	0	0	0
chungwancv12	0	0	0	0	0	1	0	0	0	1	0	0	2	2	3	2	0	0	0	1	0	0	1	0	0	0	0	0	0	0	0	0	0	0	0	0	0	0	0	0	0	0	0	0	0	0	0	0	0
adverseeffect	0	0	0	1	0	0	1	3	0	0	0	1	4	0	0	0	2	1	0	0	0	0	0	0	0	0	0	0	0	0	0	0	0	0	0	0	0	0	0	0	0	0	0	0	0	0	0	0	0
hemiparesis	0	0	1	1	0	1	0	0	1	1	1	0	1	0	2	1	0	0	3	0	0	0	0	0	0	0	0	0	0	0	0	0	0	0	0	0	0	0	0	0	0	0	0	0	0	0	0	0	0
acupuncturepoints	0	0	0	1	0	1	1	0	1	0	0	1	0	0	1	2	1	1	0	0	0	0	1	0	0	0	2	0	0	0	0	0	0	0	0	0	0	0	0	0	0	0	0	0	0	0	0	0	0
magneticresonanceimaging	0	1	2	0	1	0	1	1	0	1	0	3	0	1	2	0	0	0	0	0	0	0	0	0	0	0	0	0	0	0	0	0	0	0	0	0	0	0	0	0	0	0	0	0	0	0	0	0	0
recognition	0	0	2	1	0	1	0	0	0	0	1	1	2	1	0	2	0	0	0	0	0	0	0	0	0	0	1	0	0	0	0	0	0	0	0	0	0	0	0	0	0	1	0	0	0	0	0	0	0
delirium	0	1	0	1	1	1	0	1	0	1	0	2	1	2	0	0	0	0	1	1	0	0	0	0	0	0	0	0	0	0	0	0	0	0	0	0	0	0	0	0	0	0	0	0	0	0	0	0	0
qsccii	0	0	0	0	0	0	0	0	0	0	0	1	0	5	2	1	1	1	2	0	0	0	0	0	0	0	0	0	0	0	0	0	0	0	0	0	0	0	0	0	0	0	0	0	0	0	0	0	0
schizophrenia	0	0	1	0	1	3	1	0	0	1	0	1	1	1	3	0	0	0	0	0	0	0	0	0	0	0	0	0	0	0	0	0	0	0	0	0	0	0	0	0	0	0	0	0	0	0	0	0	0
meanarterialbloodpressure	0	0	0	0	0	1	0	0	1	0	0	3	3	1	1	1	2	0	0	0	0	0	0	0	0	0	0	0	0	0	0	0	0	0	0	0	0	0	0	0	0	0	0	0	0	0	0	0	0
spinalcord	0	0	0	0	0	0	0	0	0	0	0	0	0	3	0	1	3	0	0	2	2	0	0	2	0	0	0	0	0	0	0	0	0	0	0	0	0	0	0	0	0	0	0	0	0	0	0	0	0
fracture	1	2	0	1	0	0	1	0	0	1	0	3	0	0	2	0	0	1	0	0	0	0	0	1	0	0	0	0	0	0	0	0	0	0	0	0	0	0	0	0	0	0	0	0	0	0	0	0	0
tensiontypeheadache	0	1	0	2	1	2	0	3	0	0	1	0	0	0	0	1	1	0	1	0	0	0	0	0	0	0	0	0	0	0	0	0	0	0	0	0	0	0	0	0	0	0	0	0	0	0	0	0	0
dextransulfatesodium	0	0	1	2	1	1	0	2	2	0	2	1	1	0	0	0	0	0	0	0	0	0	0	0	0	0	0	0	0	0	0	0	0	0	0	0	0	0	0	0	0	0	0	0	0	0	0	0	0
tumor	0	0	0	0	1	0	0	0	0	0	2	1	0	0	0	3	3	0	0	0	1	1	0	0	1	0	0	0	0	0	0	0	0	0	0	0	0	0	0	0	0	0	0	0	0	0	0	0	0
irritablebowelsyndrome	0	1	2	0	0	0	0	0	0	0	1	2	1	0	1	0	0	1	2	0	0	0	0	0	0	0	0	0	0	0	0	0	0	1	0	0	0	0	0	0	0	1	0	0	0	0	0	0	0
ascites	0	0	1	0	1	0	0	0	0	2	1	1	1	1	0	1	3	0	0	1	0	0	0	0	0	0	0	0	0	0	0	0	0	0	0	0	0	0	0	0	0	0	0	0	0	0	0	0	0
apoplexy	0	0	0	0	0	0	0	0	0	0	0	0	0	1	0	4	1	0	1	1	1	0	0	0	0	2	0	0	0	0	0	0	0	1	1	0	0	0	0	0	0	0	0	0	0	0	0	0	0
anticancereffects	0	0	0	0	0	1	1	0	3	1	0	0	1	3	0	1	2	0	0	0	0	0	0	0	0	0	0	0	0	0	0	0	0	0	0	0	0	0	0	0	0	0	0	0	0	0	0	0	0
gout	0	0	0	1	0	0	1	0	0	0	3	1	2	1	1	0	0	0	0	0	0	0	0	0	0	2	0	0	0	0	0	0	1	0	0	0	0	0	0	0	0	0	0	0	0	0	0	0	0
balance	1	0	0	0	1	0	2	2	1	1	0	0	2	1	0	0	0	0	1	0	0	0	0	0	0	1	0	0	0	0	0	0	0	0	0	0	0	0	0	0	0	0	0	0	0	0	0	0	0
traditionalchinesemedicinetcm	0	2	0	1	0	0	2	1	1	1	2	0	2	0	0	1	0	0	0	0	0	0	0	0	0	0	0	0	0	0	0	0	0	0	0	0	0	0	0	0	0	0	0	0	0	0	0	0	0
education	0	0	1	1	2	1	1	1	1	0	0	1	1	0	0	1	1	0	0	0	0	1	0	0	0	0	0	0	0	0	0	0	0	0	0	0	0	0	0	0	0	0	0	0	0	0	0	0	0
pathology	0	1	0	1	0	0	0	1	0	1	0	0	0	0	1	1	1	0	0	0	0	0	0	1	1	0	1	0	0	0	0	0	0	0	0	0	0	0	0	0	2	0	0	0	0	0	0	0	0
samcho	0	0	1	0	0	0	0	0	0	3	1	0	0	2	0	1	0	1	0	0	0	0	0	1	0	0	0	1	0	0	0	0	0	0	0	2	0	0	0	0	0	0	0	0	0	0	0	0	0
bloodsugar	0	0	0	0	0	0	0	0	0	0	0	0	0	1	3	6	1	1	0	0	0	1	0	0	0	0	0	0	0	0	0	0	0	0	0	0	0	0	0	0	0	0	0	0	0	0	0	0	0
drynariaerhizoma	0	0	0	0	0	0	1	1	0	0	2	0	0	1	2	4	0	1	0	1	0	0	0	0	0	0	0	0	0	0	0	0	0	0	0	0	0	0	0	0	0	0	0	0	0	0	0	0	0
enos	0	2	2	3	0	3	0	1	0	1	0	0	1	0	0	0	0	0	0	0	0	0	0	0	0	0	0	0	0	0	0	0	0	0	0	0	0	0	0	0	0	0	0	0	0	0	0	0	0
cnidiirhizoma	0	0	1	0	1	0	1	0	2	1	0	1	1	2	0	0	1	0	1	0	0	0	0	0	0	0	0	0	0	1	0	0	0	0	0	0	0	0	0	0	0	0	0	0	0	0	0	0	0
methyleneblue	0	0	0	0	0	1	0	0	0	0	0	3	1	1	2	0	2	1	1	1	0	0	0	0	0	0	0	0	0	0	0	0	0	0	0	0	0	0	0	0	0	0	0	0	0	0	0	0	0
astragalusmembranaceus	0	3	0	0	1	1	2	0	0	0	1	3	0	1	0	0	0	0	0	0	1	0	0	0	0	0	0	0	0	0	0	0	0	0	0	0	0	0	0	0	0	0	0	0	0	0	0	0	0
medicinalherb	1	1	1	0	1	2	1	2	1	2	1	0	0	0	0	0	0	0	0	0	0	0	0	0	0	0	0	0	0	0	0	0	0	0	0	0	0	0	0	0	0	0	0	0	0	0	0	0	0
ojeoksan	0	1	0	1	1	0	1	1	2	0	3	0	0	1	0	0	1	1	0	0	0	0	0	0	0	0	0	0	0	0	0	0	0	0	0	0	0	0	0	0	0	0	0	0	0	0	0	0	0
cardiotoxicity	0	1	0	0	0	0	0	0	0	0	0	0	0	1	0	3	4	4	0	0	0	0	0	0	0	0	0	0	0	0	0	0	0	0	0	0	0	0	0	0	0	0	0	0	0	0	0	0	0
heartrate	0	0	1	0	0	0	0	0	1	1	0	0	1	0	0	1	3	1	1	2	0	0	0	0	0	0	0	0	0	0	0	1	0	0	0	0	0	0	0	0	0	0	0	0	0	0	0	0	0
radialnervepalsy	0	1	0	0	0	1	0	3	0	0	0	0	0	2	3	0	1	0	0	0	1	0	0	0	0	1	0	0	0	0	0	0	0	0	0	0	0	0	0	0	0	0	0	0	0	0	0	0	0
naekyung	0	0	0	0	0	0	0	0	0	0	0	0	0	2	2	0	2	0	0	0	0	0	0	1	1	2	0	0	0	0	0	0	1	0	0	0	0	0	0	0	0	2	0	0	0	0	0	0	0
p38	0	0	0	0	0	0	0	0	2	4	2	2	1	0	0	2	0	0	0	0	0	0	0	0	0	0	0	0	0	0	0	0	0	0	0	0	0	0	0	0	0	0	0	0	0	0	0	0	0
meditation	0	0	1	0	1	1	2	1	2	1	1	1	0	0	0	0	0	0	1	1	0	0	0	0	0	0	0	0	0	0	0	0	0	0	0	0	0	0	0	0	0	0	0	0	0	0	0	0	0
prothrombintime	0	0	0	0	0	0	0	0	2	1	1	0	0	0	0	0	0	0	1	2	1	1	1	1	0	0	0	0	0	0	0	0	0	0	0	0	0	1	0	0	1	0	0	0	0	0	0	0	0
sex	0	0	0	0	1	0	1	1	0	0	1	5	0	1	0	0	0	1	0	1	0	0	0	0	0	1	0	0	0	0	0	0	0	0	0	0	0	0	0	0	0	0	0	0	0	0	0	0	0
holotrichia	0	0	0	0	0	0	0	0	0	0	0	1	1	0	0	1	0	1	2	1	3	2	0	1	0	0	0	0	0	0	0	0	0	0	0	0	0	0	0	0	0	0	0	0	0	0	0	0	0
cognitivefunction	0	1	0	1	1	2	0	2	0	1	1	2	1	0	1	0	0	0	0	0	0	0	0	0	0	0	0	0	0	0	0	0	0	0	0	0	0	0	0	0	0	0	0	0	0	0	0	0	0
angelicagigasnakai	1	1	1	1	3	0	0	1	0	0	1	1	0	0	0	1	0	2	0	0	0	0	0	0	0	0	0	0	0	0	0	0	0	0	0	0	0	0	0	0	0	0	0	0	0	0	0	0	0
uvb	1	0	0	1	2	0	3	2	0	0	1	1	0	1	1	0	0	0	0	0	0	0	0	0	0	0	0	0	0	0	0	0	0	0	0	0	0	0	0	0	0	0	0	0	0	0	0	0	0
gastrodiaerhizoma	0	0	1	1	1	0	3	1	1	1	0	0	0	2	0	0	1	0	0	0	0	0	1	0	0	0	0	0	0	0	0	0	0	0	0	0	0	0	0	0	0	0	0	0	0	0	0	0	0
monosodiumiodoacetate	0	1	0	1	2	0	0	2	0	1	2	4	0	0	0	0	0	0	0	0	0	0	0	0	0	0	0	0	0	0	0	0	0	0	0	0	0	0	0	0	0	0	0	0	0	0	0	0	0
bojungikkitang	0	1	0	1	1	1	0	0	3	0	1	0	0	1	1	2	0	1	0	0	0	0	0	0	0	0	0	0	0	0	0	0	0	0	0	0	0	0	0	0	0	0	0	0	0	0	0	0	0
salviaeradix	0	0	0	0	0	0	0	0	0	1	0	0	0	0	0	0	0	1	6	1	2	1	0	0	0	0	0	0	0	0	0	0	1	0	0	0	0	0	0	0	0	0	0	0	0	0	0	0	0
taoism	1	0	0	0	0	1	1	1	0	1	0	1	0	1	2	0	0	0	0	1	0	0	1	2	0	0	0	0	0	0	0	0	0	0	0	0	0	0	0	0	0	0	0	0	0	0	0	0	0
ephedrasinica	0	0	2	0	2	0	0	0	0	1	0	2	1	1	2	2	0	0	0	0	0	0	0	0	0	0	0	0	0	0	0	0	0	0	0	0	0	0	0	0	0	0	0	0	0	0	0	0	0
cerebellarinfarction	0	1	1	0	0	1	0	0	1	1	4	1	0	1	0	2	0	0	0	0	0	0	0	0	0	0	0	0	0	0	0	0	0	0	0	0	0	0	0	0	0	0	0	0	0	0	0	0	0
lung	0	0	1	0	0	1	0	0	1	1	0	0	1	1	0	1	1	0	0	1	0	0	0	0	0	0	1	0	0	0	0	0	0	0	0	1	1	0	0	0	0	0	0	0	0	0	1	0	0
adipogenesis	0	0	3	1	3	0	1	0	4	1	0	0	0	0	0	0	0	0	0	0	0	0	0	0	0	0	0	0	0	0	0	0	0	0	0	0	0	0	0	0	0	0	0	0	0	0	0	0	0
allergicasthma	0	0	0	1	3	0	0	0	0	0	1	0	1	0	1	0	1	1	1	2	1	0	0	0	0	0	0	0	0	0	0	0	0	0	0	0	0	0	0	0	0	0	0	0	0	0	0	0	0
tapingtherapy	0	2	0	0	0	1	1	1	0	0	1	1	4	1	0	0	0	1	0	0	0	0	0	0	0	0	0	0	0	0	0	0	0	0	0	0	0	0	0	0	0	0	0	0	0	0	0	0	0
hyungsang	0	0	0	0	0	1	0	0	2	0	0	0	0	0	1	4	4	1	0	0	0	0	0	0	0	0	0	0	0	0	0	0	0	0	0	0	0	0	0	0	0	0	0	0	0	0	0	0	0
orientalmedicinemusictherapy	0	0	0	0	0	1	0	2	2	3	3	1	0	1	0	0	0	0	0	0	0	0	0	0	0	0	0	0	0	0	0	0	0	0	0	0	0	0	0	0	0	0	0	0	0	0	0	0	0
complication	0	0	0	2	2	0	0	0	2	0	0	2	3	0	0	0	1	0	0	0	0	0	0	0	1	0	0	0	0	0	0	0	0	0	0	0	0	0	0	0	0	0	0	0	0	0	0	0	0
childhoodobesity	0	0	1	0	0	0	0	0	2	1	0	1	1	2	2	1	0	2	0	0	0	0	0	0	0	0	0	0	0	0	0	0	0	0	0	0	0	0	0	0	0	0	0	0	0	0	0	0	0
migration	0	0	0	1	0	1	0	1	0	4	2	1	0	1	1	0	1	0	0	0	0	0	0	0	0	0	0	0	0	0	0	0	0	0	0	0	0	0	0	0	0	0	0	0	0	0	0	0	0
women	0	0	0	1	0	0	0	4	0	1	3	1	0	1	1	0	0	0	0	0	0	0	0	0	0	0	0	0	0	0	0	0	0	0	0	0	0	0	0	0	0	0	0	0	0	0	0	0	0
cerebrovasculardisease	0	0	0	0	0	0	1	0	1	0	1	0	1	2	1	2	1	2	0	0	0	0	0	0	0	0	0	0	0	0	0	0	0	0	0	0	0	0	0	0	0	0	0	0	0	0	0	0	0
prematureovarianfailure	2	0	1	0	1	1	0	1	0	0	1	0	0	0	2	1	1	1	0	0	0	0	0	0	0	0	0	0	0	0	0	0	0	0	0	0	0	0	0	0	0	0	0	0	0	0	0	0	0
palpitation	0	0	0	1	0	0	2	0	1	1	1	0	1	0	0	1	0	1	1	1	1	0	0	0	0	0	0	0	0	0	0	0	0	0	0	0	0	0	0	0	0	0	0	0	0	0	0	0	0
choksamnist36	0	0	0	0	1	1	0	0	0	0	0	0	0	3	0	2	0	1	2	1	0	0	1	0	0	0	0	0	0	0	0	0	0	0	0	0	0	0	0	0	0	0	0	0	0	0	0	0	0
adverseevent	3	0	0	2	2	0	2	2	1	0	0	0	0	0	0	0	0	0	0	0	0	0	0	0	0	0	0	0	0	0	0	0	0	0	0	0	0	0	0	0	0	0	0	0	0	0	0	0	0
type2diabetes	0	1	0	1	1	1	2	3	1	1	0	0	0	0	1	0	0	0	0	0	0	0	0	0	0	0	0	0	0	0	0	0	0	0	0	0	0	0	0	0	0	0	0	0	0	0	0	0	0
lumbarlordosis	0	0	0	0	0	0	0	0	2	1	1	1	2	0	1	1	2	0	1	0	0	0	0	0	0	0	0	0	0	0	0	0	0	0	0	0	0	0	0	0	0	0	0	0	0	0	0	0	0
pulseanalyzer	0	0	0	0	2	0	1	0	0	3	0	5	1	0	0	0	0	0	0	0	0	0	0	0	0	0	0	0	0	0	0	0	0	0	0	0	0	0	0	0	0	0	0	0	0	0	0	0	0
migraine	0	0	1	0	0	0	0	1	2	0	1	0	0	0	1	0	0	3	1	1	0	0	0	0	0	0	0	0	0	0	0	0	0	0	0	0	0	0	0	0	0	0	0	0	0	0	1	0	0
boneage	0	1	1	0	3	0	1	1	0	2	3	0	0	0	0	0	0	0	0	0	0	0	0	0	0	0	0	0	0	0	0	0	0	0	0	0	0	0	0	0	0	0	0	0	0	0	0	0	0
liverfunctiontest	0	2	1	0	0	1	0	1	3	1	1	0	1	0	0	0	0	1	0	0	0	0	0	0	0	0	0	0	0	0	0	0	0	0	0	0	0	0	0	0	0	0	0	0	0	0	0	0	0
orientalmedicinetherapy	0	0	0	1	0	0	1	0	0	1	2	1	1	1	0	1	1	1	0	0	0	0	0	0	0	0	0	0	1	0	0	0	0	0	0	0	0	0	0	0	0	0	0	0	0	0	0	0	0
digitalinfraredthermographicimagingditi	0	1	0	0	2	2	0	1	0	0	0	0	1	1	0	1	1	0	2	0	0	0	0	0	0	0	0	0	0	0	0	0	0	0	0	0	0	0	0	0	0	0	0	0	0	0	0	0	0
medicalrecord	0	1	0	0	0	1	0	1	1	1	2	1	1	1	0	0	0	0	1	0	1	0	0	0	0	0	0	0	0	0	0	0	0	0	0	0	0	0	0	0	0	0	0	0	0	0	0	0	0
cordycepsmilitaris	0	0	0	0	0	0	1	0	0	3	2	0	1	1	0	0	2	1	1	0	0	0	0	0	0	0	0	0	0	0	0	0	0	0	0	0	0	0	0	0	0	0	0	0	0	0	0	0	0
morriswatermaze	0	0	0	0	1	1	0	1	0	1	2	0	0	0	1	1	1	1	0	0	1	0	1	0	0	0	0	0	0	0	0	0	0	0	0	0	0	0	0	0	0	0	0	0	0	0	0	0	0
mechanism	0	0	0	2	0	1	0	0	0	0	0	0	2	0	0	1	1	1	0	0	1	2	0	1	0	0	0	0	0	0	0	0	0	0	0	0	0	0	0	0	0	0	0	0	0	0	0	0	0
dongsiacupuncture	0	1	0	0	0	3	0	0	0	0	0	0	1	3	0	1	2	1	0	0	0	0	0	0	0	0	0	0	0	0	0	0	0	0	0	0	0	0	0	0	0	0	0	0	0	0	0	0	0
gastricmucosallesions	0	0	0	0	0	1	0	1	2	0	0	1	0	1	1	0	0	1	0	2	2	0	0	0	0	0	0	0	0	0	0	0	0	0	0	0	0	0	0	0	0	0	0	0	0	0	0	0	0
amyotrophiclateralsclerosis	0	0	2	1	1	1	1	0	1	1	0	1	0	1	1	0	0	0	1	0	0	0	0	0	0	0	0	0	0	0	0	0	0	0	0	0	0	0	0	0	0	0	0	0	0	0	0	0	0
colorectalcancer	0	0	2	0	2	1	1	1	1	0	1	0	0	0	0	0	0	1	1	0	0	0	0	1	0	0	0	0	0	0	0	0	0	0	0	0	0	0	0	0	0	0	0	0	0	0	0	0	0
coicissemen	0	0	1	0	0	0	2	0	0	1	0	1	1	1	2	1	0	0	1	0	0	0	1	0	0	0	0	0	0	0	0	0	0	0	0	0	0	0	0	0	0	0	0	0	0	0	0	0	0
serum	0	0	0	0	1	0	0	1	1	0	0	0	0	0	0	0	0	0	1	3	0	0	0	0	0	1	0	2	0	0	0	0	0	0	0	0	0	0	0	0	0	0	0	0	0	0	1	0	0
phlegm	0	0	0	0	2	0	0	0	1	0	0	2	0	1	1	1	2	0	0	0	0	0	1	0	0	0	0	0	0	0	0	0	0	1	0	0	0	0	0	0	0	0	0	0	0	0	0	0	0
intracerebralhemorrhage	0	0	2	0	1	0	0	4	1	1	0	0	1	0	0	1	0	1	0	0	0	0	0	0	0	0	0	0	0	0	0	0	0	0	0	0	0	0	0	0	0	0	0	0	0	0	0	0	0
cosmetics	0	0	1	0	1	1	1	0	0	2	4	1	1	0	0	0	0	0	0	0	0	0	0	0	0	0	0	0	0	0	0	0	0	0	0	0	0	0	0	0	0	0	0	0	0	0	0	0	0
lateralepicondylitis	0	2	2	1	1	1	1	2	0	0	0	0	1	0	1	0	0	0	0	0	0	0	0	0	0	0	0	0	0	0	0	0	0	0	0	0	0	0	0	0	0	0	0	0	0	0	0	0	0
antifungalactivity	0	0	1	0	0	0	1	1	0	1	0	0	3	5	0	0	0	0	0	0	0	0	0	0	0	0	0	0	0	0	0	0	0	0	0	0	0	0	0	0	0	0	0	0	0	0	0	0	0
homocysteine	0	0	0	0	0	0	2	0	0	4	0	2	1	0	0	1	1	1	0	0	0	0	0	0	0	0	0	0	0	0	0	0	0	0	0	0	0	0	0	0	0	0	0	0	0	0	0	0	0
taegeukacupuncture	0	0	1	1	1	3	3	2	0	0	0	0	1	0	0	0	0	0	0	0	0	0	0	0	0	0	0	0	0	0	0	0	0	0	0	0	0	0	0	0	0	0	0	0	0	0	0	0	0
mrna	0	0	0	0	2	2	1	0	1	1	0	0	1	0	1	0	0	0	2	0	1	0	0	0	0	0	0	0	0	0	0	0	0	0	0	0	0	0	0	0	0	0	0	0	0	0	0	0	0
statistics	0	0	1	1	1	1	2	1	1	0	1	2	0	0	0	1	0	0	0	0	0	0	0	0	0	0	0	0	0	0	0	0	0	0	0	0	0	0	0	0	0	0	0	0	0	0	0	0	0
coldstress	0	0	0	0	1	1	0	0	1	0	0	0	1	3	0	1	0	0	0	1	2	0	0	0	0	0	0	0	0	0	0	0	0	0	0	0	0	0	0	0	0	0	1	0	0	0	0	0	0
hyangyakjipseongbang	0	0	2	1	0	2	1	1	0	1	0	0	0	0	0	0	1	1	1	0	0	1	0	0	0	0	0	0	0	0	0	0	0	0	0	0	0	0	0	0	0	0	0	0	0	0	0	0	0
3t3l1cell	1	0	0	1	1	2	0	0	0	0	0	4	0	0	0	0	0	1	0	0	1	0	1	0	0	0	0	0	0	0	0	0	0	0	0	0	0	0	0	0	0	0	0	0	0	0	0	0	0
gamdutang	0	0	0	0	1	0	0	0	0	0	0	0	0	0	0	1	1	3	2	1	1	0	0	0	1	1	0	0	0	0	0	0	0	0	0	0	0	0	0	0	0	0	0	0	0	0	0	0	0
clinicalpracticeguidelines	0	3	7	1	0	1	0	0	0	0	0	0	0	0	0	0	0	0	0	0	0	0	0	0	0	0	0	0	0	0	0	0	0	0	0	0	0	0	0	0	0	0	0	0	0	0	0	0	0
hataedock	1	6	3	2	0	0	0	0	0	0	0	0	0	0	0	0	0	0	0	0	0	0	0	0	0	0	0	0	0	0	0	0	0	0	0	0	0	0	0	0	0	0	0	0	0	0	0	0	0
menorrhalgia	0	0	0	0	0	0	0	0	0	0	0	0	0	1	0	3	1	1	1	0	0	0	1	2	0	0	0	0	0	0	0	0	0	0	1	0	0	0	0	0	0	0	1	0	0	0	0	0	0
variation	0	0	0	0	0	1	0	3	2	0	3	1	1	1	0	0	0	0	0	0	0	0	0	0	0	0	0	0	0	0	0	0	0	0	0	0	0	0	0	0	0	0	0	0	0	0	0	0	0
outpatients	1	2	1	0	0	0	1	1	1	0	0	1	0	1	0	0	0	1	0	0	0	0	0	0	0	0	0	0	0	0	0	1	0	1	0	0	0	0	0	0	0	0	0	0	0	0	0	0	0
traditionalknowledge	0	0	1	0	0	2	2	0	0	0	0	0	0	0	3	2	0	2	0	0	0	0	0	0	0	0	0	0	0	0	0	0	0	0	0	0	0	0	0	0	0	0	0	0	0	0	0	0	0
eucommiaecortex	0	4	0	0	0	1	0	0	0	1	2	0	0	1	0	1	0	1	0	0	0	0	0	1	0	0	0	0	0	0	0	0	0	0	0	0	0	0	0	0	0	0	0	0	0	0	0	0	0
clinicalobservation	1	0	0	0	0	0	0	0	0	1	0	1	0	0	1	0	0	1	0	1	0	1	2	1	0	0	1	0	0	0	0	0	0	0	0	0	0	0	0	0	0	0	0	1	0	0	0	0	0
fivephases	0	0	0	0	1	0	0	1	0	0	1	1	0	0	1	1	0	0	0	0	0	1	0	0	1	0	0	0	1	0	0	0	0	0	0	0	0	0	0	0	0	0	0	1	0	0	1	1	0
nationalhealthinsurance	0	1	1	0	1	0	2	1	2	1	0	1	1	1	0	0	0	0	0	0	0	0	0	0	0	0	0	0	0	0	0	0	0	0	0	0	0	0	0	0	0	0	0	0	0	0	0	0	0
halitosis	0	0	0	1	1	1	0	1	3	0	0	2	1	0	1	0	0	1	0	0	0	0	0	0	0	0	0	0	0	0	0	0	0	0	0	0	0	0	0	0	0	0	0	0	0	0	0	0	0
complexity	0	0	0	0	0	0	0	1	1	0	0	1	1	0	2	4	1	0	1	0	0	0	0	0	0	0	0	0	0	0	0	0	0	0	0	0	0	0	0	0	0	0	0	0	0	0	0	0	0
hemifacialspasm	0	1	0	0	1	0	1	0	1	1	0	1	2	0	1	0	1	0	1	0	0	0	1	0	0	0	0	0	0	0	0	0	0	0	0	0	0	0	0	0	0	0	0	0	0	0	0	0	0
eumyang	0	0	0	0	0	0	0	0	0	1	2	0	0	1	0	1	1	1	0	0	0	0	1	1	0	0	0	1	1	0	0	0	0	0	0	0	0	0	0	0	0	0	0	0	0	0	0	0	0
bloodflow	0	0	0	0	1	0	2	2	1	1	2	0	0	1	0	1	0	0	0	0	0	0	0	0	0	0	0	0	0	0	1	0	0	0	0	0	0	0	0	0	0	0	0	0	0	0	0	0	0
akt	0	1	1	0	0	0	0	0	2	3	0	1	4	0	0	0	0	0	0	0	0	0	0	0	0	0	0	0	0	0	0	0	0	0	0	0	0	0	0	0	0	0	0	0	0	0	0	0	0
ovariectomizedrats	0	0	0	0	0	0	0	1	1	1	1	1	1	1	0	0	0	1	0	0	1	1	1	0	0	1	0	0	0	0	0	0	0	0	0	0	0	0	0	0	0	0	0	0	0	0	0	0	0
mitochondria	0	0	1	2	1	1	1	1	0	0	0	0	0	4	1	0	0	0	0	0	0	0	0	0	0	0	0	0	0	0	0	0	0	0	0	0	0	0	0	0	0	0	0	0	0	0	0	0	0
uterus	0	0	1	0	0	0	0	0	0	0	1	0	0	1	1	0	1	1	2	1	0	1	1	0	0	0	1	0	0	0	0	0	0	0	0	0	0	0	0	0	0	0	0	0	0	0	0	0	0
ecg	0	0	0	0	0	0	0	0	2	0	1	1	1	3	2	1	0	0	0	0	0	1	0	0	0	0	0	0	0	0	0	0	0	0	0	0	0	0	0	0	0	0	0	0	0	0	0	0	0
quercetin	0	1	1	3	2	0	0	1	1	0	2	0	0	0	0	0	0	1	0	0	0	0	0	0	0	0	0	0	0	0	0	0	0	0	0	0	0	0	0	0	0	0	0	0	0	0	0	0	0
antinociceptive	0	0	0	0	0	2	0	0	1	0	3	5	1	0	0	0	0	0	0	0	0	0	0	0	0	0	0	0	0	0	0	0	0	0	0	0	0	0	0	0	0	0	0	0	0	0	0	0	0
delphimethod	0	0	2	1	1	1	1	0	0	3	0	2	1	0	0	0	0	0	0	0	0	0	0	0	0	0	0	0	0	0	0	0	0	0	0	0	0	0	0	0	0	0	0	0	0	0	0	0	0
ovulation	0	0	0	0	0	0	0	0	0	0	0	0	0	1	0	0	2	2	2	3	1	0	0	0	0	0	0	0	0	0	0	0	0	0	0	0	0	1	0	0	0	0	0	0	0	0	0	0	0
il1	0	0	0	0	0	0	0	0	0	0	0	0	1	0	1	1	5	2	2	0	0	0	0	0	0	0	0	0	0	0	0	0	0	0	0	0	0	0	0	0	0	0	0	0	0	0	0	0	0
cd4tcell	0	0	0	0	0	0	0	1	0	0	0	0	0	1	3	1	3	2	0	0	1	0	0	0	0	0	0	0	0	0	0	0	0	0	0	0	0	0	0	0	0	0	0	0	0	0	0	0	0
rehmanniaeradixpreparata	0	0	1	0	0	0	0	0	1	0	1	1	1	0	0	3	1	2	0	1	0	0	0	0	0	0	0	0	0	0	0	0	0	0	0	0	0	0	0	0	0	0	0	0	0	0	0	0	0
diplopia	0	1	3	2	1	0	1	0	0	1	0	0	0	2	0	0	0	1	0	0	0	0	0	0	0	0	0	0	0	0	0	0	0	0	0	0	0	0	0	0	0	0	0	0	0	0	0	0	0
learningandmemory	0	0	0	1	0	0	0	2	0	2	1	0	1	1	0	0	4	0	0	0	0	0	0	0	0	0	0	0	0	0	0	0	0	0	0	0	0	0	0	0	0	0	0	0	0	0	0	0	0
radixaconiti	0	0	0	0	0	0	0	0	0	0	0	0	1	2	2	0	0	0	0	1	2	0	0	2	0	0	0	0	0	1	1	0	0	0	0	0	0	0	0	0	0	0	0	0	0	0	0	0	0
ramsayhuntsyndrome	0	0	2	1	1	0	0	0	0	2	3	0	0	0	1	0	1	1	0	0	0	0	0	0	0	0	0	0	0	0	0	0	0	0	0	0	0	0	0	0	0	0	0	0	0	0	0	0	0
glycyrrhizin	0	0	1	0	1	0	1	2	0	0	0	0	0	0	0	2	0	2	1	0	1	1	0	0	0	0	0	0	0	0	0	0	0	0	0	0	0	0	0	0	0	0	0	0	0	0	0	0	0
hydrogenperoxideh2o2	0	0	0	0	0	1	1	0	0	1	0	1	0	2	1	1	1	2	1	0	0	0	0	0	0	0	0	0	0	0	0	0	0	0	0	0	0	0	0	0	0	0	0	0	0	0	0	0	0
bacillussubtilis	0	0	0	0	0	0	1	0	0	0	0	1	3	5	1	1	0	0	0	0	0	0	0	0	0	0	0	0	0	0	0	0	0	0	0	0	0	0	0	0	0	0	0	0	0	0	0	0	0
acanthopanaciscortex	0	2	0	0	2	0	0	1	1	0	2	0	1	1	0	0	0	1	0	0	0	0	0	1	0	0	0	0	0	0	0	0	0	0	0	0	0	0	0	0	0	0	0	0	0	0	0	0	0
nos	0	0	0	0	0	0	0	0	0	1	1	1	2	1	1	3	1	1	0	0	0	0	0	0	0	0	0	0	0	0	0	0	0	0	0	0	0	0	0	0	0	0	0	0	0	0	0	0	0
carthamisemen	0	0	0	0	1	1	0	0	1	1	0	0	2	1	0	1	1	1	2	0	0	0	0	0	0	0	0	0	0	0	0	0	0	0	0	0	0	0	0	0	0	0	0	0	0	0	0	0	0
neurofeedback	0	0	0	0	1	0	0	0	0	1	2	2	2	4	0	0	0	0	0	0	0	0	0	0	0	0	0	0	0	0	0	0	0	0	0	0	0	0	0	0	0	0	0	0	0	0	0	0	0
essentialoil	0	0	0	0	1	0	0	0	0	1	2	0	2	0	4	0	0	1	0	0	0	0	1	0	0	0	0	0	0	0	0	0	0	0	0	0	0	0	0	0	0	0	0	0	0	0	0	0	0
corpuscavernosum	1	2	2	4	1	1	0	1	0	0	0	0	0	0	0	0	0	0	0	0	0	0	0	0	0	0	0	0	0	0	0	0	0	0	0	0	0	0	0	0	0	0	0	0	0	0	0	0	0
mahuang	0	1	0	0	0	0	0	0	0	2	0	4	3	0	0	1	0	1	0	0	0	0	0	0	0	0	0	0	0	0	0	0	0	0	0	0	0	0	0	0	0	0	0	0	0	0	0	0	0
laser	0	0	0	0	2	0	1	1	3	1	0	0	1	1	0	0	0	0	1	0	0	0	0	0	0	0	0	0	0	0	0	0	0	0	0	0	0	0	0	0	0	0	0	0	0	0	1	0	0
ampk	0	1	3	3	1	3	0	0	1	0	0	0	0	0	0	0	0	0	0	0	0	0	0	0	0	0	0	0	0	0	0	0	0	0	0	0	0	0	0	0	0	0	0	0	0	0	0	0	0
emotion	1	1	2	0	1	0	1	2	1	0	0	1	1	0	0	1	0	0	0	0	0	0	0	0	0	0	0	0	0	0	0	0	0	0	0	0	0	0	0	0	0	0	0	0	0	0	0	0	0
immunecell	1	0	0	0	1	0	3	1	1	1	0	1	1	1	0	0	0	0	1	0	0	0	0	0	0	0	0	0	0	0	0	0	0	0	0	0	0	0	0	0	0	0	0	0	0	0	0	0	0
invitro	0	1	0	0	0	0	0	0	0	1	4	2	1	0	0	2	0	0	1	0	0	0	0	0	0	0	0	0	0	0	0	0	0	0	0	0	0	0	0	0	0	0	0	0	0	0	0	0	0
postherpeticneuralgia	0	0	0	2	1	1	3	0	0	0	0	0	1	0	2	0	1	0	1	0	0	0	0	0	0	0	0	0	0	0	0	0	0	0	0	0	0	0	0	0	0	0	0	0	0	0	0	0	0
βamyloid	0	0	0	1	1	1	0	0	2	2	2	0	0	1	1	0	0	0	0	1	0	0	0	0	0	0	0	0	0	0	0	0	0	0	0	0	0	0	0	0	0	0	0	0	0	0	0	0	0
nephritis	0	0	0	1	3	2	1	2	1	2	0	0	0	0	0	0	0	0	0	0	0	0	0	0	0	0	0	0	0	0	0	0	0	0	0	0	0	0	0	0	0	0	0	0	0	0	0	0	0
henelaser	0	0	0	0	0	0	0	0	0	0	0	0	1	0	1	2	0	1	3	1	1	1	1	0	0	0	0	0	0	0	0	0	0	0	0	0	0	0	0	0	0	0	0	0	0	0	0	0	0
analtherapy	0	0	0	0	0	0	0	0	0	0	0	0	0	0	0	1	2	2	2	2	3	0	0	0	0	0	0	0	0	0	0	0	0	0	0	0	0	0	0	0	0	0	0	0	0	0	0	0	0
koreanmedicaltreatments	0	2	3	3	2	1	0	0	0	0	0	0	0	0	0	0	0	1	0	0	0	0	0	0	0	0	0	0	0	0	0	0	0	0	0	0	0	0	0	0	0	0	0	0	0	0	0	0	0
antiwrinkle	1	2	1	0	0	0	1	2	3	1	1	0	0	0	0	0	0	0	0	0	0	0	0	0	0	0	0	0	0	0	0	0	0	0	0	0	0	0	0	0	0	0	0	0	0	0	0	0	0
bodycompositionanalysis	0	0	0	0	0	0	1	0	1	3	2	0	1	0	0	0	4	0	0	0	0	0	0	0	0	0	0	0	0	0	0	0	0	0	0	0	0	0	0	0	0	0	0	0	0	0	0	0	0
hl60	0	0	0	0	0	0	0	0	0	0	0	4	2	1	1	1	1	1	1	0	0	0	0	0	0	0	0	0	0	0	0	0	0	0	0	0	0	0	0	0	0	0	0	0	0	0	0	0	0
voice	0	0	0	0	1	1	1	1	0	3	0	1	2	1	1	0	0	0	0	0	0	0	0	0	0	0	0	0	0	0	0	0	0	0	0	0	0	0	0	0	0	0	0	0	0	0	0	0	0
glutathioneperoxidase	0	0	0	0	0	0	0	0	0	0	0	1	1	0	1	0	0	0	0	1	3	1	2	2	0	0	0	0	0	0	0	0	0	0	0	0	0	0	0	0	0	0	0	0	0	0	0	0	0
menopausalsyndrome	0	2	2	2	1	1	0	3	1	0	0	0	0	0	0	0	0	0	0	0	0	0	0	0	0	0	0	0	0	0	0	0	0	0	0	0	0	0	0	0	0	0	0	0	0	0	0	0	0
alcoholicliverdisease	0	1	0	0	0	0	1	0	1	1	3	0	1	0	0	0	0	1	1	1	0	0	0	0	0	0	0	0	0	0	0	0	0	0	0	0	0	0	0	0	0	0	0	0	0	0	0	0	0
dgalactosamine	0	0	0	0	0	1	1	0	1	0	3	0	0	0	0	1	0	1	0	1	0	0	0	0	0	1	0	0	0	0	1	0	0	0	0	0	0	0	0	0	0	0	0	0	0	0	0	0	0
traumaticbraininjury	0	0	1	1	0	1	1	0	1	1	1	1	0	1	1	0	1	0	0	0	0	0	0	0	0	0	0	0	0	0	0	0	0	0	0	0	0	0	0	0	0	0	0	0	0	0	0	0	0
womac	0	0	1	0	1	1	0	0	0	1	0	1	3	3	0	0	0	0	0	0	0	0	0	0	0	0	0	0	0	0	0	0	0	0	0	0	0	0	0	0	0	0	0	0	0	0	0	0	0
anticanceractivity	0	0	2	0	0	1	1	0	0	1	2	0	1	1	1	0	0	0	0	0	0	0	0	1	0	0	0	0	0	0	0	0	0	0	0	0	0	0	0	0	0	0	0	0	0	0	0	0	0
lymphocyte	0	1	0	0	0	0	0	0	0	1	0	0	0	1	0	0	0	1	2	1	2	1	1	0	0	0	0	0	0	0	0	0	0	0	0	0	0	0	0	0	0	0	0	0	0	0	0	0	0
hepatocyte	0	0	0	1	0	0	1	0	3	1	2	0	0	0	0	1	0	1	0	0	0	0	1	0	0	0	0	0	0	0	0	0	0	0	0	0	0	0	0	0	0	0	0	0	0	0	0	0	0
s180	0	0	0	0	0	0	0	0	1	0	0	0	1	0	0	1	0	1	0	0	0	1	4	1	0	1	0	0	0	0	0	0	0	0	0	0	0	0	0	0	0	0	0	0	0	0	0	0	0
nankyung	0	0	0	0	0	0	0	0	0	0	0	0	0	0	1	0	1	0	0	0	0	0	0	1	5	1	1	0	0	0	0	0	1	0	0	0	0	0	0	0	0	0	0	0	0	0	0	0	0
dermatitis	1	1	1	0	1	1	0	0	0	0	0	3	0	1	0	0	0	0	0	0	0	0	0	0	1	0	1	0	0	0	0	0	0	0	0	0	0	0	0	0	0	0	0	0	0	0	0	0	0
growthplate	0	0	0	1	1	0	0	0	0	3	0	0	1	1	0	2	0	2	0	0	0	0	0	0	0	0	0	0	0	0	0	0	0	0	0	0	0	0	0	0	0	0	0	0	0	0	0	0	0
onkyungtang	0	0	0	0	0	0	0	0	1	0	0	1	1	2	0	0	0	1	1	0	1	0	2	0	1	0	0	0	0	0	0	0	0	0	0	0	0	0	0	0	0	0	0	0	0	0	0	0	0
nr	0	0	0	0	0	0	0	0	0	0	0	0	0	0	0	4	3	0	2	2	0	0	0	0	0	0	0	0	0	0	0	0	0	0	0	0	0	0	0	0	0	0	0	0	0	0	0	0	0
th	0	0	0	0	0	0	2	2	3	3	0	0	1	0	0	0	0	0	0	0	0	0	0	0	0	0	0	0	0	0	0	0	0	0	0	0	0	0	0	0	0	0	0	0	0	0	0	0	0
fivetastes	1	1	2	1	0	0	0	0	0	1	1	0	0	0	0	1	0	0	1	0	0	1	1	0	0	0	0	0	0	0	0	0	0	0	0	0	0	0	0	0	0	0	0	0	0	0	0	0	0
scale	0	1	0	0	1	1	0	1	1	1	1	2	2	0	0	0	0	0	0	0	0	0	0	0	0	0	0	0	0	0	0	0	0	0	0	0	0	0	0	0	0	0	0	0	0	0	0	0	0
middlecerebralarteryocclusion	0	1	0	0	0	0	2	0	0	3	2	0	1	0	0	0	0	0	2	0	0	0	0	0	0	0	0	0	0	0	0	0	0	0	0	0	0	0	0	0	0	0	0	0	0	0	0	0	0
nitrite	0	0	0	0	0	0	0	2	0	0	0	0	0	1	1	0	0	0	3	1	3	0	0	0	0	0	0	0	0	0	0	0	0	0	0	0	0	0	0	0	0	0	0	0	0	0	0	0	0
ministerialfire	0	0	0	0	2	0	1	0	0	0	0	0	1	2	1	1	0	0	0	1	1	0	0	1	0	0	0	0	0	0	0	0	0	0	0	0	0	0	0	0	0	0	0	0	0	0	0	0	0
heavymetals	0	0	0	0	0	0	1	1	1	0	1	3	0	0	0	0	1	0	0	0	0	0	0	0	0	0	0	1	0	0	2	0	0	0	0	0	0	0	0	0	0	0	0	0	0	0	0	0	0
sasangin	0	0	0	0	0	0	0	0	0	0	1	1	2	3	0	1	0	0	0	0	0	0	1	0	2	0	0	0	0	0	0	0	0	0	0	0	0	0	0	0	0	0	0	0	0	0	0	0	0
gastricmotility	0	1	0	0	0	0	0	0	1	0	2	0	1	0	0	0	0	0	1	1	1	0	1	0	0	0	0	0	0	0	1	0	0	0	0	0	0	1	0	0	0	0	0	0	0	0	0	0	0
koreanginseng	0	0	1	0	0	0	0	0	0	1	1	1	1	1	2	2	1	0	0	0	0	0	0	0	0	0	0	0	0	0	0	0	0	0	0	0	0	0	0	0	0	0	0	0	0	0	0	0	0
felursi	0	0	0	0	0	0	0	0	2	2	1	1	0	2	0	0	0	0	1	0	0	1	0	0	0	0	0	1	0	0	0	0	0	0	0	0	0	0	0	0	0	0	0	0	0	0	0	0	0
precociouspuberty	0	4	2	1	1	1	0	1	0	0	1	0	0	0	0	0	0	0	0	0	0	0	0	0	0	0	0	0	0	0	0	0	0	0	0	0	0	0	0	0	0	0	0	0	0	0	0	0	0
glucoseoxidase	0	0	0	0	0	0	0	0	0	0	0	0	0	0	0	5	4	1	0	1	0	0	0	0	0	0	0	0	0	0	0	0	0	0	0	0	0	0	0	0	0	0	0	0	0	0	0	0	0
orientalmedicaltreatments	0	0	0	0	0	0	1	4	1	3	0	0	0	1	0	1	0	0	0	0	0	0	0	0	0	0	0	0	0	0	0	0	0	0	0	0	0	0	0	0	0	0	0	0	0	0	0	0	0
height	0	0	0	1	1	0	1	1	2	1	1	2	0	0	1	0	0	0	0	0	0	0	0	0	0	0	0	0	0	0	0	0	0	0	0	0	0	0	0	0	0	0	0	0	0	0	0	0	0
researchtrend	0	0	2	2	2	0	0	0	2	1	1	0	0	0	0	0	1	0	0	0	0	0	0	0	0	0	0	0	0	0	0	0	0	0	0	0	0	0	0	0	0	0	0	0	0	0	0	0	0
locomotoractivity	0	0	0	0	0	0	0	2	1	3	0	0	1	3	0	0	1	0	0	0	0	0	0	0	0	0	0	0	0	0	0	0	0	0	0	0	0	0	0	0	0	0	0	0	0	0	0	0	0
postauricularpain	0	0	0	0	1	1	3	1	0	3	1	0	1	0	0	0	0	0	0	0	0	0	0	0	0	0	0	0	0	0	0	0	0	0	0	0	0	0	0	0	0	0	0	0	0	0	0	0	0
hydroperoxide	0	0	0	0	0	0	0	0	0	4	7	0	0	0	0	0	0	0	0	0	0	0	0	0	0	0	0	0	0	0	0	0	0	0	0	0	0	0	0	0	0	0	0	0	0	0	0	0	0
learning	0	0	0	0	0	0	0	0	0	0	0	0	1	1	0	5	3	0	1	0	0	0	0	0	0	0	0	0	0	0	0	0	0	0	0	0	0	0	0	0	0	0	0	0	0	0	0	0	0
gap43	0	0	0	0	0	0	1	0	1	1	5	0	1	2	0	0	0	0	0	0	0	0	0	0	0	0	0	0	0	0	0	0	0	0	0	0	0	0	0	0	0	0	0	0	0	0	0	0	0
brainedema	0	0	1	0	0	0	1	2	1	2	0	0	1	0	0	0	2	1	0	0	0	0	0	0	0	0	0	0	0	0	0	0	0	0	0	0	0	0	0	0	0	0	0	0	0	0	0	0	0
systemsbiology	0	1	6	4	0	0	0	0	0	0	0	0	0	0	0	0	0	0	0	0	0	0	0	0	0	0	0	0	0	0	0	0	0	0	0	0	0	0	0	0	0	0	0	0	0	0	0	0	0
sensitivity	0	0	0	0	1	1	1	1	0	1	2	3	1	0	0	0	0	0	0	0	0	0	0	0	0	0	0	0	0	0	0	0	0	0	0	0	0	0	0	0	0	0	0	0	0	0	0	0	0
sibjeondaebotang	0	0	3	0	1	1	0	0	0	0	1	1	0	0	2	1	0	0	0	0	0	0	0	0	0	0	1	0	0	0	0	0	0	0	0	0	0	0	0	0	0	0	0	0	0	0	0	0	0
xray	0	0	0	1	2	0	0	0	3	0	0	1	2	0	0	0	1	0	0	0	1	0	0	0	0	0	0	0	0	0	0	0	0	0	0	0	0	0	0	0	0	0	0	0	0	0	0	0	0
igf1	0	1	1	1	0	0	0	2	1	1	1	0	0	0	1	1	0	1	0	0	0	0	0	0	0	0	0	0	0	0	0	0	0	0	0	0	0	0	0	0	0	0	0	0	0	0	0	0	0
adverseevents	0	1	0	1	1	0	1	2	0	0	2	3	0	0	0	0	0	0	0	0	0	0	0	0	0	0	0	0	0	0	0	0	0	0	0	0	0	0	0	0	0	0	0	0	0	0	0	0	0
bloodletting	0	0	0	0	0	0	0	2	1	0	0	2	1	1	1	1	0	0	1	0	0	0	0	0	0	0	0	0	1	0	0	0	0	0	0	0	0	0	0	0	0	0	0	0	0	0	0	0	0
knee	0	0	0	0	0	0	0	0	3	0	1	0	0	0	2	0	0	3	1	0	1	0	0	0	0	0	0	0	0	0	0	0	0	0	0	0	0	0	0	0	0	0	0	0	0	0	0	0	0
tgfβ	0	0	0	0	0	0	1	0	0	3	2	2	0	1	0	2	0	0	0	0	0	0	0	0	0	0	0	0	0	0	0	0	0	0	0	0	0	0	0	0	0	0	0	0	0	0	0	0	0
lumbarherniatedintervertebraldisc	0	0	3	4	0	0	1	0	2	0	0	1	0	0	0	0	0	0	0	0	0	0	0	0	0	0	0	0	0	0	0	0	0	0	0	0	0	0	0	0	0	0	0	0	0	0	0	0	0
decoction	0	1	1	1	0	0	1	1	2	2	1	0	0	1	0	0	0	0	0	0	0	0	0	0	0	0	0	0	0	0	0	0	0	0	0	0	0	0	0	0	0	0	0	0	0	0	0	0	0
il12	0	0	0	0	0	0	0	0	2	0	0	1	1	2	0	2	1	1	1	0	0	0	0	0	0	0	0	0	0	0	0	0	0	0	0	0	0	0	0	0	0	0	0	0	0	0	0	0	0
arachidonicacid	0	0	0	2	0	4	2	0	0	0	0	1	0	0	0	0	1	0	1	0	0	0	0	0	0	0	0	0	0	0	0	0	0	0	0	0	0	0	0	0	0	0	0	0	0	0	0	0	0
identification	0	0	0	1	1	1	0	4	0	0	0	0	1	0	1	1	0	0	0	1	0	0	0	0	0	0	0	0	0	0	0	0	0	0	0	0	0	0	0	0	0	0	0	0	0	0	0	0	0
yanggyuksanhwatang	0	2	0	0	0	0	0	1	0	0	2	2	2	0	0	2	0	0	0	0	0	0	0	0	0	0	0	0	0	0	0	0	0	0	0	0	0	0	0	0	0	0	0	0	0	0	0	0	0
soyosan	0	1	0	0	0	0	0	0	0	2	1	0	0	1	1	1	0	1	2	0	0	0	1	0	0	0	0	0	0	0	0	0	0	0	0	0	0	0	0	0	0	0	0	0	0	0	0	0	0
arrhythmia	0	0	2	1	0	2	0	0	1	0	0	0	0	0	1	1	0	0	3	0	0	0	0	0	0	0	0	0	0	0	0	0	0	0	0	0	0	0	0	0	0	0	0	0	0	0	0	0	0
infγ	0	0	0	0	0	0	0	0	0	3	0	2	1	1	1	3	0	0	0	0	0	0	0	0	0	0	0	0	0	0	0	0	0	0	0	0	0	0	0	0	0	0	0	0	0	0	0	0	0
rectaltemperature	0	0	0	0	0	0	0	0	0	0	0	0	3	0	0	2	3	0	1	0	1	0	0	1	0	0	0	0	0	0	0	0	0	0	0	0	0	0	0	0	0	0	0	0	0	0	0	0	0
gardeniaefructus	0	1	0	0	1	3	0	1	1	1	0	0	1	0	0	1	0	0	0	1	0	0	0	0	0	0	0	0	0	0	0	0	0	0	0	0	0	0	0	0	0	0	0	0	0	0	0	0	0
extract	0	0	0	0	1	1	0	0	1	0	2	1	1	1	0	1	0	0	0	0	0	0	0	1	0	0	0	0	0	0	0	0	0	0	0	0	0	0	0	0	1	0	0	0	0	0	0	0	0
numericratingscale	0	3	2	0	1	5	0	0	0	0	0	0	0	0	0	0	0	0	0	0	0	0	0	0	0	0	0	0	0	0	0	0	0	0	0	0	0	0	0	0	0	0	0	0	0	0	0	0	0
sinusitis	0	1	2	1	1	0	0	0	0	0	2	0	1	0	0	1	1	0	0	0	1	0	0	0	0	0	0	0	0	0	0	0	0	0	0	0	0	0	0	0	0	0	0	0	0	0	0	0	0
tunel	0	0	0	0	0	1	1	2	0	1	5	1	0	0	0	0	0	0	0	0	0	0	0	0	0	0	0	0	0	0	0	0	0	0	0	0	0	0	0	0	0	0	0	0	0	0	0	0	0
healthinsurance	1	1	0	1	0	0	0	0	1	2	1	1	3	0	0	0	0	0	0	0	0	0	0	0	0	0	0	0	0	0	0	0	0	0	0	0	0	0	0	0	0	0	0	0	0	0	0	0	0
musictherapy	0	0	0	0	0	0	0	1	1	0	1	2	3	1	0	1	1	0	0	0	0	0	0	0	0	0	0	0	0	0	0	0	0	0	0	0	0	0	0	0	0	0	0	0	0	0	0	0	0
fibromyalgia	0	4	0	0	2	0	0	0	1	1	0	1	0	0	1	1	0	0	0	0	0	0	0	0	0	0	0	0	0	0	0	0	0	0	0	0	0	0	0	0	0	0	0	0	0	0	0	0	0
gmcsf	0	0	0	0	0	0	1	0	0	0	0	1	1	2	1	0	1	2	0	1	1	0	0	0	0	0	0	0	0	0	0	0	0	0	0	0	0	0	0	0	0	0	0	0	0	0	0	0	0
ebm	0	0	0	0	0	0	3	3	1	1	0	1	1	0	1	0	0	0	0	0	0	0	0	0	0	0	0	0	0	0	0	0	0	0	0	0	0	0	0	0	0	0	0	0	0	0	0	0	0
yoshimasutodo	0	0	0	0	0	1	1	1	1	1	0	3	2	1	0	0	0	0	0	0	0	0	0	0	0	0	0	0	0	0	0	0	0	0	0	0	0	0	0	0	0	0	0	0	0	0	0	0	0
emg	0	0	0	0	0	2	1	1	0	2	0	0	0	1	0	1	0	1	1	1	0	0	0	0	0	0	0	0	0	0	0	0	0	0	0	0	0	0	0	0	0	0	0	0	0	0	0	0	0
perception	0	2	0	0	2	0	1	1	3	1	0	1	0	0	0	0	0	0	0	0	0	0	0	0	0	0	0	0	0	0	0	0	0	0	0	0	0	0	0	0	0	0	0	0	0	0	0	0	0
pkcα	0	0	0	0	0	1	0	0	0	3	1	2	1	0	0	1	2	0	0	0	0	0	0	0	0	0	0	0	0	0	0	0	0	0	0	0	0	0	0	0	0	0	0	0	0	0	0	0	0
arteriosclerosis	0	0	0	0	0	0	1	1	1	1	3	1	1	1	0	0	1	0	0	0	0	0	0	0	0	0	0	0	0	0	0	0	0	0	0	0	0	0	0	0	0	0	0	0	0	0	0	0	0
chronicmildstress	1	1	0	0	1	0	0	0	0	0	0	0	0	0	3	4	0	1	0	0	0	0	0	0	0	0	0	0	0	0	0	0	0	0	0	0	0	0	0	0	0	0	0	0	0	0	0	0	0
oswestrydisabilityindexodi	0	1	0	2	0	0	1	1	1	2	1	0	0	2	0	0	0	0	0	0	0	0	0	0	0	0	0	0	0	0	0	0	0	0	0	0	0	0	0	0	0	0	0	0	0	0	0	0	0
nfkb	0	1	1	0	0	0	1	0	0	0	0	0	1	3	1	2	1	0	0	0	0	0	0	0	0	0	0	0	0	0	0	0	0	0	0	0	0	0	0	0	0	0	0	0	0	0	0	0	0
hemeoxygenase1	0	1	1	1	1	0	1	3	0	0	1	0	1	0	1	0	0	0	0	0	0	0	0	0	0	0	0	0	0	0	0	0	0	0	0	0	0	0	0	0	0	0	0	0	0	0	0	0	0
beevenomherbalacupuncture	0	0	0	0	0	0	0	0	1	0	0	1	3	5	0	0	0	0	1	0	0	0	0	0	0	0	0	0	0	0	0	0	0	0	0	0	0	0	0	0	0	0	0	0	0	0	0	0	0
invivo	0	1	0	0	0	0	0	0	1	1	4	1	1	0	0	1	0	0	0	0	0	0	1	0	0	0	0	0	0	0	0	0	0	0	0	0	0	0	0	0	0	0	0	0	0	0	0	0	0
ache	0	1	0	0	0	0	0	1	0	0	1	0	2	3	1	1	0	1	0	0	0	0	0	0	0	0	0	0	0	0	0	0	0	0	0	0	0	0	0	0	0	0	0	0	0	0	0	0	0
phagocyticactivity	0	0	0	0	0	0	0	0	0	0	0	0	2	0	2	0	3	0	1	1	1	0	0	0	0	0	0	0	0	0	0	0	1	0	0	0	0	0	0	0	0	0	0	0	0	0	0	0	0
acetylcholinesterase	0	1	1	0	1	0	0	1	0	0	2	2	0	0	0	1	1	1	0	0	0	0	0	0	0	0	0	0	0	0	0	0	0	0	0	0	0	0	0	0	0	0	0	0	0	0	0	0	0
yangsaeng	0	1	0	0	0	0	1	0	1	2	5	0	0	0	0	0	0	0	0	0	1	0	0	0	0	0	0	0	0	0	0	0	0	0	0	0	0	0	0	0	0	0	0	0	0	0	0	0	0
cocaine	0	0	1	1	1	1	0	1	3	1	0	0	0	0	1	0	1	0	0	0	0	0	0	0	0	0	0	0	0	0	0	0	0	0	0	0	0	0	0	0	0	0	0	0	0	0	0	0	0
a549cell	0	0	0	0	1	0	0	4	3	1	0	1	0	0	0	1	0	0	0	0	0	0	0	0	0	0	0	0	0	0	0	0	0	0	0	0	0	0	0	0	0	0	0	0	0	0	0	0	0
mmp	0	2	1	1	2	0	0	1	0	0	2	0	0	2	0	0	0	0	0	0	0	0	0	0	0	0	0	0	0	0	0	0	0	0	0	0	0	0	0	0	0	0	0	0	0	0	0	0	0
mpg	0	0	0	0	0	0	0	0	1	1	1	4	0	0	3	1	0	0	0	0	0	0	0	0	0	0	0	0	0	0	0	0	0	0	0	0	0	0	0	0	0	0	0	0	0	0	0	0	0
peripheralneuropathy	0	0	0	2	0	1	0	1	0	2	0	1	1	1	1	0	0	0	1	0	0	0	0	0	0	0	0	0	0	0	0	0	0	0	0	0	0	0	0	0	0	0	0	0	0	0	0	0	0
shinbaropharmacopuncture	1	1	0	2	2	4	1	0	0	0	0	0	0	0	0	0	0	0	0	0	0	0	0	0	0	0	0	0	0	0	0	0	0	0	0	0	0	0	0	0	0	0	0	0	0	0	0	0	0
adipocytes	0	0	0	0	1	0	0	1	1	1	4	3	0	0	0	0	0	0	0	0	0	0	0	0	0	0	0	0	0	0	0	0	0	0	0	0	0	0	0	0	0	0	0	0	0	0	0	0	0
commoncold	0	0	3	1	0	0	0	0	0	1	2	0	1	0	1	0	0	0	0	1	0	0	0	1	0	0	0	0	0	0	0	0	0	0	0	0	0	0	0	0	0	0	0	0	0	0	0	0	0
helacells	0	0	0	0	0	0	0	0	0	0	0	0	4	4	2	1	0	0	0	0	0	0	0	0	0	0	0	0	0	0	0	0	0	0	0	0	0	0	0	0	0	0	0	0	0	0	0	0	0
pft	0	0	2	0	1	0	0	0	1	2	0	0	0	1	2	1	1	0	0	0	0	0	0	0	0	0	0	0	0	0	0	0	0	0	0	0	0	0	0	0	0	0	0	0	0	0	0	0	0
poststrokedepression	0	0	0	0	2	0	3	1	2	0	0	0	1	1	0	0	0	1	0	0	0	0	0	0	0	0	0	0	0	0	0	0	0	0	0	0	0	0	0	0	0	0	0	0	0	0	0	0	0
staphylococcusepidermidis	0	0	0	0	0	0	0	0	0	3	0	2	4	0	1	0	1	0	0	0	0	0	0	0	0	0	0	0	0	0	0	0	0	0	0	0	0	0	0	0	0	0	0	0	0	0	0	0	0
health	0	0	0	0	0	1	0	1	1	0	2	1	1	0	0	0	1	0	0	0	0	2	0	0	0	0	0	0	0	0	0	0	0	0	0	0	0	0	0	0	0	0	0	0	0	0	1	0	0
nrf2	0	2	1	3	2	2	1	0	0	0	0	0	0	0	0	0	0	0	0	0	0	0	0	0	0	0	0	0	0	0	0	0	0	0	0	0	0	0	0	0	0	0	0	0	0	0	0	0	0
lllt	0	1	1	1	1	1	0	0	0	2	0	1	1	1	0	0	0	1	0	0	0	0	0	0	0	0	0	0	0	0	0	0	0	0	0	0	0	0	0	0	0	0	0	0	0	0	0	0	0
selfesteem	0	0	1	1	0	1	0	0	1	0	3	1	1	1	1	0	0	0	0	0	0	0	0	0	0	0	0	0	0	0	0	0	0	0	0	0	0	0	0	0	0	0	0	0	0	0	0	0	0
nafld	0	0	3	0	3	2	1	1	0	1	0	0	0	0	0	0	0	0	0	0	0	0	0	0	0	0	0	0	0	0	0	0	0	0	0	0	0	0	0	0	0	0	0	0	0	0	0	0	0
tsh	0	0	0	0	1	0	0	0	0	3	2	0	3	0	0	0	1	0	0	1	0	0	0	0	0	0	0	0	0	0	0	0	0	0	0	0	0	0	0	0	0	0	0	0	0	0	0	0	0
yinandyang	0	0	0	0	0	0	0	0	0	0	1	1	0	2	2	1	0	0	1	0	0	1	1	1	0	0	0	0	0	0	0	0	0	0	0	0	0	0	0	0	0	0	0	0	0	0	0	0	0
venesection	0	0	0	0	0	0	0	0	1	1	1	0	1	0	2	0	2	1	1	0	0	0	0	0	0	0	0	0	1	0	0	0	0	0	0	0	0	0	0	0	0	0	0	0	0	0	0	0	0
superoxide	0	0	1	0	0	0	0	0	1	1	0	0	0	1	0	0	1	1	1	3	0	0	1	0	0	0	0	0	0	0	0	0	0	0	0	0	0	0	0	0	0	0	0	0	0	0	0	0	0
ncnga	0	1	1	1	1	0	0	4	1	1	0	1	0	0	0	0	0	0	0	0	0	0	0	0	0	0	0	0	0	0	0	0	0	0	0	0	0	0	0	0	0	0	0	0	0	0	0	0	0
utilization	0	2	2	2	0	0	2	0	1	1	0	0	0	0	1	0	0	0	0	0	0	0	0	0	0	0	0	0	0	0	0	0	0	0	0	0	0	0	0	0	0	0	0	0	0	0	0	0	0
healthstatus	1	0	0	1	3	0	2	0	0	0	2	0	0	0	2	0	0	0	0	0	0	0	0	0	0	0	0	0	0	0	0	0	0	0	0	0	0	0	0	0	0	0	0	0	0	0	0	0	0
wbc	0	0	0	0	0	0	1	1	0	0	0	0	1	1	2	2	1	2	0	0	0	0	0	0	0	0	0	0	0	0	0	0	0	0	0	0	0	0	0	0	0	0	0	0	0	0	0	0	0
chronicfatiguesyndrome	0	2	0	1	0	2	2	0	0	1	1	0	0	0	0	0	0	0	1	1	0	0	0	0	0	0	0	0	0	0	0	0	0	0	0	0	0	0	0	0	0	0	0	0	0	0	0	0	0
membranousnephropathymn	0	0	0	0	0	0	0	1	0	7	2	1	0	0	0	0	0	0	0	0	0	0	0	0	0	0	0	0	0	0	0	0	0	0	0	0	0	0	0	0	0	0	0	0	0	0	0	0	0
leukemia	0	0	0	0	0	0	0	1	0	0	0	0	1	2	2	1	1	0	1	1	0	0	0	0	0	0	0	1	0	0	0	0	0	0	0	0	0	0	0	0	0	0	0	0	0	0	0	0	0
amyotrophiclateralsclerosisals	0	0	0	0	1	2	2	0	2	2	0	1	0	0	0	1	0	0	0	0	0	0	0	0	0	0	0	0	0	0	0	0	0	0	0	0	0	0	0	0	0	0	0	0	0	0	0	0	0
paeoniaeradix	0	1	1	0	0	0	0	0	4	0	0	0	0	1	0	3	0	0	1	0	0	0	0	0	0	0	0	0	0	0	0	0	0	0	0	0	0	0	0	0	0	0	0	0	0	0	0	0	0
dongmu	0	0	0	0	0	0	0	0	0	2	1	0	0	0	1	0	0	1	0	0	0	0	0	1	1	0	1	1	0	0	0	1	0	0	0	0	0	0	0	0	0	0	0	1	0	0	0	0	0
chestpain	0	0	0	0	1	0	0	0	1	1	0	0	2	1	1	0	0	0	1	0	1	1	0	0	0	0	0	0	0	0	0	0	0	0	0	0	0	0	0	0	0	0	1	0	0	0	0	0	0
herbalacupuncturetherapy	0	0	0	0	0	0	1	0	0	1	0	0	1	2	1	0	3	1	1	0	0	0	0	0	0	0	0	0	0	0	0	0	0	0	0	0	0	0	0	0	0	0	0	0	0	0	0	0	0
xanthineoxidasexo	0	0	0	0	0	0	0	0	0	0	0	0	2	1	0	1	1	2	2	2	0	0	0	0	0	0	0	0	0	0	0	0	0	0	0	0	0	0	0	0	0	0	0	0	0	0	0	0	0
dnachip	0	0	0	0	0	0	0	1	0	1	1	1	2	1	2	0	1	0	1	0	0	0	0	0	0	0	0	0	0	0	0	0	0	0	0	0	0	0	0	0	0	0	0	0	0	0	0	0	0
fiveelements	0	0	0	0	0	0	3	0	1	2	0	0	0	1	0	1	1	0	0	0	0	1	0	1	0	0	0	0	0	0	0	0	0	0	0	0	0	0	0	0	0	0	0	0	0	0	0	0	0
emergencyroom	0	0	0	1	2	0	1	0	2	1	0	2	0	0	0	2	0	0	0	0	0	0	0	0	0	0	0	0	0	0	0	0	0	0	0	0	0	0	0	0	0	0	0	0	0	0	0	0	0
hepatitis	1	0	0	0	0	1	0	0	0	1	0	1	0	2	1	0	0	2	1	0	0	0	0	0	0	0	0	0	0	0	0	0	0	0	0	0	0	0	0	0	0	0	0	0	1	0	0	0	0
healthexamination	0	0	1	0	0	2	0	0	0	1	0	1	0	1	0	0	1	2	1	1	0	0	0	0	0	0	0	0	0	0	0	0	0	0	0	0	0	0	0	0	0	0	0	0	0	0	0	0	0
wangbing	0	0	3	0	0	0	0	3	0	1	0	0	1	0	0	0	0	2	0	0	0	0	0	0	0	0	0	0	0	0	0	0	0	0	0	0	0	0	0	1	0	0	0	0	0	0	0	0	0
bogantang	0	0	0	0	0	0	0	1	0	0	0	1	0	0	0	0	1	1	0	0	0	0	0	0	0	0	0	1	0	1	1	0	0	1	0	1	0	1	0	0	0	0	0	1	0	0	0	0	0
distribution	0	0	0	0	0	0	2	1	0	1	0	0	1	2	1	0	1	0	1	0	0	0	0	1	0	0	0	0	0	0	0	0	0	0	0	0	0	0	0	0	0	0	0	0	0	0	0	0	0
cardiovascularsystem	0	0	0	0	0	0	2	1	1	0	0	1	0	1	0	0	0	0	1	1	0	1	0	2	0	0	0	0	0	0	0	0	0	0	0	0	0	0	0	0	0	0	0	0	0	0	0	0	0
antimetastasis	0	0	0	0	3	0	0	0	1	1	0	0	1	0	0	0	1	3	1	0	0	0	0	0	0	0	0	0	0	0	0	0	0	0	0	0	0	0	0	0	0	0	0	0	0	0	0	0	0
hormone	0	0	0	0	0	0	0	0	0	1	0	0	0	0	1	1	0	1	1	1	2	1	2	0	0	0	0	0	0	0	0	0	0	0	0	0	0	0	0	0	0	0	0	0	0	0	0	0	0
etiology	0	0	0	0	0	2	0	1	0	0	0	0	0	0	0	1	1	0	0	0	0	0	1	1	1	1	1	0	0	0	0	0	1	0	0	0	0	0	0	0	0	0	0	0	0	0	0	0	0
boviscalculus	0	0	0	0	0	0	0	1	1	0	0	1	0	0	0	0	0	1	0	0	3	3	1	0	0	0	0	0	0	0	0	0	0	0	0	0	0	0	0	0	0	0	0	0	0	0	0	0	0
peripheralfacialpalsy	0	0	0	0	1	2	0	2	0	0	1	1	0	1	2	1	0	0	0	0	0	0	0	0	0	0	0	0	0	0	0	0	0	0	0	0	0	0	0	0	0	0	0	0	0	0	0	0	0
sophoraflavescens	0	1	0	0	0	1	0	0	0	3	0	1	1	2	0	0	0	0	0	0	0	1	1	0	0	0	0	0	0	0	0	0	0	0	0	0	0	0	0	0	0	0	0	0	0	0	0	0	0
acanthopanaxsenticosus	0	1	0	0	0	0	0	2	0	0	1	0	1	0	1	4	0	1	0	0	0	0	0	0	0	0	0	0	0	0	0	0	0	0	0	0	0	0	0	0	0	0	0	0	0	0	0	0	0
liverdisease	0	0	0	0	0	0	0	0	1	1	0	0	0	2	0	0	0	0	0	1	0	2	0	1	0	0	0	0	0	0	0	0	1	0	0	0	0	0	1	0	0	1	0	0	0	0	0	0	0
atopicdermatitisad	0	4	1	1	0	0	1	0	0	0	2	0	0	0	1	0	0	0	0	0	0	0	0	0	0	0	0	0	0	0	0	0	0	0	0	0	0	0	0	0	0	0	0	0	0	0	0	0	0
sanghanlun	0	0	1	0	1	0	0	0	0	0	0	3	1	1	2	0	0	0	0	0	0	0	1	0	0	0	0	0	0	0	0	0	0	0	0	0	0	0	0	0	0	0	0	0	0	0	0	0	0
adriamycin	0	1	0	0	0	0	0	0	0	0	0	0	0	0	0	1	1	4	2	1	0	0	0	0	0	0	0	0	0	0	0	0	0	0	0	0	0	0	0	0	0	0	0	0	0	0	0	0	0
euibangyoochui	0	1	0	1	1	0	1	2	1	0	0	0	0	0	0	1	0	0	1	0	1	0	0	0	0	0	0	0	0	0	0	0	0	0	0	0	0	0	0	0	0	0	0	0	0	0	0	0	0
orientalmedicalcare	1	0	0	1	0	0	1	0	1	2	2	1	0	0	0	0	0	0	1	0	0	0	0	0	0	0	0	0	0	0	0	0	0	0	0	0	0	0	0	0	0	0	0	0	0	0	0	0	0
plantaginissemen	1	0	1	0	0	0	0	0	1	1	0	0	1	1	1	0	0	1	2	0	0	0	0	0	0	0	0	0	0	0	0	0	0	0	0	0	0	0	0	0	0	0	0	0	0	0	0	0	0
totalige	0	0	0	2	0	0	0	2	0	1	2	1	0	2	0	0	0	0	0	0	0	0	0	0	0	0	0	0	0	0	0	0	0	0	0	0	0	0	0	0	0	0	0	0	0	0	0	0	0
intestinalmotility	0	0	1	0	0	1	0	1	1	2	3	0	0	1	0	0	0	0	0	0	0	0	0	0	0	0	0	0	0	0	0	0	0	0	0	0	0	0	0	0	0	0	0	0	0	0	0	0	0
oligomenorrhea	0	0	0	0	0	2	0	1	0	0	2	1	0	2	0	0	2	0	0	0	0	0	0	0	0	0	0	0	0	0	0	0	0	0	0	0	0	0	0	0	0	0	0	0	0	0	0	0	0
pharmacokinetics	0	2	2	1	1	2	0	0	0	1	0	0	0	0	0	0	1	0	0	0	0	0	0	0	0	0	0	0	0	0	0	0	0	0	0	0	0	0	0	0	0	0	0	0	0	0	0	0	0
acuteanklesprain	0	0	0	0	1	0	0	0	2	1	2	0	1	1	1	0	1	0	0	0	0	0	0	0	0	0	0	0	0	0	0	0	0	0	0	0	0	0	0	0	0	0	0	0	0	0	0	0	0
joksamnist36	0	0	0	0	1	0	1	0	0	1	0	2	2	2	1	0	0	0	0	0	0	0	0	0	0	0	0	0	0	0	0	0	0	0	0	0	0	0	0	0	0	0	0	0	0	0	0	0	0
conservativeorientalmedicaltreatment	0	0	0	0	0	0	1	1	7	0	0	1	0	0	0	0	0	0	0	0	0	0	0	0	0	0	0	0	0	0	0	0	0	0	0	0	0	0	0	0	0	0	0	0	0	0	0	0	0
chosundynasty	0	0	0	0	0	0	0	0	0	0	4	2	0	1	2	0	0	0	0	0	0	0	0	0	0	0	0	1	0	0	0	0	0	0	0	0	0	0	0	0	0	0	0	0	0	0	0	0	0
questionnaires	0	0	2	1	0	1	1	0	0	0	0	0	1	2	1	0	0	0	1	0	0	0	0	0	0	0	0	0	0	0	0	0	0	0	0	0	0	0	0	0	0	0	0	0	0	0	0	0	0
temporomandibulardisorder	0	3	0	0	0	0	0	2	0	1	0	0	0	1	0	0	0	1	0	0	1	0	0	1	0	0	0	0	0	0	0	0	0	0	0	0	0	0	0	0	0	0	0	0	0	0	0	0	0
sikryochanyo	0	0	0	0	0	0	3	4	0	0	0	2	0	1	0	0	0	0	0	0	0	0	0	0	0	0	0	0	0	0	0	0	0	0	0	0	0	0	0	0	0	0	0	0	0	0	0	0	0
skinresistancevariabilitysrv	0	0	0	0	0	1	1	0	0	1	4	2	1	0	0	0	0	0	0	0	0	0	0	0	0	0	0	0	0	0	0	0	0	0	0	0	0	0	0	0	0	0	0	0	0	0	0	0	0
bonemetabolism	1	2	1	0	0	0	0	0	0	0	1	0	1	1	0	0	0	0	0	2	0	0	0	0	0	1	0	0	0	0	0	0	0	0	0	0	0	0	0	0	0	0	0	0	0	0	0	0	0
dnafragmentation	0	0	0	0	0	0	1	0	0	0	0	0	3	2	1	2	0	1	0	0	0	0	0	0	0	0	0	0	0	0	0	0	0	0	0	0	0	0	0	0	0	0	0	0	0	0	0	0	0
alkalinephosphatase	0	0	0	0	0	0	0	0	0	0	0	1	0	0	5	1	0	1	1	0	0	0	0	1	0	0	0	0	0	0	0	0	0	0	0	0	0	0	0	0	0	0	0	0	0	0	0	0	0
specificity	0	0	0	0	1	1	1	1	0	1	1	3	1	0	0	0	0	0	0	0	0	0	0	0	0	0	0	0	0	0	0	0	0	0	0	0	0	0	0	0	0	0	0	0	0	0	0	0	0
biologicalactivity	0	0	1	0	0	0	2	4	1	0	0	0	0	0	0	0	1	1	0	0	0	0	0	0	0	0	0	0	0	0	0	0	0	0	0	0	0	0	0	0	0	0	0	0	0	0	0	0	0
musclefatigue	1	0	0	0	0	0	2	2	0	0	0	5	0	0	0	0	0	0	0	0	0	0	0	0	0	0	0	0	0	0	0	0	0	0	0	0	0	0	0	0	0	0	0	0	0	0	0	0	0
inflammatoryboweldisease	0	0	2	1	0	1	0	1	3	0	1	1	0	0	0	0	0	0	0	0	0	0	0	0	0	0	0	0	0	0	0	0	0	0	0	0	0	0	0	0	0	0	0	0	0	0	0	0	0
lowerbackpain	1	0	2	1	0	1	1	0	3	0	0	0	1	0	0	0	0	0	0	0	0	0	0	0	0	0	0	0	0	0	0	0	0	0	0	0	0	0	0	0	0	0	0	0	0	0	0	0	0
jinsatak	0	0	0	0	0	0	0	3	2	2	0	0	0	2	1	0	0	0	0	0	0	0	0	0	0	0	0	0	0	0	0	0	0	0	0	0	0	0	0	0	0	0	0	0	0	0	0	0	0
benignprostatichyperplasia	0	1	0	1	1	0	0	0	4	1	1	0	0	0	1	0	0	0	0	0	0	0	0	0	0	0	0	0	0	0	0	0	0	0	0	0	0	0	0	0	0	0	0	0	0	0	0	0	0
loperamide	0	0	0	0	0	0	2	0	0	2	5	0	1	0	0	0	0	0	0	0	0	0	0	0	0	0	0	0	0	0	0	0	0	0	0	0	0	0	0	0	0	0	0	0	0	0	0	0	0
personality	0	0	0	0	4	0	2	2	0	1	1	0	0	0	0	0	0	0	0	0	0	0	0	0	0	0	0	0	0	0	0	0	0	0	0	0	0	0	0	0	0	0	0	0	0	0	0	0	0
naturalkillercellactivity	0	0	1	0	0	0	0	0	0	0	0	0	0	0	0	3	1	0	1	0	4	0	0	0	0	0	0	0	0	0	0	0	0	0	0	0	0	0	0	0	0	0	0	0	0	0	0	0	0
otitismedia	0	0	1	0	0	0	0	0	0	0	0	0	1	0	2	1	2	0	0	1	0	0	0	0	0	0	2	0	0	0	0	0	0	0	0	0	0	0	0	0	0	0	0	0	0	0	0	0	0
antibiotics	0	1	1	1	1	0	1	1	0	0	0	1	1	0	1	0	0	0	1	0	0	0	0	0	0	0	0	0	0	0	0	0	0	0	0	0	0	0	0	0	0	0	0	0	0	0	0	0	0
mmp1	0	0	2	2	1	0	0	0	1	1	1	1	1	0	0	0	0	0	0	0	0	0	0	0	0	0	0	0	0	0	0	0	0	0	0	0	0	0	0	0	0	0	0	0	0	0	0	0	0
yakucho	0	0	0	0	0	0	1	1	1	6	0	1	0	0	0	0	0	0	0	0	0	0	0	0	0	0	0	0	0	0	0	0	0	0	0	0	0	0	0	0	0	0	0	0	0	0	0	0	0
weakchildren	0	0	1	0	2	0	0	0	1	1	0	0	0	2	1	0	1	0	1	0	0	0	0	0	0	0	0	0	0	0	0	0	0	0	0	0	0	0	0	0	0	0	0	0	0	0	0	0	0
pinelliaerhizoma	0	0	0	0	1	0	0	0	0	2	1	1	0	1	0	1	0	0	1	1	0	0	0	0	0	0	1	0	0	0	0	0	0	0	0	0	0	0	0	0	0	0	0	0	0	0	0	0	0
complementarymedicine	0	1	1	1	0	0	1	0	1	2	0	0	1	0	0	0	1	0	1	0	0	0	0	0	0	0	0	0	0	0	0	0	0	0	0	0	0	0	0	0	0	0	0	0	0	0	0	0	0
trafficaccidents	0	0	2	2	0	0	3	1	0	0	0	0	1	1	0	0	0	0	0	0	0	0	0	0	0	0	0	0	0	0	0	0	0	0	0	0	0	0	0	0	0	0	0	0	0	0	0	0	0
temporomandibularjoint	0	0	0	1	1	1	0	2	0	1	1	1	0	2	0	0	0	0	0	0	0	0	0	0	0	0	0	0	0	0	0	0	0	0	0	0	0	0	0	0	0	0	0	0	0	0	0	0	0
tewl	0	0	0	0	0	0	1	1	0	1	5	1	0	0	0	1	0	0	0	0	0	0	0	0	0	0	0	0	0	0	0	0	0	0	0	0	0	0	0	0	0	0	0	0	0	0	0	0	0
koreanredginseng	1	0	0	1	0	0	2	1	0	1	0	0	0	1	1	0	0	0	0	0	1	0	0	1	0	0	0	0	0	0	0	0	0	0	0	0	0	0	0	0	0	0	0	0	0	0	0	0	0
interleukin	0	0	0	0	0	2	0	0	2	1	0	0	0	2	0	0	1	1	1	0	0	0	0	0	0	0	0	0	0	0	0	0	0	0	0	0	0	0	0	0	0	0	0	0	0	0	0	0	0
naegyeong	0	0	0	0	0	0	0	0	0	1	2	1	0	1	0	1	0	1	0	0	0	0	0	0	1	0	0	0	0	0	0	0	1	1	0	0	0	0	0	0	0	0	0	0	0	0	0	0	0
aphasia	0	0	1	0	0	0	0	0	1	0	0	1	0	0	2	2	1	0	0	0	1	0	0	0	0	0	0	0	0	0	0	0	0	0	0	0	0	0	0	0	0	0	0	1	0	0	0	0	0
bronchialasthma	0	0	0	0	0	0	1	0	0	0	1	0	2	0	2	1	2	0	0	0	0	0	0	0	0	0	0	0	0	0	0	0	0	0	0	0	0	0	0	0	0	0	0	0	0	1	0	0	0
fiveviscera	0	0	1	4	1	0	1	0	1	0	0	0	0	0	0	0	0	0	0	0	0	0	0	0	1	1	0	0	0	0	0	0	0	0	0	0	0	0	0	0	0	0	0	0	0	0	0	0	0
protocol	0	3	2	1	0	0	0	0	0	2	0	0	0	1	0	0	1	0	0	0	0	0	0	0	0	0	0	0	0	0	0	0	0	0	0	0	0	0	0	0	0	0	0	0	0	0	0	0	0
rapd	0	0	0	0	0	0	0	0	0	0	0	0	0	2	0	1	1	1	2	0	1	1	1	0	0	0	0	0	0	0	0	0	0	0	0	0	0	0	0	0	0	0	0	0	0	0	0	0	0
vnrs	0	0	0	0	3	1	1	4	0	0	0	1	0	0	0	0	0	0	0	0	0	0	0	0	0	0	0	0	0	0	0	0	0	0	0	0	0	0	0	0	0	0	0	0	0	0	0	0	0
pleuraleffusion	0	0	0	0	0	1	1	2	0	0	0	0	0	0	1	1	1	1	1	0	1	0	0	0	0	0	0	0	0	0	0	0	0	0	0	0	0	0	0	0	0	0	0	0	0	0	0	0	0
burn	0	0	0	0	0	0	0	2	1	2	0	0	0	0	0	2	2	0	1	0	0	0	0	0	0	0	0	0	0	0	0	0	0	0	0	0	0	0	0	0	0	0	0	0	0	0	0	0	0
neuropeptidey	0	0	0	0	0	0	0	0	1	0	0	0	1	1	1	3	1	1	0	1	0	0	0	0	0	0	0	0	0	0	0	0	0	0	0	0	0	0	0	0	0	0	0	0	0	0	0	0	0
compressionfracture	0	2	0	1	0	0	0	1	0	2	1	0	1	0	1	0	0	0	1	0	0	0	0	0	0	0	0	0	0	0	0	0	0	0	0	0	0	0	0	0	0	0	0	0	0	0	0	0	0
carbachol	0	0	0	0	0	0	0	1	1	2	5	0	1	0	0	0	0	0	0	0	0	0	0	0	0	0	0	0	0	0	0	0	0	0	0	0	0	0	0	0	0	0	0	0	0	0	0	0	0
serumlipid	0	0	0	3	0	2	0	0	1	0	0	0	0	0	1	1	0	0	1	0	0	0	1	0	0	0	0	0	0	0	0	0	0	0	0	0	0	0	0	0	0	0	0	0	0	0	0	0	0
immunocytes	0	0	0	0	0	0	0	0	1	0	0	0	0	1	0	0	0	0	1	0	3	3	0	0	1	0	0	0	0	0	0	0	0	0	0	0	0	0	0	0	0	0	0	0	0	0	0	0	0
extravasatedblood	0	0	0	0	1	0	0	2	2	1	0	0	2	2	0	0	0	0	0	0	0	0	0	0	0	0	0	0	0	0	0	0	0	0	0	0	0	0	0	0	0	0	0	0	0	0	0	0	0
4dinitrochlorobenzenedncb	0	4	0	2	3	1	0	0	0	0	0	0	0	0	0	0	0	0	0	0	0	0	0	0	0	0	0	0	0	0	0	0	0	0	0	0	0	0	0	0	0	0	0	0	0	0	0	0	0
translation	0	1	1	0	1	1	1	1	0	2	0	1	0	0	1	0	0	0	0	0	0	0	0	0	0	0	0	0	0	0	0	0	0	0	0	0	0	0	0	0	0	0	0	0	0	0	0	0	0
platycodongrandiflorum	0	0	0	0	1	1	0	0	2	1	0	0	1	0	0	1	1	1	0	0	0	0	1	0	0	0	0	0	0	0	0	0	0	0	0	0	0	0	0	0	0	0	0	0	0	0	0	0	0
combinedtreatment	0	2	0	0	0	0	2	0	1	2	0	1	1	0	0	0	0	0	0	0	0	1	0	0	0	0	0	0	0	0	0	0	0	0	0	0	0	0	0	0	0	0	0	0	0	0	0	0	0
dongyisusebowon	0	1	0	1	0	0	0	0	0	0	1	0	0	1	0	1	0	1	1	0	2	0	1	0	0	0	0	0	0	0	0	0	0	0	0	0	0	0	0	0	0	0	0	0	0	0	0	0	0
breastfeeding	1	0	0	0	0	1	1	1	3	0	1	0	1	0	1	0	0	0	0	0	0	0	0	0	0	0	0	0	0	0	0	0	0	0	0	0	0	0	0	0	0	0	0	0	0	0	0	0	0
arisaematisrhizoma	0	0	0	0	1	0	0	0	0	2	1	2	1	0	0	1	0	0	1	0	0	0	0	0	0	0	1	0	0	0	0	0	0	0	0	0	0	0	0	0	0	0	0	0	0	0	0	0	0
paresthesia	0	0	0	3	0	0	1	0	0	1	0	1	0	0	0	0	1	2	1	0	0	0	0	0	0	0	0	0	0	0	0	0	0	0	0	0	0	0	0	0	0	0	0	0	0	0	0	0	0
palmijihwangtang	0	0	1	0	0	0	0	0	0	0	0	1	0	0	0	0	0	1	0	0	1	2	0	0	0	1	3	0	0	0	0	0	0	0	0	0	0	0	0	0	0	0	0	0	0	0	0	0	0
alcoholism	0	0	0	0	0	0	0	0	0	2	0	0	0	1	2	1	1	0	0	0	0	0	0	0	0	0	0	2	0	0	0	0	0	0	0	0	1	0	0	0	0	0	0	0	0	0	0	0	0
koreanmedicinetherapy	1	2	3	1	0	1	0	0	0	0	0	2	0	0	0	0	0	0	0	0	0	0	0	0	0	0	0	0	0	0	0	0	0	0	0	0	0	0	0	0	0	0	0	0	0	0	0	0	0
radixginseng	0	0	0	1	0	0	0	0	0	1	1	1	0	0	0	0	0	0	0	0	1	0	0	0	0	1	1	1	0	0	1	0	0	1	0	0	0	0	0	0	0	0	0	0	0	0	0	0	0
sopungsan	0	1	0	0	0	0	0	1	0	1	0	0	1	1	0	1	1	1	1	0	0	0	0	0	0	0	0	1	0	0	0	0	0	0	0	0	0	0	0	0	0	0	0	0	0	0	0	0	0
prevalence	0	0	0	0	0	0	1	3	0	0	0	2	2	1	0	0	0	0	1	0	0	0	0	0	0	0	0	0	0	0	0	0	0	0	0	0	0	0	0	0	0	0	0	0	0	0	0	0	0
corydalistuber	0	0	1	0	1	0	0	1	0	0	1	0	2	1	0	1	0	0	0	0	1	0	0	0	0	0	1	0	0	0	0	0	0	0	0	0	0	0	0	0	0	0	0	0	0	0	0	0	0
pialarterialdiameter	0	0	0	0	0	0	0	0	0	0	0	0	0	0	3	1	2	1	1	0	2	0	0	0	0	0	0	0	0	0	0	0	0	0	0	0	0	0	0	0	0	0	0	0	0	0	0	0	0
differentiationofthesymptomsandsigns	0	0	0	0	0	0	0	0	0	0	1	5	4	0	0	0	0	0	0	0	0	0	0	0	0	0	0	0	0	0	0	0	0	0	0	0	0	0	0	0	0	0	0	0	0	0	0	0	0
stomach	0	1	0	2	0	0	0	0	0	0	0	1	0	2	0	1	1	1	0	0	0	0	0	0	0	0	0	0	1	0	0	0	0	0	0	0	0	0	0	0	0	0	0	0	0	0	0	0	0
genotoxicity	0	0	0	0	1	0	2	3	1	1	0	1	0	0	0	0	1	0	0	0	0	0	0	0	0	0	0	0	0	0	0	0	0	0	0	0	0	0	0	0	0	0	0	0	0	0	0	0	0
digitalinfraredthermalimagingditi	0	0	0	1	2	3	0	0	0	0	0	0	1	1	2	0	0	0	0	0	0	0	0	0	0	0	0	0	0	0	0	0	0	0	0	0	0	0	0	0	0	0	0	0	0	0	0	0	0
eotaxin	0	0	0	0	0	0	0	1	1	0	3	0	2	3	0	0	0	0	0	0	0	0	0	0	0	0	0	0	0	0	0	0	0	0	0	0	0	0	0	0	0	0	0	0	0	0	0	0	0
essentialtremor	0	2	1	1	0	2	2	0	1	0	0	1	0	0	0	0	0	0	0	0	0	0	0	0	0	0	0	0	0	0	0	0	0	0	0	0	0	0	0	0	0	0	0	0	0	0	0	0	0
phagocytosis	0	1	0	0	1	2	0	0	0	0	0	0	0	1	3	1	1	0	0	0	0	0	0	0	0	0	0	0	0	0	0	0	0	0	0	0	0	0	0	0	0	0	0	0	0	0	0	0	0
smokingcessation	0	0	1	1	1	2	0	0	0	1	0	1	1	0	1	0	1	0	0	0	0	0	0	0	0	0	0	0	0	0	0	0	0	0	0	0	0	0	0	0	0	0	0	0	0	0	0	0	0
chronicheadache	0	0	0	0	0	0	0	0	0	0	1	2	0	1	4	0	0	0	1	1	0	0	0	0	0	0	0	0	0	0	0	0	0	0	0	0	0	0	0	0	0	0	0	0	0	0	0	0	0
cd4	0	0	0	0	0	0	0	0	0	0	0	1	0	0	0	0	1	4	3	1	0	0	0	0	0	0	0	0	0	0	0	0	0	0	0	0	0	0	0	0	0	0	0	0	0	0	0	0	0
energy	0	0	0	1	0	0	0	0	1	0	0	2	3	2	0	0	0	1	0	0	0	0	0	0	0	0	0	0	0	0	0	0	0	0	0	0	0	0	0	0	0	0	0	0	0	0	0	0	0
pulserate	0	0	0	2	0	0	0	0	0	0	1	0	0	3	1	0	1	0	0	0	0	0	1	1	0	0	0	0	0	0	0	0	0	0	0	0	0	0	0	0	0	0	0	0	0	0	0	0	0
physicalactivity	0	0	0	1	0	1	1	2	2	0	1	1	0	0	0	1	0	0	0	0	0	0	0	0	0	0	0	0	0	0	0	0	0	0	0	0	0	0	0	0	0	0	0	0	0	0	0	0	0
interleukin2	0	0	0	0	0	0	0	0	0	0	0	0	0	0	0	0	2	0	2	1	4	0	1	0	0	0	0	0	0	0	0	0	0	0	0	0	0	0	0	0	0	0	0	0	0	0	0	0	0
antidiabetic	0	1	0	0	2	4	0	0	1	1	0	1	0	0	0	0	0	0	0	0	0	0	0	0	0	0	0	0	0	0	0	0	0	0	0	0	0	0	0	0	0	0	0	0	0	0	0	0	0
anticonvulsion	0	0	0	0	0	0	0	0	0	0	0	0	0	0	0	0	2	0	0	0	0	1	0	3	0	0	0	1	0	0	0	1	0	0	2	0	0	0	0	0	0	0	0	0	0	0	0	0	0
kampomedicine	1	0	1	0	2	1	2	1	0	0	0	1	0	0	0	0	1	0	0	0	0	0	0	0	0	0	0	0	0	0	0	0	0	0	0	0	0	0	0	0	0	0	0	0	0	0	0	0	0
glutathionestransferase	0	0	0	0	0	0	1	0	0	0	1	0	1	0	1	1	1	1	0	1	1	1	0	0	0	0	0	0	0	0	0	0	0	0	0	0	0	0	0	0	0	0	0	0	0	0	0	0	0
jungsongouhyulpharmacopuncture	1	0	0	1	1	2	1	1	0	2	1	0	0	0	0	0	0	0	0	0	0	0	0	0	0	0	0	0	0	0	0	0	0	0	0	0	0	0	0	0	0	0	0	0	0	0	0	0	0
adipocytedifferentiation	0	0	2	3	1	2	1	0	1	0	0	0	0	0	0	0	0	0	0	0	0	0	0	0	0	0	0	0	0	0	0	0	0	0	0	0	0	0	0	0	0	0	0	0	0	0	0	0	0
nfatc1	0	1	0	1	2	0	1	1	2	1	1	0	0	0	0	0	0	0	0	0	0	0	0	0	0	0	0	0	0	0	0	0	0	0	0	0	0	0	0	0	0	0	0	0	0	0	0	0	0
cuscutaesemen	0	0	0	0	1	1	0	2	0	0	0	1	0	1	0	1	0	0	0	0	1	1	0	0	0	0	1	0	0	0	0	0	0	0	0	0	0	0	0	0	0	0	0	0	0	0	0	0	0
overactivebladder	1	0	0	0	1	3	2	1	0	1	0	0	0	0	1	0	0	0	0	0	0	0	0	0	0	0	0	0	0	0	0	0	0	0	0	0	0	0	0	0	0	0	0	0	0	0	0	0	0
ursifel	0	1	0	0	0	0	0	1	0	0	0	0	0	1	0	0	0	1	0	0	2	3	1	0	0	0	0	0	0	0	0	0	0	0	0	0	0	0	0	0	0	0	0	0	0	0	0	0	0
stenosis	0	0	1	0	0	1	0	0	0	0	1	1	2	0	0	0	0	2	1	0	0	0	1	0	0	0	0	0	0	0	0	0	0	0	0	0	0	0	0	0	0	0	0	0	0	0	0	0	0
climacteric	0	3	0	0	0	0	0	0	1	1	2	0	0	1	0	0	2	0	0	0	0	0	0	0	0	0	0	0	0	0	0	0	0	0	0	0	0	0	0	0	0	0	0	0	0	0	0	0	0
eq5d	2	2	2	2	0	0	1	1	0	0	0	0	0	0	0	0	0	0	0	0	0	0	0	0	0	0	0	0	0	0	0	0	0	0	0	0	0	0	0	0	0	0	0	0	0	0	0	0	0
freefattyacid	0	0	1	0	0	0	0	0	1	1	0	0	0	0	1	1	1	2	0	1	0	1	0	0	0	0	0	0	0	0	0	0	0	0	0	0	0	0	0	0	0	0	0	0	0	0	0	0	0
cartilage	0	0	0	0	0	2	0	0	0	0	1	2	2	1	0	1	0	0	1	0	0	0	0	0	0	0	0	0	0	0	0	0	0	0	0	0	0	0	0	0	0	0	0	0	0	0	0	0	0
tyrosinaseactivity	0	0	0	0	0	0	1	0	1	1	0	0	0	2	0	2	1	1	1	0	0	0	0	0	0	0	0	0	0	0	0	0	0	0	0	0	0	0	0	0	0	0	0	0	0	0	0	0	0
jinguiyaolue	0	0	0	1	1	2	1	0	0	0	0	0	0	0	0	1	1	1	0	2	0	0	0	0	0	0	0	0	0	0	0	0	0	0	0	0	0	0	0	0	0	0	0	0	0	0	0	0	0
li11	0	0	0	0	0	1	0	0	2	0	3	3	0	0	0	0	0	0	0	1	0	0	0	0	0	0	0	0	0	0	0	0	0	0	0	0	0	0	0	0	0	0	0	0	0	0	0	0	0
lipidprofile	1	0	0	0	0	1	0	0	0	4	3	1	0	0	0	0	0	0	0	0	0	0	0	0	0	0	0	0	0	0	0	0	0	0	0	0	0	0	0	0	0	0	0	0	0	0	0	0	0
maleinfertility	0	0	0	0	2	0	1	0	0	0	0	0	1	2	1	0	0	0	0	0	1	0	0	0	0	2	0	0	0	0	0	0	0	0	0	0	0	0	0	0	0	0	0	0	0	0	0	0	0
hepatoprotection	0	0	0	1	0	1	1	1	2	0	1	2	0	0	0	0	1	0	0	0	0	0	0	0	0	0	0	0	0	0	0	0	0	0	0	0	0	0	0	0	0	0	0	0	0	0	0	0	0
lipolysis	0	0	1	0	0	0	1	0	0	0	6	2	0	0	0	0	0	0	0	0	0	0	0	0	0	0	0	0	0	0	0	0	0	0	0	0	0	0	0	0	0	0	0	0	0	0	0	0	0
numbness	0	0	0	1	0	0	0	1	1	1	1	0	0	1	0	1	2	1	0	0	0	0	0	0	0	0	0	0	0	0	0	0	0	0	0	0	0	0	0	0	0	0	0	0	0	0	0	0	0
taeumjowitang	0	1	0	1	0	0	0	0	0	2	2	1	0	1	1	1	0	0	0	0	0	0	0	0	0	0	0	0	0	0	0	0	0	0	0	0	0	0	0	0	0	0	0	0	0	0	0	0	0
hotwaterextract	0	3	0	0	0	0	0	1	0	3	2	1	0	0	0	0	0	0	0	0	0	0	0	0	0	0	0	0	0	0	0	0	0	0	0	0	0	0	0	0	0	0	0	0	0	0	0	0	0
massage	1	0	1	1	1	0	0	0	0	4	1	0	0	0	0	0	0	0	0	0	0	0	0	1	0	0	0	0	0	0	0	0	0	0	0	0	0	0	0	0	0	0	0	0	0	0	0	0	0
licorice	0	0	1	1	0	0	1	1	1	0	0	3	0	0	1	1	0	0	0	0	0	0	0	0	0	0	0	0	0	0	0	0	0	0	0	0	0	0	0	0	0	0	0	0	0	0	0	0	0
cox1	0	0	0	0	0	0	0	0	0	0	1	1	0	2	4	1	1	0	0	0	0	0	0	0	0	0	0	0	0	0	0	0	0	0	0	0	0	0	0	0	0	0	0	0	0	0	0	0	0
wind	0	0	0	0	0	0	0	0	1	2	0	0	1	0	0	2	0	0	0	0	0	1	0	0	0	1	0	1	1	0	0	0	0	0	0	0	0	0	0	0	0	0	0	0	0	0	0	0	0
wipo	0	0	1	0	0	0	0	0	0	0	0	0	0	0	4	2	1	2	0	0	0	0	0	0	0	0	0	0	0	0	0	0	0	0	0	0	0	0	0	0	0	0	0	0	0	0	0	0	0
forsythiaefructus	0	1	1	0	1	0	1	0	2	0	3	1	0	0	0	0	0	0	0	0	0	0	0	0	0	0	0	0	0	0	0	0	0	0	0	0	0	0	0	0	0	0	0	0	0	0	0	0	0
coldheat	0	0	1	1	1	1	0	0	1	1	0	0	1	1	0	0	0	1	0	0	0	0	0	0	0	0	0	0	0	0	0	0	1	0	0	0	0	0	0	0	0	0	0	0	0	0	0	0	0
miniscalpelacupuncture	3	3	4	0	0	0	0	0	0	0	0	0	0	0	0	0	0	0	0	0	0	0	0	0	0	0	0	0	0	0	0	0	0	0	0	0	0	0	0	0	0	0	0	0	0	0	0	0	0
axonalregeneration	0	0	1	0	0	1	0	1	0	2	4	1	0	0	0	0	0	0	0	0	0	0	0	0	0	0	0	0	0	0	0	0	0	0	0	0	0	0	0	0	0	0	0	0	0	0	0	0	0
cervuselaphus	0	0	0	0	0	0	0	0	0	0	0	1	0	1	0	1	0	1	2	2	0	0	2	0	0	0	0	0	0	0	0	0	0	0	0	0	0	0	0	0	0	0	0	0	0	0	0	0	0
cationicbovineserumalbumincbsa	0	0	0	0	0	0	0	1	0	6	2	1	0	0	0	0	0	0	0	0	0	0	0	0	0	0	0	0	0	0	0	0	0	0	0	0	0	0	0	0	0	0	0	0	0	0	0	0	0
fiveevolutivephases	0	0	0	0	0	0	0	0	0	0	0	0	0	0	0	0	0	2	1	0	1	3	3	0	0	0	0	0	0	0	0	0	0	0	0	0	0	0	0	0	0	0	0	0	0	0	0	0	0
intellectualproperty	0	0	1	0	0	0	0	0	0	0	0	0	0	0	4	2	1	2	0	0	0	0	0	0	0	0	0	0	0	0	0	0	0	0	0	0	0	0	0	0	0	0	0	0	0	0	0	0	0
retrospectivestudy	1	0	2	3	2	0	0	1	1	0	0	0	0	0	0	0	0	0	0	0	0	0	0	0	0	0	0	0	0	0	0	0	0	0	0	0	0	0	0	0	0	0	0	0	0	0	0	0	0
galactosamine	0	0	0	0	0	0	0	0	1	1	0	1	1	1	1	0	0	0	0	0	0	1	0	0	3	0	0	0	0	0	0	0	0	0	0	0	0	0	0	0	0	0	0	0	0	0	0	0	0
sasangconstitutiondiagnosis	0	0	1	0	1	1	1	0	0	0	1	1	1	2	0	0	0	0	0	0	1	0	0	0	0	0	0	0	0	0	0	0	0	0	0	0	0	0	0	0	0	0	0	0	0	0	0	0	0
tmd	0	0	0	0	1	0	0	2	0	2	0	0	0	1	0	0	0	0	2	0	0	0	0	2	0	0	0	0	0	0	0	0	0	0	0	0	0	0	0	0	0	0	0	0	0	0	0	0	0
panaxnotoginseng	0	0	0	0	0	0	0	1	3	1	0	0	5	0	0	0	0	0	0	0	0	0	0	0	0	0	0	0	0	0	0	0	0	0	0	0	0	0	0	0	0	0	0	0	0	0	0	0	0
therapy	0	0	0	0	3	1	0	0	1	0	0	0	1	0	0	1	0	2	0	0	0	0	0	1	0	0	0	0	0	0	0	0	0	0	0	0	0	0	0	0	0	0	0	0	0	0	0	0	0
splenocyte	0	0	0	0	0	1	2	0	0	0	1	0	0	0	0	1	4	0	0	0	0	1	0	0	0	0	0	0	0	0	0	0	0	0	0	0	0	0	0	0	0	0	0	0	0	0	0	0	0
clinicalguideline	0	0	0	0	0	5	1	0	2	2	0	0	0	0	0	0	0	0	0	0	0	0	0	0	0	0	0	0	0	0	0	0	0	0	0	0	0	0	0	0	0	0	0	0	0	0	0	0	0
muscleenergytechnique	0	2	2	1	3	0	0	0	2	0	0	0	0	0	0	0	0	0	0	0	0	0	0	0	0	0	0	0	0	0	0	0	0	0	0	0	0	0	0	0	0	0	0	0	0	0	0	0	0
earacupuncture	0	1	1	0	0	0	1	2	1	0	0	0	0	0	0	0	0	1	1	1	0	0	0	0	0	0	0	0	0	0	0	0	0	0	0	0	0	1	0	0	0	0	0	0	0	0	0	0	0
gynecology	0	0	0	0	0	0	0	0	0	0	0	0	0	2	1	0	1	0	1	0	2	0	0	1	1	1	0	0	0	0	0	0	0	0	0	0	0	0	0	0	0	0	0	0	0	0	0	0	0
sosihotang	0	0	3	1	2	0	0	0	0	0	0	0	0	0	0	0	0	0	1	0	3	0	0	0	0	0	0	0	0	0	0	0	0	0	0	0	0	0	0	0	0	0	0	0	0	0	0	0	0
febriledisease	0	3	0	0	0	1	0	0	0	2	1	1	0	0	1	0	0	1	0	0	0	0	0	0	0	0	0	0	0	0	0	0	0	0	0	0	0	0	0	0	0	0	0	0	0	0	0	0	0
facialnerveparalysis	0	0	0	1	0	0	1	0	0	1	0	1	0	0	1	0	1	1	0	1	0	1	0	0	0	0	0	0	0	0	0	0	1	0	0	0	0	0	0	0	0	0	0	0	0	0	0	0	0
yijintang	0	0	0	0	0	1	0	0	1	3	1	0	0	1	0	1	0	1	0	0	0	0	0	0	0	0	0	0	0	0	0	0	0	0	1	0	0	0	0	0	0	0	0	0	0	0	0	0	0
spinalstenosis	0	0	2	3	0	2	0	0	1	0	0	0	2	0	0	0	0	0	0	0	0	0	0	0	0	0	0	0	0	0	0	0	0	0	0	0	0	0	0	0	0	0	0	0	0	0	0	0	0
adverseeffects	0	0	0	0	0	0	1	0	1	1	0	1	2	0	1	1	2	0	0	0	0	0	0	0	0	0	0	0	0	0	0	0	0	0	0	0	0	0	0	0	0	0	0	0	0	0	0	0	0
orientalmedicalhospital	0	0	0	0	1	1	1	2	2	0	0	1	0	0	0	1	1	0	0	0	0	0	0	0	0	0	0	0	0	0	0	0	0	0	0	0	0	0	0	0	0	0	0	0	0	0	0	0	0
nocturnalenuresis	1	0	1	0	1	0	0	0	2	0	0	0	1	2	1	1	0	0	0	0	0	0	0	0	0	0	0	0	0	0	0	0	0	0	0	0	0	0	0	0	0	0	0	0	0	0	0	0	0
dnadamage	0	2	0	1	0	0	1	0	0	1	0	2	0	1	0	0	0	0	1	1	0	0	0	0	0	0	0	0	0	0	0	0	0	0	0	0	0	0	0	0	0	0	0	0	0	0	0	0	0
waistcircumference	0	0	1	1	1	1	0	1	1	1	0	2	0	1	0	0	0	0	0	0	0	0	0	0	0	0	0	0	0	0	0	0	0	0	0	0	0	0	0	0	0	0	0	0	0	0	0	0	0
moxitar	0	0	0	0	0	0	0	0	0	0	1	3	2	1	1	0	0	0	2	0	0	0	0	0	0	0	0	0	0	0	0	0	0	0	0	0	0	0	0	0	0	0	0	0	0	0	0	0	0
curcumin	0	0	0	0	0	0	1	1	1	0	4	3	0	0	0	0	0	0	0	0	0	0	0	0	0	0	0	0	0	0	0	0	0	0	0	0	0	0	0	0	0	0	0	0	0	0	0	0	0
elevatedplusmaze	0	0	0	0	1	1	0	1	1	3	0	1	0	0	0	2	0	0	0	0	0	0	0	0	0	0	0	0	0	0	0	0	0	0	0	0	0	0	0	0	0	0	0	0	0	0	0	0	0
protectiveeffect	0	0	0	0	0	2	1	2	0	0	0	1	2	0	0	0	1	0	0	1	0	0	0	0	0	0	0	0	0	0	0	0	0	0	0	0	0	0	0	0	0	0	0	0	0	0	0	0	0
hepg2cells	0	0	0	0	0	0	0	0	0	0	0	2	2	3	0	0	0	2	0	0	0	1	0	0	0	0	0	0	0	0	0	0	0	0	0	0	0	0	0	0	0	0	0	0	0	0	0	0	0
foodintake	0	1	0	0	0	1	0	2	0	0	0	1	0	0	0	1	0	0	4	0	0	0	0	0	0	0	0	0	0	0	0	0	0	0	0	0	0	0	0	0	0	0	0	0	0	0	0	0	0
idiopathicscoliosis	0	1	0	0	1	2	2	1	0	1	1	1	0	0	0	0	0	0	0	0	0	0	0	0	0	0	0	0	0	0	0	0	0	0	0	0	0	0	0	0	0	0	0	0	0	0	0	0	0
abnormaluterinebleeding	0	1	0	0	0	0	2	0	0	0	0	0	1	3	0	2	1	0	0	0	0	0	0	0	0	0	0	0	0	0	0	0	0	0	0	0	0	0	0	0	0	0	0	0	0	0	0	0	0
c57bl6mice	0	1	1	0	0	1	0	0	1	1	2	2	1	0	0	0	0	0	0	0	0	0	0	0	0	0	0	0	0	0	0	0	0	0	0	0	0	0	0	0	0	0	0	0	0	0	0	0	0
warmingacupuncture	0	0	0	0	0	0	1	0	1	5	0	2	0	0	0	0	0	0	0	0	0	0	0	0	0	0	0	0	0	0	0	0	0	0	0	0	0	0	0	0	0	0	0	0	0	0	0	0	0
cervicalmyelopathy	0	1	0	0	1	0	1	0	2	2	1	0	0	0	0	1	0	0	0	0	0	0	0	0	0	0	0	0	0	0	0	0	0	0	0	0	0	0	0	0	0	0	0	0	0	0	0	0	0
gangjihwan	1	1	0	1	6	0	0	0	0	0	0	0	0	0	0	0	0	0	0	0	0	0	0	0	0	0	0	0	0	0	0	0	0	0	0	0	0	0	0	0	0	0	0	0	0	0	0	0	0
eriobotryaefolium	0	2	0	0	0	0	1	0	1	1	1	0	0	1	0	0	0	0	0	0	0	0	1	0	1	0	0	0	0	0	0	0	0	0	0	0	0	0	0	0	0	0	0	0	0	0	0	0	0
fastingtherapy	0	0	0	0	0	0	0	0	1	0	0	0	1	1	1	2	2	1	0	0	0	0	0	0	0	0	0	0	0	0	0	0	0	0	0	0	0	0	0	0	0	0	0	0	0	0	0	0	0
nanjing	0	0	3	1	1	0	1	0	0	0	0	1	0	0	0	0	0	1	1	0	0	0	0	0	0	0	0	0	0	0	0	0	0	0	0	0	0	0	0	0	0	0	0	0	0	0	0	0	0
gi	0	0	0	0	0	0	0	0	1	4	0	0	0	1	1	0	0	0	0	0	0	0	0	2	0	0	0	0	0	0	0	0	0	0	0	0	0	0	0	0	0	0	0	0	0	0	0	0	0
thetheoryforpropertiesandtastesofherbalmedicines	0	0	0	0	0	0	1	1	0	2	2	3	0	0	0	0	0	0	0	0	0	0	0	0	0	0	0	0	0	0	0	0	0	0	0	0	0	0	0	0	0	0	0	0	0	0	0	0	0
mcp1	0	0	0	0	0	0	1	0	1	1	3	1	2	0	0	0	0	0	0	0	0	0	0	0	0	0	0	0	0	0	0	0	0	0	0	0	0	0	0	0	0	0	0	0	0	0	0	0	0
citripericarpium	0	0	0	0	1	1	1	3	0	0	2	0	0	0	0	0	1	0	0	0	0	0	0	0	0	0	0	0	0	0	0	0	0	0	0	0	0	0	0	0	0	0	0	0	0	0	0	0	0
dyshidroticeczema	0	0	2	0	1	1	0	1	1	0	0	0	0	0	0	2	0	1	0	0	0	0	0	0	0	0	0	0	0	0	0	0	0	0	0	0	0	0	0	0	0	0	0	0	0	0	0	0	0
bangyakhappyeon	0	0	1	0	0	1	2	1	1	1	0	1	0	1	0	0	0	0	0	0	0	0	0	0	0	0	0	0	0	0	0	0	0	0	0	0	0	0	0	0	0	0	0	0	0	0	0	0	0
anxiolytic	0	0	0	0	1	1	1	1	0	1	0	2	1	0	1	0	0	0	0	0	0	0	0	0	0	0	0	0	0	0	0	0	0	0	0	0	0	0	0	0	0	0	0	0	0	0	0	0	0
correlationanalysis	0	2	1	0	0	0	1	2	0	0	0	0	2	0	0	0	1	0	0	0	0	0	0	0	0	0	0	0	0	0	0	0	0	0	0	0	0	0	0	0	0	0	0	0	0	0	0	0	0
itching	0	0	1	0	0	2	1	0	1	0	1	1	0	1	0	1	0	0	0	0	0	0	0	0	0	0	0	0	0	0	0	0	0	0	0	0	0	0	0	0	0	0	0	0	0	0	0	0	0
intravenousinjection	0	0	2	2	2	0	1	0	0	0	0	0	1	0	1	0	0	0	0	0	0	0	0	0	0	0	0	0	0	0	0	0	0	0	0	0	0	0	0	0	0	0	0	0	0	0	0	0	0
astrocyte	0	0	0	0	0	1	0	1	1	2	1	1	0	0	1	1	0	0	0	0	0	0	0	0	0	0	0	0	0	0	0	0	0	0	0	0	0	0	0	0	0	0	0	0	0	0	0	0	0
casereports	1	1	3	0	0	0	1	0	3	0	0	0	0	0	0	0	0	0	0	0	0	0	0	0	0	0	0	0	0	0	0	0	0	0	0	0	0	0	0	0	0	0	0	0	0	0	0	0	0
growthinhibition	0	0	0	0	0	0	0	0	0	0	1	2	0	3	0	2	0	1	0	0	0	0	0	0	0	0	0	0	0	0	0	0	0	0	0	0	0	0	0	0	0	0	0	0	0	0	0	0	0
amyloidβ	0	0	0	0	1	0	0	1	0	0	0	0	1	1	1	0	0	1	1	1	1	0	0	0	0	0	0	0	0	0	0	0	0	0	0	0	0	0	0	0	0	0	0	0	0	0	0	0	0
cancerpain	0	0	0	0	2	1	0	0	0	2	0	2	0	0	0	1	0	0	0	0	0	0	0	1	0	0	0	0	0	0	0	0	0	0	0	0	0	0	0	0	0	0	0	0	0	0	0	0	0
failedbacksurgerysyndrome	0	0	1	2	1	0	0	3	0	1	1	0	0	0	0	0	0	0	0	0	0	0	0	0	0	0	0	0	0	0	0	0	0	0	0	0	0	0	0	0	0	0	0	0	0	0	0	0	0
yuldahansotang	0	1	0	1	0	0	1	0	0	0	0	0	0	0	1	1	0	1	0	0	2	1	0	0	0	0	0	0	0	0	0	0	0	0	0	0	0	0	0	0	0	0	0	0	0	0	0	0	0
prevention	1	1	0	1	0	0	1	0	1	0	2	0	0	0	0	0	0	1	0	0	0	0	0	0	0	0	0	0	0	0	0	0	1	0	0	0	0	0	0	0	0	0	0	0	0	0	0	0	0
galgeuntang	0	1	1	0	0	1	0	2	1	1	1	0	0	0	0	0	1	0	0	0	0	0	0	0	0	0	0	0	0	0	0	0	0	0	0	0	0	0	0	0	0	0	0	0	0	0	0	0	0
burningmouthsyndrome	0	3	2	0	0	1	2	1	0	0	0	0	0	0	0	0	0	0	0	0	0	0	0	0	0	0	0	0	0	0	0	0	0	0	0	0	0	0	0	0	0	0	0	0	0	0	0	0	0
sprain	1	0	0	0	0	0	0	0	0	2	0	0	0	1	0	0	0	0	0	3	0	0	0	1	1	0	0	0	0	0	0	0	0	0	0	0	0	0	0	0	0	0	0	0	0	0	0	0	0
delivery	0	0	0	0	0	1	0	0	0	2	0	0	1	0	1	1	1	1	0	0	1	0	0	0	0	0	0	0	0	0	0	0	0	0	0	0	0	0	0	0	0	0	0	0	0	0	0	0	0
typecollageninducedarthritis	0	0	0	0	0	0	1	1	0	0	0	2	2	0	0	0	3	0	0	0	0	0	0	0	0	0	0	0	0	0	0	0	0	0	0	0	0	0	0	0	0	0	0	0	0	0	0	0	0
dameum	0	0	0	0	0	0	1	0	1	1	1	1	0	0	0	1	0	0	0	1	0	1	0	0	0	0	0	0	0	0	0	0	0	0	0	0	0	0	0	0	0	1	0	0	0	0	0	0	0
flavonoids	0	0	0	0	0	1	2	0	0	1	0	0	2	0	1	1	0	0	0	0	0	0	1	0	0	0	0	0	0	0	0	0	0	0	0	0	0	0	0	0	0	0	0	0	0	0	0	0	0
anemarrhenaerhizoma	0	1	0	0	1	0	0	1	1	0	1	2	1	1	0	0	0	0	0	0	0	0	0	0	0	0	0	0	0	0	0	0	0	0	0	0	0	0	0	0	0	0	0	0	0	0	0	0	0
brainstem	0	0	0	0	0	0	0	0	0	0	0	0	1	1	1	1	0	2	0	1	2	0	0	0	0	0	0	0	0	0	0	0	0	0	0	0	0	0	0	0	0	0	0	0	0	0	0	0	0
nelumbonucifera	0	0	0	0	1	0	0	2	1	0	1	1	1	1	1	0	0	0	0	0	0	0	0	0	0	0	0	0	0	0	0	0	0	0	0	0	0	0	0	0	0	0	0	0	0	0	0	0	0
achyranthisradix	0	2	0	0	0	0	1	1	2	0	0	0	0	0	0	0	0	0	2	1	0	0	0	0	0	0	0	0	0	0	0	0	0	0	0	0	0	0	0	0	0	0	0	0	0	0	0	0	0
radiotherapy	0	0	0	1	0	0	0	0	1	0	1	0	0	0	0	2	3	1	0	0	0	0	0	0	0	0	0	0	0	0	0	0	0	0	0	0	0	0	0	0	0	0	0	0	0	0	0	0	0
hplcpda	0	0	0	0	1	5	1	1	1	0	0	0	0	0	0	0	0	0	0	0	0	0	0	0	0	0	0	0	0	0	0	0	0	0	0	0	0	0	0	0	0	0	0	0	0	0	0	0	0
bone	0	0	0	0	1	0	0	1	3	1	1	0	0	0	0	0	0	1	0	0	1	0	0	0	0	0	0	0	0	0	0	0	0	0	0	0	0	0	0	0	0	0	0	0	0	0	0	0	0
autophagy	0	1	0	1	1	2	1	0	1	2	0	0	0	0	0	0	0	0	0	0	0	0	0	0	0	0	0	0	0	0	0	0	0	0	0	0	0	0	0	0	0	0	0	0	0	0	0	0	0
differentiationofsyndromes	0	0	0	1	2	0	0	0	0	1	0	0	0	1	2	1	1	0	0	0	0	0	0	0	0	0	0	0	0	0	0	0	0	0	0	0	0	0	0	0	0	0	0	0	0	0	0	0	0
thefiveelementsdoctrine	0	0	0	0	0	0	0	1	0	2	3	3	0	0	0	0	0	0	0	0	0	0	0	0	0	0	0	0	0	0	0	0	0	0	0	0	0	0	0	0	0	0	0	0	0	0	0	0	0
mitomycinc	0	0	0	0	0	0	0	0	0	0	0	0	0	0	0	1	0	1	0	0	2	3	2	0	0	0	0	0	0	0	0	0	0	0	0	0	0	0	0	0	0	0	0	0	0	0	0	0	0
dosage	0	0	0	0	0	0	0	1	1	3	0	1	1	1	0	0	0	0	0	0	0	0	0	1	0	0	0	0	0	0	0	0	0	0	0	0	0	0	0	0	0	0	0	0	0	0	0	0	0
plasma	0	0	0	0	0	0	0	0	0	0	0	0	0	0	0	0	1	0	2	2	0	1	0	0	0	0	0	1	0	0	0	0	1	0	0	0	0	1	0	0	0	0	0	0	0	0	0	0	0
samhwangsasimtang	0	0	1	0	1	1	0	0	1	0	0	0	1	1	1	0	0	0	0	0	0	0	0	0	1	0	0	0	0	0	0	0	0	0	0	0	1	0	0	0	0	0	0	0	0	0	0	0	0
skinelasticity	0	0	0	0	2	0	3	0	2	0	0	0	0	0	0	1	1	0	0	0	0	0	0	0	0	0	0	0	0	0	0	0	0	0	0	0	0	0	0	0	0	0	0	0	0	0	0	0	0
physicaltherapy	0	0	0	0	0	0	0	0	4	1	0	0	0	0	1	1	0	0	0	0	0	0	0	0	0	0	1	0	0	0	0	1	0	0	0	0	0	0	0	0	0	0	0	0	0	0	0	0	0
koreaherbspharmacopoeia	0	0	0	0	0	0	0	0	0	0	0	0	0	0	0	0	6	2	1	0	0	0	0	0	0	0	0	0	0	0	0	0	0	0	0	0	0	0	0	0	0	0	0	0	0	0	0	0	0
ovary	0	0	0	0	0	0	0	0	1	0	0	0	0	2	1	0	1	1	0	2	0	0	1	0	0	0	0	0	0	0	0	0	0	0	0	0	0	0	0	0	0	0	0	0	0	0	0	0	0
gaba	0	1	0	0	1	0	0	0	0	1	1	1	0	0	0	1	0	0	1	0	0	2	0	0	0	0	0	0	0	0	0	0	0	0	0	0	0	0	0	0	0	0	0	0	0	0	0	0	0
ordinarysymptoms	0	0	2	0	1	1	1	0	0	0	2	1	0	0	0	0	1	0	0	0	0	0	0	0	0	0	0	0	0	0	0	0	0	0	0	0	0	0	0	0	0	0	0	0	0	0	0	0	0
apoptoticcelldeath	0	1	0	0	0	0	1	0	0	1	1	0	1	1	1	1	1	0	0	0	0	0	0	0	0	0	0	0	0	0	0	0	0	0	0	0	0	0	0	0	0	0	0	0	0	0	0	0	0
caudaequinasyndrome	0	0	0	2	0	0	1	1	0	1	0	1	0	1	0	1	1	0	0	0	0	0	0	0	0	0	0	0	0	0	0	0	0	0	0	0	0	0	0	0	0	0	0	0	0	0	0	0	0
crohnsdisease	0	0	1	0	1	0	1	0	1	0	1	1	0	0	1	0	1	0	1	0	0	0	0	0	0	0	0	0	0	0	0	0	0	0	0	0	0	0	0	0	0	0	0	0	0	0	0	0	0
domestictrends	0	1	3	0	2	2	1	0	0	0	0	0	0	0	0	0	0	0	0	0	0	0	0	0	0	0	0	0	0	0	0	0	0	0	0	0	0	0	0	0	0	0	0	0	0	0	0	0	0
herniatedlumbardisc	0	0	0	0	0	0	1	0	2	2	1	1	0	0	1	0	0	0	0	0	0	0	0	0	0	0	0	0	0	0	0	1	0	0	0	0	0	0	0	0	0	0	0	0	0	0	0	0	0
artemisiaecapillarisherba	0	0	1	0	1	0	1	1	1	0	1	0	0	0	1	0	0	1	1	0	0	0	0	0	0	0	0	0	0	0	0	0	0	0	0	0	0	0	0	0	0	0	0	0	0	0	0	0	0
dampnessphlegm	0	0	0	0	0	0	0	1	0	4	1	2	1	0	0	0	0	0	0	0	0	0	0	0	0	0	0	0	0	0	0	0	0	0	0	0	0	0	0	0	0	0	0	0	0	0	0	0	0
medicinalfood	0	0	1	1	1	0	0	0	0	0	0	2	3	1	0	0	0	0	0	0	0	0	0	0	0	0	0	0	0	0	0	0	0	0	0	0	0	0	0	0	0	0	0	0	0	0	0	0	0
ankylosingspondylitis	0	0	0	0	1	0	0	1	0	0	0	0	1	1	0	0	3	0	0	0	0	1	0	0	0	0	0	0	1	0	0	0	0	0	0	0	0	0	0	0	0	0	0	0	0	0	0	0	0
alzheimersdiseasead	0	0	0	0	0	0	0	0	1	2	0	1	0	0	1	2	1	0	0	0	1	0	0	0	0	0	0	0	0	0	0	0	0	0	0	0	0	0	0	0	0	0	0	0	0	0	0	0	0
passiveavoidancetest	0	0	0	1	0	0	0	1	0	1	0	2	0	0	0	1	2	1	0	0	0	0	0	0	0	0	0	0	0	0	0	0	0	0	0	0	0	0	0	0	0	0	0	0	0	0	0	0	0
meridianelectromyograph	0	0	0	0	0	0	0	1	1	3	2	0	2	0	0	0	0	0	0	0	0	0	0	0	0	0	0	0	0	0	0	0	0	0	0	0	0	0	0	0	0	0	0	0	0	0	0	0	0
placebo	0	0	0	0	0	0	0	1	0	0	4	1	2	0	1	0	0	0	0	0	0	0	0	0	0	0	0	0	0	0	0	0	0	0	0	0	0	0	0	0	0	0	0	0	0	0	0	0	0
digitalinfraredthermalimaging	0	0	1	0	1	0	2	2	0	0	0	0	0	0	0	0	0	0	1	0	1	1	0	0	0	0	0	0	0	0	0	0	0	0	0	0	0	0	0	0	0	0	0	0	0	0	0	0	0
morifructus	0	0	0	0	1	0	0	0	0	2	3	2	0	0	0	0	0	0	0	1	0	0	0	0	0	0	0	0	0	0	0	0	0	0	0	0	0	0	0	0	0	0	0	0	0	0	0	0	0
cynanchiwilfordiiradix	0	1	0	1	0	0	2	0	0	0	0	1	0	0	2	1	0	0	0	1	0	0	0	0	0	0	0	0	0	0	0	0	0	0	0	0	0	0	0	0	0	0	0	0	0	0	0	0	0
medicalclassics	0	3	1	2	0	2	1	0	0	0	0	0	0	0	0	0	0	0	0	0	0	0	0	0	0	0	0	0	0	0	0	0	0	0	0	0	0	0	0	0	0	0	0	0	0	0	0	0	0
diabetic	0	1	0	0	0	0	0	0	0	0	0	0	0	1	1	0	0	1	0	0	0	0	0	0	0	0	0	2	1	0	0	0	0	0	1	0	0	0	0	0	1	0	0	0	0	0	0	0	0
ultrasound	0	0	0	0	0	0	2	1	1	0	2	0	0	1	0	0	1	0	0	0	0	0	1	0	0	0	0	0	0	0	0	0	0	0	0	0	0	0	0	0	0	0	0	0	0	0	0	0	0
dentategyrus	0	0	0	0	0	0	0	0	2	0	0	0	0	2	1	0	3	1	0	0	0	0	0	0	0	0	0	0	0	0	0	0	0	0	0	0	0	0	0	0	0	0	0	0	0	0	0	0	0
comparativestudy	0	0	0	1	1	0	0	1	1	1	0	0	0	0	0	0	0	1	0	0	0	1	0	1	0	0	0	0	0	0	1	0	0	0	0	0	0	0	0	0	0	0	0	0	0	0	0	0	0
chunamanipulation	0	0	0	0	0	0	0	1	1	1	0	1	4	1	0	0	0	0	0	0	0	0	0	0	0	0	0	0	0	0	0	0	0	0	0	0	0	0	0	0	0	0	0	0	0	0	0	0	0
immunosuppression	1	0	0	0	0	0	0	0	1	0	1	2	1	0	0	0	0	0	0	0	0	2	1	0	0	0	0	0	0	0	0	0	0	0	0	0	0	0	0	0	0	0	0	0	0	0	0	0	0
radicalscavengingactivity	0	0	0	0	0	0	1	0	0	1	0	2	1	0	4	0	0	0	0	0	0	0	0	0	0	0	0	0	0	0	0	0	0	0	0	0	0	0	0	0	0	0	0	0	0	0	0	0	0
nihss	0	0	0	0	0	0	1	0	0	1	1	2	1	0	2	0	1	0	0	0	0	0	0	0	0	0	0	0	0	0	0	0	0	0	0	0	0	0	0	0	0	0	0	0	0	0	0	0	0
citrireticulataeviridepericarpium	0	0	1	0	0	0	0	0	0	1	1	0	1	0	0	1	0	2	1	0	1	0	0	0	0	0	0	0	0	0	0	0	0	0	0	0	0	0	0	0	0	0	0	0	0	0	0	0	0
medicaltourism	0	0	0	0	0	2	4	2	0	1	0	0	0	0	0	0	0	0	0	0	0	0	0	0	0	0	0	0	0	0	0	0	0	0	0	0	0	0	0	0	0	0	0	0	0	0	0	0	0
blooddeficiency	0	0	0	1	1	2	1	1	0	3	0	0	0	0	0	0	0	0	0	0	0	0	0	0	0	0	0	0	0	0	0	0	0	0	0	0	0	0	0	0	0	0	0	0	0	0	0	0	0
climactericsymptoms	0	0	0	0	0	2	0	0	0	0	1	0	3	0	2	1	0	0	0	0	0	0	0	0	0	0	0	0	0	0	0	0	0	0	0	0	0	0	0	0	0	0	0	0	0	0	0	0	0
trp2	0	0	1	0	1	1	0	1	3	1	0	1	0	0	0	0	0	0	0	0	0	0	0	0	0	0	0	0	0	0	0	0	0	0	0	0	0	0	0	0	0	0	0	0	0	0	0	0	0
essence	0	0	0	0	1	0	0	1	2	2	0	0	0	2	0	0	0	0	0	0	0	0	0	0	0	0	0	0	0	0	0	0	0	0	0	0	0	0	0	0	0	0	0	1	0	0	0	0	0
ap1	0	1	0	0	0	0	1	0	0	0	0	1	0	0	0	1	1	1	2	1	0	0	0	0	0	0	0	0	0	0	0	0	0	0	0	0	0	0	0	0	0	0	0	0	0	0	0	0	0
herniatedlumbarintervertebraldisc	0	1	0	1	0	0	0	0	2	0	1	0	0	0	0	0	1	0	2	0	0	0	0	1	0	0	0	0	0	0	0	0	0	0	0	0	0	0	0	0	0	0	0	0	0	0	0	0	0
liriopeplatyphylla	0	0	0	0	1	0	0	0	1	2	4	0	0	1	0	0	0	0	0	0	0	0	0	0	0	0	0	0	0	0	0	0	0	0	0	0	0	0	0	0	0	0	0	0	0	0	0	0	0
app	0	0	0	0	1	0	0	0	0	2	2	1	0	0	1	1	0	1	0	0	0	0	0	0	0	0	0	0	0	0	0	0	0	0	0	0	0	0	0	0	0	0	0	0	0	0	0	0	0
yang	0	0	0	0	0	1	0	0	0	4	0	0	1	0	0	0	2	0	0	0	0	0	0	0	0	0	0	0	0	0	1	0	0	0	0	0	0	0	0	0	0	0	0	0	0	0	0	0	0
hsp72	0	0	0	0	1	0	0	1	2	2	2	0	0	0	0	0	0	1	0	0	0	0	0	0	0	0	0	0	0	0	0	0	0	0	0	0	0	0	0	0	0	0	0	0	0	0	0	0	0
decisiontree	0	1	1	0	0	0	1	1	0	1	1	3	0	0	0	0	0	0	0	0	0	0	0	0	0	0	0	0	0	0	0	0	0	0	0	0	0	0	0	0	0	0	0	0	0	0	0	0	0
anger	0	0	0	0	2	0	0	1	1	0	1	0	2	1	0	0	0	0	0	0	0	1	0	0	0	0	0	0	0	0	0	0	0	0	0	0	0	0	0	0	0	0	0	0	0	0	0	0	0
cd81	0	0	0	0	0	0	0	1	1	3	2	2	0	0	0	0	0	0	0	0	0	0	0	0	0	0	0	0	0	0	0	0	0	0	0	0	0	0	0	0	0	0	0	0	0	0	0	0	0
hepatoprotectiveactivity	0	0	0	0	0	1	0	2	2	2	0	1	0	0	1	0	0	0	0	0	0	0	0	0	0	0	0	0	0	0	0	0	0	0	0	0	0	0	0	0	0	0	0	0	0	0	0	0	0
cd8	0	0	0	0	0	0	0	1	0	0	1	0	0	0	0	0	1	3	3	0	0	0	0	0	0	0	0	0	0	0	0	0	0	0	0	0	0	0	0	0	0	0	0	0	0	0	0	0	0
dysuria	0	0	0	0	0	0	0	0	0	3	1	1	0	0	0	1	0	0	1	1	0	0	0	0	0	0	1	0	0	0	0	0	0	0	0	0	0	0	0	0	0	0	0	0	0	0	0	0	0
antioxidanteffects	0	0	0	0	0	0	0	1	1	1	1	1	0	0	1	2	0	0	0	0	0	1	0	0	0	0	0	0	0	0	0	0	0	0	0	0	0	0	0	0	0	0	0	0	0	0	0	0	0
japan	0	0	0	1	1	0	2	1	0	0	2	1	1	0	0	0	0	0	0	0	0	0	0	0	0	0	0	0	0	0	0	0	0	0	0	0	0	0	0	0	0	0	0	0	0	0	0	0	0
concentration	0	1	0	0	0	0	3	0	1	0	0	0	0	0	0	0	1	0	0	0	0	0	2	0	0	0	0	0	0	0	1	0	0	0	0	0	0	0	0	0	0	0	0	0	0	0	0	0	0
nonsmallcelllungcancer	0	1	0	2	0	0	3	1	1	0	1	0	0	0	0	0	0	0	0	0	0	0	0	0	0	0	0	0	0	0	0	0	0	0	0	0	0	0	0	0	0	0	0	0	0	0	0	0	0
threadembeddingtherapy	0	3	1	1	1	0	2	1	0	0	0	0	0	0	0	0	0	0	0	0	0	0	0	0	0	0	0	0	0	0	0	0	0	0	0	0	0	0	0	0	0	0	0	0	0	0	0	0	0
hydrotherapy	0	0	0	0	0	2	2	0	0	0	1	1	1	1	0	0	0	1	0	0	0	0	0	0	0	0	0	0	0	0	0	0	0	0	0	0	0	0	0	0	0	0	0	0	0	0	0	0	0
histaminerelease	0	0	1	0	0	0	0	0	1	3	2	0	0	0	0	0	0	1	0	0	0	1	0	0	0	0	0	0	0	0	0	0	0	0	0	0	0	0	0	0	0	0	0	0	0	0	0	0	0
cervicaldischerniation	0	0	1	1	1	3	1	1	0	1	0	0	0	0	0	0	0	0	0	0	0	0	0	0	0	0	0	0	0	0	0	0	0	0	0	0	0	0	0	0	0	0	0	0	0	0	0	0	0
gleditsiaespina	0	0	0	0	0	0	1	1	1	2	0	1	0	1	0	0	0	1	0	0	0	0	1	0	0	0	0	0	0	0	0	0	0	0	0	0	0	0	0	0	0	0	0	0	0	0	0	0	0
koreanmedicinedoctor	0	1	1	2	0	2	1	1	0	0	0	0	0	0	0	0	1	0	0	0	0	0	0	0	0	0	0	0	0	0	0	0	0	0	0	0	0	0	0	0	0	0	0	0	0	0	0	0	0
norepinephrine	0	1	1	0	0	1	0	0	0	0	0	0	0	0	2	0	1	0	0	3	0	0	0	0	0	0	0	0	0	0	0	0	0	0	0	0	0	0	0	0	0	0	0	0	0	0	0	0	0
ophthalmoplegia	0	0	0	1	0	0	1	0	0	2	1	0	0	0	1	1	0	1	1	0	0	0	0	0	0	0	0	0	0	0	0	0	0	0	0	0	0	0	0	0	0	0	0	0	0	0	0	0	0
contraction	1	0	0	0	0	0	0	0	0	0	0	0	0	0	2	3	1	1	0	0	0	0	0	0	0	1	0	0	0	0	0	0	0	0	0	0	0	0	0	0	0	0	0	0	0	0	0	0	0
igf	0	0	0	0	0	0	0	0	0	5	1	1	1	0	0	0	0	1	0	0	0	0	0	0	0	0	0	0	0	0	0	0	0	0	0	0	0	0	0	0	0	0	0	0	0	0	0	0	0
boyanghwanotang	0	0	0	0	1	0	0	1	3	1	0	0	0	0	0	0	0	1	0	1	0	0	0	0	0	0	0	0	0	0	1	0	0	0	0	0	0	0	0	0	0	0	0	0	0	0	0	0	0
gastrointestinalmotility	0	2	0	1	1	1	0	0	0	0	2	0	2	0	0	0	0	0	0	0	0	0	0	0	0	0	0	0	0	0	0	0	0	0	0	0	0	0	0	0	0	0	0	0	0	0	0	0	0
cellcyclearrest	0	0	0	0	1	1	0	2	1	0	0	2	2	0	0	0	0	0	0	0	0	0	0	0	0	0	0	0	0	0	0	0	0	0	0	0	0	0	0	0	0	0	0	0	0	0	0	0	0
lactate	0	0	2	2	0	0	1	1	0	0	0	0	1	0	0	0	1	0	1	0	0	0	0	0	0	0	0	0	0	0	0	0	0	0	0	0	0	0	0	0	0	0	0	0	0	0	0	0	0
striatum	0	0	0	0	0	1	1	0	0	2	0	0	0	2	1	2	0	0	0	0	0	0	0	0	0	0	0	0	0	0	0	0	0	0	0	0	0	0	0	0	0	0	0	0	0	0	0	0	0
acupuncturemoxibustion	0	0	2	1	0	0	0	1	2	0	0	0	0	0	0	0	1	0	2	0	0	0	0	0	0	0	0	0	0	0	0	0	0	0	0	0	0	0	0	0	0	0	0	0	0	0	0	0	0
antinociceptiveactivity	0	0	0	0	0	0	1	0	0	1	1	1	4	1	0	0	0	0	0	0	0	0	0	0	0	0	0	0	0	0	0	0	0	0	0	0	0	0	0	0	0	0	0	0	0	0	0	0	0
c6glialcell	0	0	0	0	0	2	1	0	3	1	0	0	0	0	0	0	0	0	2	0	0	0	0	0	0	0	0	0	0	0	0	0	0	0	0	0	0	0	0	0	0	0	0	0	0	0	0	0	0
anticancerdrug	0	1	0	0	0	0	0	0	0	3	0	2	1	0	0	0	0	0	0	0	0	0	0	1	1	0	0	0	0	0	0	0	0	0	0	0	0	0	0	0	0	0	0	0	0	0	0	0	0
3dimension	0	0	0	0	0	0	0	1	0	0	0	4	4	0	0	0	0	0	0	0	0	0	0	0	0	0	0	0	0	0	0	0	0	0	0	0	0	0	0	0	0	0	0	0	0	0	0	0	0
hematology	0	0	0	0	0	0	0	0	0	0	0	0	0	1	4	0	1	2	0	1	0	0	0	0	0	0	0	0	0	0	0	0	0	0	0	0	0	0	0	0	0	0	0	0	0	0	0	0	0
painthreshold	0	0	0	0	2	0	0	3	1	1	0	0	0	1	0	0	1	0	0	0	0	0	0	0	0	0	0	0	0	0	0	0	0	0	0	0	0	0	0	0	0	0	0	0	0	0	0	0	0
calcium	0	0	0	0	1	0	1	0	0	0	0	0	0	0	1	3	1	2	0	0	0	0	0	0	0	0	0	0	0	0	0	0	0	0	0	0	0	0	0	0	0	0	0	0	0	0	0	0	0
acupotomytherapy	0	0	0	1	0	0	1	1	2	1	3	0	0	0	0	0	0	0	0	0	0	0	0	0	0	0	0	0	0	0	0	0	0	0	0	0	0	0	0	0	0	0	0	0	0	0	0	0	0
acutepancreatitis	1	0	0	1	2	1	0	0	1	0	0	0	0	2	0	1	0	0	0	0	0	0	0	0	0	0	0	0	0	0	0	0	0	0	0	0	0	0	0	0	0	0	0	0	0	0	0	0	0
ephedraeherba	0	0	1	0	0	0	1	0	0	0	1	1	0	2	0	0	1	1	0	0	0	0	1	0	0	0	0	0	0	0	0	0	0	0	0	0	0	0	0	0	0	0	0	0	0	0	0	0	0
electricalacupuncture	0	0	0	1	0	0	1	0	1	1	2	0	0	0	0	0	0	1	0	1	0	1	0	0	0	0	0	0	0	0	0	0	0	0	0	0	0	0	0	0	0	0	0	0	0	0	0	0	0
proteinuria	0	0	0	0	0	0	0	1	0	0	2	0	0	0	1	4	0	0	0	1	0	0	0	0	0	0	0	0	0	0	0	0	0	0	0	0	0	0	0	0	0	0	0	0	0	0	0	0	0
middlecerebralarteryocclusionmcao	0	0	0	0	0	0	0	0	0	2	1	2	1	1	1	0	1	0	0	0	0	0	0	0	0	0	0	0	0	0	0	0	0	0	0	0	0	0	0	0	0	0	0	0	0	0	0	0	0
pyungwisan	0	0	0	1	0	2	1	2	1	0	0	1	0	0	1	0	0	0	0	0	0	0	0	0	0	0	0	0	0	0	0	0	0	0	0	0	0	0	0	0	0	0	0	0	0	0	0	0	0
chungpyesagantang	0	0	0	0	0	1	0	0	1	0	1	1	1	3	0	0	1	0	0	0	0	0	0	0	0	0	0	0	0	0	0	0	0	0	0	0	0	0	0	0	0	0	0	0	0	0	0	0	0
diabeticperipheralneuropathy	0	0	0	1	1	1	0	1	2	1	0	0	0	0	1	0	0	0	0	0	0	1	0	0	0	0	0	0	0	0	0	0	0	0	0	0	0	0	0	0	0	0	0	0	0	0	0	0	0
tbars	0	0	0	0	0	0	0	0	1	0	4	0	3	0	0	0	1	0	0	0	0	0	0	0	0	0	0	0	0	0	0	0	0	0	0	0	0	0	0	0	0	0	0	0	0	0	0	0	0
acute	0	0	0	0	1	2	0	0	1	0	0	0	1	0	0	0	1	1	0	0	0	1	0	0	0	1	0	0	0	0	0	0	0	0	0	0	0	0	0	0	0	0	0	0	0	0	0	0	0
heartdisease	0	0	0	0	0	0	0	0	1	1	0	0	0	0	1	1	0	0	1	0	0	0	0	0	1	0	0	0	0	0	0	1	0	0	0	0	0	0	1	0	0	0	0	1	0	0	0	0	0
lowlevellasertherapy	0	0	0	1	2	1	0	0	2	1	0	0	0	0	1	0	0	1	0	0	0	0	0	0	0	0	0	0	0	0	0	0	0	0	0	0	0	0	0	0	0	0	0	0	0	0	0	0	0
prs	0	0	0	0	1	3	1	0	0	0	1	1	0	0	0	1	1	0	0	0	0	0	0	0	0	0	0	0	0	0	0	0	0	0	0	0	0	0	0	0	0	0	0	0	0	0	0	0	0
acanthopanaxsessiliflorus	0	0	0	0	0	0	0	0	0	0	2	5	0	0	0	1	0	0	0	1	0	0	0	0	0	0	0	0	0	0	0	0	0	0	0	0	0	0	0	0	0	0	0	0	0	0	0	0	0
dryeyesyndrome	0	2	0	0	0	0	3	1	0	1	0	1	0	0	0	0	0	0	0	0	0	0	0	1	0	0	0	0	0	0	0	0	0	0	0	0	0	0	0	0	0	0	0	0	0	0	0	0	0
validation	0	1	1	0	2	2	2	0	0	1	0	0	0	0	0	0	0	0	0	0	0	0	0	0	0	0	0	0	0	0	0	0	0	0	0	0	0	0	0	0	0	0	0	0	0	0	0	0	0
mucus	0	0	1	0	0	0	0	0	1	0	1	1	5	0	0	0	0	0	0	0	0	0	0	0	0	0	0	0	0	0	0	0	0	0	0	0	0	0	0	0	0	0	0	0	0	0	0	0	0
astrocytes	0	0	0	0	0	0	0	0	0	0	0	0	0	0	1	0	1	1	2	4	0	0	0	0	0	0	0	0	0	0	0	0	0	0	0	0	0	0	0	0	0	0	0	0	0	0	0	0	0
complementaryandalternativemedicinecam	0	0	0	1	1	0	2	0	0	0	3	2	0	0	0	0	0	0	0	0	0	0	0	0	0	0	0	0	0	0	0	0	0	0	0	0	0	0	0	0	0	0	0	0	0	0	0	0	0
depressivedisorder	0	2	0	2	0	0	0	2	1	0	0	0	0	0	0	0	2	0	0	0	0	0	0	0	0	0	0	0	0	0	0	0	0	0	0	0	0	0	0	0	0	0	0	0	0	0	0	0	0
snp	0	0	0	0	1	0	0	0	0	0	0	1	1	0	4	1	0	0	1	0	0	0	0	0	0	0	0	0	0	0	0	0	0	0	0	0	0	0	0	0	0	0	0	0	0	0	0	0	0
rangeofmotion	0	2	2	0	1	1	0	0	0	0	1	0	2	0	0	0	0	0	0	0	0	0	0	0	0	0	0	0	0	0	0	0	0	0	0	0	0	0	0	0	0	0	0	0	0	0	0	0	0
hair	0	0	2	0	2	0	1	0	0	0	1	1	1	1	0	0	0	0	0	0	0	0	0	0	0	0	0	0	0	0	0	0	0	0	0	0	0	0	0	0	0	0	0	0	0	0	0	0	0
th1	0	0	0	0	0	1	1	0	1	1	0	0	0	2	1	1	0	1	0	0	0	0	0	0	0	0	0	0	0	0	0	0	0	0	0	0	0	0	0	0	0	0	0	0	0	0	0	0	0
tmj	0	0	1	0	1	1	0	1	0	0	0	0	2	1	1	0	0	1	0	0	0	0	0	0	0	0	0	0	0	0	0	0	0	0	0	0	0	0	0	0	0	0	0	0	0	0	0	0	0
statisticalanalysis	0	2	1	0	0	1	0	1	1	2	1	0	0	0	0	0	0	0	0	0	0	0	0	0	0	0	0	0	0	0	0	0	0	0	0	0	0	0	0	0	0	0	0	0	0	0	0	0	0
clinicaldisease	1	1	0	1	1	5	0	0	0	0	0	0	0	0	0	0	0	0	0	0	0	0	0	0	0	0	0	0	0	0	0	0	0	0	0	0	0	0	0	0	0	0	0	0	0	0	0	0	0
hematopoiesis	0	0	0	0	0	0	0	0	0	0	0	0	0	1	0	1	2	2	2	0	0	0	0	0	0	0	0	0	0	0	0	0	0	0	0	0	0	1	0	0	0	0	0	0	0	0	0	0	0
scutellariabaicalensisgeorgi	0	0	1	0	0	0	1	1	0	1	0	0	0	0	1	0	0	1	2	0	0	0	1	0	0	0	0	0	0	0	0	0	0	0	0	0	0	0	0	0	0	0	0	0	0	0	0	0	0
iκbα	0	0	0	0	0	0	1	0	0	4	1	1	1	0	0	0	0	1	0	0	0	0	0	0	0	0	0	0	0	0	0	0	0	0	0	0	0	0	0	0	0	0	0	0	0	0	0	0	0
cyperirhizoma	0	0	2	0	0	2	0	1	0	1	1	0	0	0	1	1	0	0	0	0	0	0	0	0	0	0	0	0	0	0	0	0	0	0	0	0	0	0	0	0	0	0	0	0	0	0	0	0	0
gwibitang	0	0	2	0	0	0	1	0	2	0	1	1	0	1	1	0	0	0	0	0	0	0	0	0	0	0	0	0	0	0	0	0	0	0	0	0	0	0	0	0	0	0	0	0	0	0	0	0	0
hif1α	0	0	0	0	0	0	1	0	0	0	1	2	5	0	0	0	0	0	0	0	0	0	0	0	0	0	0	0	0	0	0	0	0	0	0	0	0	0	0	0	0	0	0	0	0	0	0	0	0
allergicdisease	0	0	0	0	2	0	0	0	0	0	0	0	1	1	1	1	0	0	0	0	2	0	0	0	0	0	0	0	1	0	0	0	0	0	0	0	0	0	0	0	0	0	0	0	0	0	0	0	0
whr	0	0	0	0	0	0	0	1	1	2	0	0	2	1	0	1	1	0	0	0	0	0	0	0	0	0	0	0	0	0	0	0	0	0	0	0	0	0	0	0	0	0	0	0	0	0	0	0	0
berberine	0	0	0	0	0	0	1	1	0	0	2	2	1	0	0	1	0	0	0	0	0	0	0	0	0	0	0	0	1	0	0	0	0	0	0	0	0	0	0	0	0	0	0	0	0	0	0	0	0
superoxidedismutasesod	0	1	0	1	0	0	0	0	0	1	0	1	0	1	1	2	0	0	0	0	0	1	0	0	0	0	0	0	0	0	0	0	0	0	0	0	0	0	0	0	0	0	0	0	0	0	0	0	0
phospholipid	0	0	0	0	0	0	0	0	0	0	0	0	1	0	1	1	2	1	1	0	0	2	0	0	0	0	0	0	0	0	0	0	0	0	0	0	0	0	0	0	0	0	0	0	0	0	0	0	0
publichealthcenter	0	1	1	0	0	0	0	0	0	1	1	1	1	1	0	0	1	1	0	0	0	0	0	0	0	0	0	0	0	0	0	0	0	0	0	0	0	0	0	0	0	0	0	0	0	0	0	0	0
somatoformdisorder	0	0	0	0	1	1	0	0	0	1	0	1	1	0	1	0	2	1	0	0	0	0	0	0	0	0	0	0	0	0	0	0	0	0	0	0	0	0	0	0	0	0	0	0	0	0	0	0	0
sasangpersonalityquestionnaire	0	2	2	0	2	1	2	0	0	0	0	0	0	0	0	0	0	0	0	0	0	0	0	0	0	0	0	0	0	0	0	0	0	0	0	0	0	0	0	0	0	0	0	0	0	0	0	0	0
history	0	0	0	2	0	0	2	0	0	1	1	0	0	0	0	0	0	1	0	0	0	1	0	0	0	0	0	0	0	0	1	0	0	0	0	0	0	0	0	0	0	0	0	0	0	0	0	0	0
obesityindex	0	0	1	0	1	1	0	1	1	1	0	0	1	0	0	0	1	1	0	0	0	0	0	0	0	0	0	0	0	0	0	0	0	0	0	0	0	0	0	0	0	0	0	0	0	0	0	0	0
digitalinfraredthermographicimaging	0	0	0	0	1	1	1	1	0	0	0	0	2	0	1	1	0	0	0	1	0	0	0	0	0	0	0	0	0	0	0	0	0	0	0	0	0	0	0	0	0	0	0	0	0	0	0	0	0
humanmastcell	0	0	0	0	2	1	0	0	1	0	0	2	0	0	0	2	0	1	0	0	0	0	0	0	0	0	0	0	0	0	0	0	0	0	0	0	0	0	0	0	0	0	0	0	0	0	0	0	0
herbalextract	0	0	0	0	0	0	1	2	2	1	0	2	0	0	1	0	0	0	0	0	0	0	0	0	0	0	0	0	0	0	0	0	0	0	0	0	0	0	0	0	0	0	0	0	0	0	0	0	0
addiction	0	0	0	1	1	1	1	0	0	1	1	0	1	0	1	0	0	1	0	0	0	0	0	0	0	0	0	0	0	0	0	0	0	0	0	0	0	0	0	0	0	0	0	0	0	0	0	0	0
correlationdimension	0	0	0	0	0	0	0	0	0	0	0	5	0	0	1	1	0	1	1	0	0	0	0	0	0	0	0	0	0	0	0	0	0	0	0	0	0	0	0	0	0	0	0	0	0	0	0	0	0
posttraumaticstressdisorder	0	0	1	0	0	0	0	1	1	2	0	1	1	0	0	2	0	0	0	0	0	0	0	0	0	0	0	0	0	0	0	0	0	0	0	0	0	0	0	0	0	0	0	0	0	0	0	0	0
hepatoprotectiveeffect	0	1	1	1	0	2	0	0	0	0	2	1	0	1	0	0	0	0	0	0	0	0	0	0	0	0	0	0	0	0	0	0	0	0	0	0	0	0	0	0	0	0	0	0	0	0	0	0	0
tonguecoating	0	0	0	1	0	2	1	0	1	0	1	3	0	0	0	0	0	0	0	0	0	0	0	0	0	0	0	0	0	0	0	0	0	0	0	0	0	0	0	0	0	0	0	0	0	0	0	0	0
antiulcer	0	0	0	0	2	0	1	1	1	1	0	0	0	0	0	0	0	0	1	0	1	1	0	0	0	0	0	0	0	0	0	0	0	0	0	0	0	0	0	0	0	0	0	0	0	0	0	0	0
osteoclastdifferentiation	0	2	0	1	1	0	1	1	3	0	0	0	0	0	0	0	0	0	0	0	0	0	0	0	0	0	0	0	0	0	0	0	0	0	0	0	0	0	0	0	0	0	0	0	0	0	0	0	0
nadphd	0	0	0	0	0	0	0	0	0	1	0	4	1	1	0	1	0	0	1	0	0	0	0	0	0	0	0	0	0	0	0	0	0	0	0	0	0	0	0	0	0	0	0	0	0	0	0	0	0
pulseenergy	0	1	1	3	1	1	0	1	0	1	0	0	0	0	0	0	0	0	0	0	0	0	0	0	0	0	0	0	0	0	0	0	0	0	0	0	0	0	0	0	0	0	0	0	0	0	0	0	0
sweetbeevenompharmacopuncture	0	0	1	1	2	0	0	2	1	0	2	0	0	0	0	0	0	0	0	0	0	0	0	0	0	0	0	0	0	0	0	0	0	0	0	0	0	0	0	0	0	0	0	0	0	0	0	0	0
leegyujun	0	0	0	0	0	0	1	0	1	6	0	0	0	0	0	1	0	0	0	0	0	0	0	0	0	0	0	0	0	0	0	0	0	0	0	0	0	0	0	0	0	0	0	0	0	0	0	0	0
medicinalherbs	0	0	0	0	0	3	1	0	0	0	1	0	0	0	2	0	0	0	0	1	1	0	0	0	0	0	0	0	0	0	0	0	0	0	0	0	0	0	0	0	0	0	0	0	0	0	0	0	0
muscleatrophy	0	0	2	0	0	0	0	0	0	1	3	1	0	0	0	0	0	1	1	0	0	0	0	0	0	0	0	0	0	0	0	0	0	0	0	0	0	0	0	0	0	0	0	0	0	0	0	0	0
rubifructus	1	0	0	0	0	0	0	1	1	0	0	0	0	1	1	0	1	1	2	0	0	0	0	0	0	0	0	0	0	0	0	0	0	0	0	0	0	0	0	0	0	0	0	0	0	0	0	0	0
openfieldtest	0	0	0	2	1	1	0	0	0	0	0	0	1	0	2	1	0	1	0	0	0	0	0	0	0	0	0	0	0	0	0	0	0	0	0	0	0	0	0	0	0	0	0	0	0	0	0	0	0
sarcoma180	0	0	0	2	0	0	0	0	0	0	0	0	0	1	0	1	0	0	1	0	2	0	1	0	1	0	0	0	0	0	0	0	0	0	0	0	0	0	0	0	0	0	0	0	0	0	0	0	0
retentionenema	0	0	0	0	2	1	0	0	0	0	0	0	0	0	1	0	0	0	1	3	1	0	0	0	0	0	0	0	0	0	0	0	0	0	0	0	0	0	0	0	0	0	0	0	0	0	0	0	0
analysis	0	0	0	0	0	1	0	1	1	0	0	1	1	1	0	1	0	0	1	1	0	0	0	0	0	0	0	0	0	0	0	0	0	0	0	0	0	0	0	0	0	0	0	0	0	0	0	0	0
transversemyelitis	0	0	0	0	1	0	0	0	0	1	1	1	2	1	0	0	2	0	0	0	0	0	0	0	0	0	0	0	0	0	0	0	0	0	0	0	0	0	0	0	0	0	0	0	0	0	0	0	0
yukgunjatang	0	1	1	0	0	0	0	0	2	0	0	1	0	0	3	1	0	0	0	0	0	0	0	0	0	0	0	0	0	0	0	0	0	0	0	0	0	0	0	0	0	0	0	0	0	0	0	0	0
retentionenematherapy	0	0	0	0	0	0	0	0	0	0	0	1	1	1	2	1	3	0	0	0	0	0	0	0	0	0	0	0	0	0	0	0	0	0	0	0	0	0	0	0	0	0	0	0	0	0	0	0	0
plasmareninactivity	0	0	0	0	0	0	0	0	0	0	0	0	0	0	0	0	0	0	1	0	1	0	3	0	1	0	0	0	2	0	1	0	0	0	0	0	0	0	0	0	0	0	0	0	0	0	0	0	0
celldeath	0	0	0	1	0	0	0	1	1	0	0	0	1	1	0	0	1	1	1	1	0	0	0	0	0	0	0	0	0	0	0	0	0	0	0	0	0	0	0	0	0	0	0	0	0	0	0	0	0
menstrualpain	0	1	3	1	0	0	0	0	0	0	0	0	1	1	2	0	0	0	0	0	0	0	0	0	0	0	0	0	0	0	0	0	0	0	0	0	0	0	0	0	0	0	0	0	0	0	0	0	0
adversedrugreaction	0	1	0	2	2	1	0	0	1	1	0	0	0	1	0	0	0	0	0	0	0	0	0	0	0	0	0	0	0	0	0	0	0	0	0	0	0	0	0	0	0	0	0	0	0	0	0	0	0
induciblenitricoxidesynthaseinos	0	2	0	0	0	0	0	0	0	3	1	1	0	0	1	0	1	0	0	0	0	0	0	0	0	0	0	0	0	0	0	0	0	0	0	0	0	0	0	0	0	0	0	0	0	0	0	0	0
arterialrelaxation	0	0	0	0	0	1	0	0	0	0	0	0	0	3	1	1	3	0	0	0	0	0	0	0	0	0	0	0	0	0	0	0	0	0	0	0	0	0	0	0	0	0	0	0	0	0	0	0	0
sagantang	0	0	0	0	0	0	1	0	0	0	0	1	0	0	0	0	0	0	0	0	0	1	0	0	0	0	1	0	0	1	0	0	0	1	1	1	0	1	0	0	0	0	0	0	0	0	0	0	0
herniatedintervertebrallumbardisc	0	1	3	0	1	0	0	0	1	2	1	0	0	0	0	0	0	0	0	0	0	0	0	0	0	0	0	0	0	0	0	0	0	0	0	0	0	0	0	0	0	0	0	0	0	0	0	0	0
4	0	0	0	0	0	0	0	1	3	1	0	0	0	0	0	1	2	0	0	0	0	0	0	0	0	0	0	0	0	0	0	0	0	0	0	0	0	0	0	0	0	0	0	0	0	0	0	0	0
dangguijakyaksan	0	1	0	0	0	0	0	0	0	0	1	1	1	0	1	0	0	0	2	0	1	0	0	0	0	0	0	0	0	0	0	0	0	0	0	0	0	0	0	0	0	0	0	0	0	0	0	0	0
preadipocyte	0	0	0	0	0	0	0	0	0	0	4	2	0	0	0	0	0	0	0	1	1	0	0	0	0	0	0	0	0	0	0	0	0	0	0	0	0	0	0	0	0	0	0	0	0	0	0	0	0
oasis	0	0	0	0	0	0	2	3	2	1	0	0	0	0	0	0	0	0	0	0	0	0	0	0	0	0	0	0	0	0	0	0	0	0	0	0	0	0	0	0	0	0	0	0	0	0	0	0	0
abortion	0	0	0	0	0	0	0	0	0	0	1	1	1	0	1	1	1	0	1	0	0	1	0	0	0	0	0	0	0	0	0	0	0	0	0	0	0	0	0	0	0	0	0	0	0	0	0	0	0
sanghanlon	0	0	0	0	2	0	0	0	0	0	0	2	1	0	0	0	1	0	0	0	0	0	1	0	0	1	0	0	0	0	0	0	0	0	0	0	0	0	0	0	0	0	0	0	0	0	0	0	0
centralpoststrokepain	0	2	1	2	1	0	0	0	0	1	0	0	0	0	0	0	1	0	0	0	0	0	0	0	0	0	0	0	0	0	0	0	0	0	0	0	0	0	0	0	0	0	0	0	0	0	0	0	0
heatingconductionacupuncturetherapy	0	0	0	0	0	0	3	2	2	1	0	0	0	0	0	0	0	0	0	0	0	0	0	0	0	0	0	0	0	0	0	0	0	0	0	0	0	0	0	0	0	0	0	0	0	0	0	0	0
mbti	0	1	1	1	0	0	0	0	0	1	0	2	0	1	0	0	1	0	0	0	0	0	0	0	0	0	0	0	0	0	0	0	0	0	0	0	0	0	0	0	0	0	0	0	0	0	0	0	0
cd	0	0	0	0	0	0	1	0	0	1	0	1	0	0	0	1	0	1	2	0	1	0	0	0	0	0	0	0	0	0	0	0	0	0	0	0	0	0	0	0	0	0	0	0	0	0	0	0	0
renin	0	0	0	0	0	0	0	0	0	0	0	0	0	0	1	0	0	1	0	2	3	1	0	0	0	0	0	0	0	0	0	0	0	0	0	0	0	0	0	0	0	0	0	0	0	0	0	0	0
lh	0	0	0	0	0	0	0	1	0	0	1	0	1	0	0	1	2	1	1	0	0	0	0	0	0	0	0	0	0	0	0	0	0	0	0	0	0	0	0	0	0	0	0	0	0	0	0	0	0
orientalneuropsychiatry	0	0	1	1	2	0	1	0	0	0	0	1	0	0	1	0	1	0	0	0	0	0	0	0	0	0	0	0	0	0	0	0	0	0	0	0	0	0	0	0	0	0	0	0	0	0	0	0	0
neuroinflammation	0	1	0	0	2	4	1	0	0	0	0	0	0	0	0	0	0	0	0	0	0	0	0	0	0	0	0	0	0	0	0	0	0	0	0	0	0	0	0	0	0	0	0	0	0	0	0	0	0
biophoton	0	0	0	0	0	0	0	0	1	0	1	3	2	0	1	0	0	0	0	0	0	0	0	0	0	0	0	0	0	0	0	0	0	0	0	0	0	0	0	0	0	0	0	0	0	0	0	0	0
artemisiacapillaris	1	0	0	0	0	0	1	0	1	0	0	0	1	1	0	0	1	0	1	1	0	0	0	0	0	0	0	0	0	0	0	0	0	0	0	0	0	0	0	0	0	0	0	0	0	0	0	0	0
tc	0	0	0	0	0	0	0	0	0	0	0	0	0	0	0	0	3	2	0	1	0	2	0	0	0	0	0	0	0	0	0	0	0	0	0	0	0	0	0	0	0	0	0	0	0	0	0	0	0
mindfulness	0	2	0	2	4	0	0	0	0	0	0	0	0	0	0	0	0	0	0	0	0	0	0	0	0	0	0	0	0	0	0	0	0	0	0	0	0	0	0	0	0	0	0	0	0	0	0	0	0
mastitis	0	1	0	1	0	2	0	1	1	0	0	1	0	0	0	1	0	0	0	0	0	0	0	0	0	0	0	0	0	0	0	0	0	0	0	0	0	0	0	0	0	0	0	0	0	0	0	0	0
radix	0	0	0	0	0	0	0	0	1	0	0	0	1	0	1	1	0	0	0	1	1	0	0	0	0	1	0	0	0	1	0	0	0	0	0	0	0	0	0	0	0	0	0	0	0	0	0	0	0
thermaldifference	0	0	0	0	0	0	0	0	0	0	0	0	0	1	1	0	0	1	2	1	1	1	0	0	0	0	0	0	0	0	0	0	0	0	0	0	0	0	0	0	0	0	0	0	0	0	0	0	0
koreanmedicinekm	0	1	0	2	2	0	2	1	0	0	0	0	0	0	0	0	0	0	0	0	0	0	0	0	0	0	0	0	0	0	0	0	0	0	0	0	0	0	0	0	0	0	0	0	0	0	0	0	0
moisturizing	0	2	2	1	0	0	0	1	0	1	0	1	0	0	0	0	0	0	0	0	0	0	0	0	0	0	0	0	0	0	0	0	0	0	0	0	0	0	0	0	0	0	0	0	0	0	0	0	0
uterineleiomyoma	0	0	0	0	0	0	0	0	0	0	0	1	5	1	1	0	0	0	0	0	0	0	0	0	0	0	0	0	0	0	0	0	0	0	0	0	0	0	0	0	0	0	0	0	0	0	0	0	0
temperamentandcharacterinventorytci	0	1	0	3	0	0	2	1	1	0	0	0	0	0	0	0	0	0	0	0	0	0	0	0	0	0	0	0	0	0	0	0	0	0	0	0	0	0	0	0	0	0	0	0	0	0	0	0	0
renalfailure	0	0	0	0	0	0	0	1	0	0	0	0	0	1	1	2	1	0	0	0	0	0	0	0	0	0	0	1	1	0	0	0	0	0	0	0	0	0	0	0	0	0	0	0	0	0	0	0	0
bfgf	0	0	0	0	0	0	0	0	0	1	0	1	4	2	0	0	0	0	0	0	0	0	0	0	0	0	0	0	0	0	0	0	0	0	0	0	0	0	0	0	0	0	0	0	0	0	0	0	0
peritonealmacrophages	0	1	0	0	0	0	0	1	0	0	0	0	1	0	0	0	2	0	0	2	0	1	0	0	0	0	0	0	0	0	0	0	0	0	0	0	0	0	0	0	0	0	0	0	0	0	0	0	0
cardiovasculardisease	0	0	0	0	0	0	0	2	1	0	0	1	0	2	1	0	0	1	0	0	0	0	0	0	0	0	0	0	0	0	0	0	0	0	0	0	0	0	0	0	0	0	0	0	0	0	0	0	0
subhealth	0	0	1	0	0	0	2	3	1	1	0	0	0	0	0	0	0	0	0	0	0	0	0	0	0	0	0	0	0	0	0	0	0	0	0	0	0	0	0	0	0	0	0	0	0	0	0	0	0
nasalobstruction	0	1	0	0	0	0	0	0	0	0	0	0	0	1	0	0	1	0	0	2	0	0	0	2	0	0	0	0	0	1	0	0	0	0	0	0	0	0	0	0	0	0	0	0	0	0	0	0	0
rbl2h3mastcell	0	1	2	0	0	0	3	2	0	0	0	0	0	0	0	0	0	0	0	0	0	0	0	0	0	0	0	0	0	0	0	0	0	0	0	0	0	0	0	0	0	0	0	0	0	0	0	0	0
idiopathicparkinsonsdisease	0	1	1	0	0	0	0	0	0	0	0	1	0	1	3	1	0	0	0	0	0	0	0	0	0	0	0	0	0	0	0	0	0	0	0	0	0	0	0	0	0	0	0	0	0	0	0	0	0
vitalgate	0	0	0	1	1	0	0	0	0	0	0	0	0	0	0	0	0	1	0	1	0	0	0	0	0	0	1	0	0	1	1	0	0	0	0	1	0	0	0	0	0	0	0	0	0	0	0	0	0
cynanchumwilfordii	0	0	0	1	0	0	1	0	1	0	1	3	0	0	0	1	0	0	0	0	0	0	0	0	0	0	0	0	0	0	0	0	0	0	0	0	0	0	0	0	0	0	0	0	0	0	0	0	0
discrimination	0	0	0	0	0	1	1	0	0	0	1	1	0	1	1	0	0	2	0	0	0	0	0	0	0	0	0	0	0	0	0	0	0	0	0	0	0	0	0	0	0	0	0	0	0	0	0	0	0
kdrs	0	0	0	0	0	1	0	0	1	0	0	2	1	1	0	2	0	0	0	0	0	0	0	0	0	0	0	0	0	0	0	0	0	0	0	0	0	0	0	0	0	0	0	0	0	0	0	0	0
obesegene	0	0	0	0	0	0	0	1	1	2	3	0	1	0	0	0	0	0	0	0	0	0	0	0	0	0	0	0	0	0	0	0	0	0	0	0	0	0	0	0	0	0	0	0	0	0	0	0	0
freeradicals	0	0	0	0	0	0	0	0	0	1	2	0	1	0	0	0	1	1	0	0	1	0	1	0	0	0	0	0	0	0	0	0	0	0	0	0	0	0	0	0	0	0	0	0	0	0	0	0	0
polygalaeradix	0	0	1	1	1	1	0	0	0	0	0	0	1	1	0	0	0	1	0	0	0	1	0	0	0	0	0	0	0	0	0	0	0	0	0	0	0	0	0	0	0	0	0	0	0	0	0	0	0
acupunctureandmoxibustiontreatment	0	0	0	0	0	0	0	0	0	1	0	0	0	1	1	0	0	0	0	0	0	0	0	0	1	0	1	0	1	0	1	1	0	0	0	0	0	0	0	0	0	0	0	0	0	0	0	0	0
kwomac	0	0	0	3	0	0	0	0	2	1	2	0	0	0	0	0	0	0	0	0	0	0	0	0	0	0	0	0	0	0	0	0	0	0	0	0	0	0	0	0	0	0	0	0	0	0	0	0	0
pesticide	0	0	0	0	0	0	0	0	2	5	1	0	0	0	0	0	0	0	0	0	0	0	0	0	0	0	0	0	0	0	0	0	0	0	0	0	0	0	0	0	0	0	0	0	0	0	0	0	0
facialnervepalsy	0	1	0	0	0	1	1	0	1	0	1	1	0	1	0	0	1	0	0	0	0	0	0	0	0	0	0	0	0	0	0	0	0	0	0	0	0	0	0	0	0	0	0	0	0	0	0	0	0
aconitine	0	1	1	0	0	0	0	0	0	0	0	1	2	1	2	0	0	0	0	0	0	0	0	0	0	0	0	0	0	0	0	0	0	0	0	0	0	0	0	0	0	0	0	0	0	0	0	0	0
menorrhagia	0	0	0	0	1	0	1	0	0	0	0	2	0	0	1	0	1	0	0	0	1	0	0	0	0	0	0	0	0	0	1	0	0	0	0	0	0	0	0	0	0	0	0	0	0	0	0	0	0
quotation	0	0	0	1	2	1	0	3	1	0	0	0	0	0	0	0	0	0	0	0	0	0	0	0	0	0	0	0	0	0	0	0	0	0	0	0	0	0	0	0	0	0	0	0	0	0	0	0	0
dermatology	0	1	0	0	0	1	0	1	1	0	1	1	0	1	0	0	1	0	0	0	0	0	0	0	0	0	0	0	0	0	0	0	0	0	0	0	0	0	0	0	0	0	0	0	0	0	0	0	0
electroencephalogrameeg	0	0	0	0	0	0	0	1	5	2	0	0	0	0	0	0	0	0	0	0	0	0	0	0	0	0	0	0	0	0	0	0	0	0	0	0	0	0	0	0	0	0	0	0	0	0	0	0	0
acupunctureandmoxibustiontherapy	0	0	0	0	0	0	0	0	0	0	0	0	1	0	0	0	0	1	0	0	0	0	1	0	1	1	0	0	0	0	0	0	0	1	0	0	0	1	0	0	0	0	0	1	0	0	0	0	0
samjunghwan	0	1	1	1	1	1	0	0	0	0	0	0	3	0	0	0	0	0	0	0	0	0	0	0	0	0	0	0	0	0	0	0	0	0	0	0	0	0	0	0	0	0	0	0	0	0	0	0	0
3t3l1	0	2	3	0	0	0	1	0	1	0	0	0	0	0	0	1	0	0	0	0	0	0	0	0	0	0	0	0	0	0	0	0	0	0	0	0	0	0	0	0	0	0	0	0	0	0	0	0	0
musculoskeletaldisease	0	0	1	0	1	0	0	1	0	1	1	0	0	0	1	1	0	1	0	0	0	0	0	0	0	0	0	0	0	0	0	0	0	0	0	0	0	0	0	0	0	0	0	0	0	0	0	0	0
protege	0	0	0	0	0	1	0	2	3	0	0	0	1	0	0	1	0	0	0	0	0	0	0	0	0	0	0	0	0	0	0	0	0	0	0	0	0	0	0	0	0	0	0	0	0	0	0	0	0
hairloss	0	0	2	0	1	1	0	1	0	0	0	0	1	0	2	0	0	0	0	0	0	0	0	0	0	0	0	0	0	0	0	0	0	0	0	0	0	0	0	0	0	0	0	0	0	0	0	0	0
electricacupuncture	0	1	1	0	0	0	0	1	0	0	0	0	0	0	0	1	0	1	0	0	0	0	0	0	1	0	0	0	0	0	0	0	0	1	0	0	0	0	0	0	0	1	0	0	0	0	0	0	0
obese	0	0	0	0	0	1	0	0	0	1	1	3	1	1	0	0	0	0	0	0	0	0	0	0	0	0	0	0	0	0	0	0	0	0	0	0	0	0	0	0	0	0	0	0	0	0	0	0	0
labiatae	0	0	0	0	0	0	0	0	6	0	0	0	0	0	0	0	0	0	0	1	0	0	0	0	0	0	0	0	0	0	0	0	0	0	0	0	0	0	0	0	0	0	0	0	0	0	1	0	0
premenstrualsyndrome	0	1	0	0	0	1	1	1	0	0	1	0	0	0	1	1	0	0	0	0	0	1	0	0	0	0	0	0	0	0	0	0	0	0	0	0	0	0	0	0	0	0	0	0	0	0	0	0	0
pawedema	0	0	0	0	1	0	0	0	3	3	0	0	0	0	1	0	0	0	0	0	0	0	0	0	0	0	0	0	0	0	0	0	0	0	0	0	0	0	0	0	0	0	0	0	0	0	0	0	0
chongmyungtangcmt	0	0	0	0	0	0	0	0	0	0	0	0	8	0	0	0	0	0	0	0	0	0	0	0	0	0	0	0	0	0	0	0	0	0	0	0	0	0	0	0	0	0	0	0	0	0	0	0	0
ecv304	0	0	0	0	0	0	0	0	0	0	0	0	2	0	2	0	0	0	2	0	2	0	0	0	0	0	0	0	0	0	0	0	0	0	0	0	0	0	0	0	0	0	0	0	0	0	0	0	0
healthbehavior	0	0	1	0	1	0	0	0	0	1	1	1	0	0	1	0	1	0	1	0	0	0	0	0	0	0	0	0	0	0	0	0	0	0	0	0	0	0	0	0	0	0	0	0	0	0	0	0	0
leejaema	0	0	0	0	0	0	0	0	0	0	0	0	0	0	0	0	0	0	1	1	0	0	1	1	1	0	0	0	1	0	0	0	0	0	1	0	0	0	0	0	0	0	0	0	0	0	1	0	0
assessment	0	1	0	0	1	0	0	0	0	0	0	3	1	0	0	0	0	1	0	1	0	0	0	0	0	0	0	0	0	0	0	0	0	0	0	0	0	0	0	0	0	0	0	0	0	0	0	0	0
paralyticstrabismus	0	0	0	0	0	0	0	0	0	0	0	1	0	0	2	2	0	0	1	0	0	0	1	0	0	1	0	0	0	0	0	0	0	0	0	0	0	0	0	0	0	0	0	0	0	0	0	0	0
temperament	0	0	0	2	1	2	2	0	0	0	1	0	0	0	0	0	0	0	0	0	0	0	0	0	0	0	0	0	0	0	0	0	0	0	0	0	0	0	0	0	0	0	0	0	0	0	0	0	0
medicaleducation	0	1	2	1	0	1	1	0	1	0	0	0	0	0	0	0	1	0	0	0	0	0	0	0	0	0	0	0	0	0	0	0	0	0	0	0	0	0	0	0	0	0	0	0	0	0	0	0	0
livertissue	0	0	0	0	0	0	0	1	1	2	3	0	1	0	0	0	0	0	0	0	0	0	0	0	0	0	0	0	0	0	0	0	0	0	0	0	0	0	0	0	0	0	0	0	0	0	0	0	0
gcms	0	0	0	1	1	0	0	0	0	0	1	1	1	0	1	0	0	1	0	1	0	0	0	0	0	0	0	0	0	0	0	0	0	0	0	0	0	0	0	0	0	0	0	0	0	0	0	0	0
bodyfat	0	0	1	0	0	1	0	1	0	0	0	0	0	1	1	0	2	1	0	0	0	0	0	0	0	0	0	0	0	0	0	0	0	0	0	0	0	0	0	0	0	0	0	0	0	0	0	0	0
aucklandiaeradix	0	1	0	1	2	0	0	0	0	1	1	0	1	1	0	0	0	0	0	0	0	0	0	0	0	0	0	0	0	0	0	0	0	0	0	0	0	0	0	0	0	0	0	0	0	0	0	0	0
wogonin	0	0	0	0	0	0	1	1	0	0	0	1	0	2	0	0	0	0	0	0	0	2	1	0	0	0	0	0	0	0	0	0	0	0	0	0	0	0	0	0	0	0	0	0	0	0	0	0	0
hyungbangsabaeksan	0	1	1	1	2	0	0	0	0	0	0	2	0	0	0	1	0	0	0	0	0	0	0	0	0	0	0	0	0	0	0	0	0	0	0	0	0	0	0	0	0	0	0	0	0	0	0	0	0
neutrophil	0	0	0	0	0	1	0	0	0	0	0	0	0	1	4	0	0	0	1	0	1	0	0	0	0	0	0	0	0	0	0	0	0	0	0	0	0	0	0	0	0	0	0	0	0	0	0	0	0
invasion	0	0	2	0	1	1	0	1	1	0	0	0	0	0	0	1	1	0	0	0	0	0	0	0	0	0	0	0	0	0	0	0	0	0	0	0	0	0	0	0	0	0	0	0	0	0	0	0	0
lungcarcinoma	0	0	0	0	0	0	0	0	1	0	0	0	3	1	0	3	0	0	0	0	0	0	0	0	0	0	0	0	0	0	0	0	0	0	0	0	0	0	0	0	0	0	0	0	0	0	0	0	0
saamacupuncturetherapy	0	1	0	0	0	0	1	0	1	0	1	1	1	0	0	1	1	0	0	0	0	0	0	0	0	0	0	0	0	0	0	0	0	0	0	0	0	0	0	0	0	0	0	0	0	0	0	0	0
acnevulgaris	0	0	2	1	1	2	0	1	1	0	0	0	0	0	0	0	0	0	0	0	0	0	0	0	0	0	0	0	0	0	0	0	0	0	0	0	0	0	0	0	0	0	0	0	0	0	0	0	0
drugdruginteractions	0	2	2	1	1	2	0	0	0	0	0	0	0	0	0	0	0	0	0	0	0	0	0	0	0	0	0	0	0	0	0	0	0	0	0	0	0	0	0	0	0	0	0	0	0	0	0	0	0
orientalherbalmedicine	0	1	0	0	1	0	1	0	0	0	1	1	1	0	0	1	0	0	0	0	0	0	0	0	1	0	0	0	0	0	0	0	0	0	0	0	0	0	0	0	0	0	0	0	0	0	0	0	0
housebrackmannscale	0	0	1	0	0	1	1	1	1	1	1	1	0	0	0	0	0	0	0	0	0	0	0	0	0	0	0	0	0	0	0	0	0	0	0	0	0	0	0	0	0	0	0	0	0	0	0	0	0
onbyeongjobyeon	0	0	0	1	0	0	2	1	1	0	1	1	0	1	0	0	0	0	0	0	0	0	0	0	0	0	0	0	0	0	0	0	0	0	0	0	0	0	0	0	0	0	0	0	0	0	0	0	0
tnfa	0	0	0	0	0	0	0	1	1	1	0	2	0	0	3	0	0	0	0	0	0	0	0	0	0	0	0	0	0	0	0	0	0	0	0	0	0	0	0	0	0	0	0	0	0	0	0	0	0
baicalein	0	0	0	0	0	1	0	1	0	1	0	1	0	1	0	1	0	0	0	0	0	2	0	0	0	0	0	0	0	0	0	0	0	0	0	0	0	0	0	0	0	0	0	0	0	0	0	0	0
fireheat	0	0	0	0	0	0	1	2	0	4	1	0	0	0	0	0	0	0	0	0	0	0	0	0	0	0	0	0	0	0	0	0	0	0	0	0	0	0	0	0	0	0	0	0	0	0	0	0	0
chaenomelisfructus	0	0	0	0	0	0	1	0	1	1	0	2	0	2	1	0	0	0	0	0	0	0	0	0	0	0	0	0	0	0	0	0	0	0	0	0	0	0	0	0	0	0	0	0	0	0	0	0	0
cancerpatients	0	3	1	1	0	0	0	1	0	0	1	0	0	0	0	0	0	1	0	0	0	0	0	0	0	0	0	0	0	0	0	0	0	0	0	0	0	0	0	0	0	0	0	0	0	0	0	0	0
eyedisease	0	0	0	0	0	0	0	0	0	1	0	5	0	0	0	0	0	0	0	0	0	0	0	0	0	1	1	0	0	0	0	0	0	0	0	0	0	0	0	0	0	0	0	0	0	0	0	0	0
houttuyniaeherba	0	1	0	0	1	0	1	0	1	1	1	0	0	0	0	0	0	0	0	1	0	0	0	0	0	1	0	0	0	0	0	0	0	0	0	0	0	0	0	0	0	0	0	0	0	0	0	0	0
ethanolextract	0	0	0	0	0	0	4	1	0	0	1	0	0	0	0	0	1	0	0	0	0	0	0	0	1	0	0	0	0	0	0	0	0	0	0	0	0	0	0	0	0	0	0	0	0	0	0	0	0
beevenomaquaacupuncture	0	0	0	0	0	0	0	0	0	0	0	0	1	0	1	0	3	0	0	1	0	2	0	0	0	0	0	0	0	0	0	0	0	0	0	0	0	0	0	0	0	0	0	0	0	0	0	0	0
xerostomia	0	1	0	0	1	2	0	2	2	0	0	0	0	0	0	0	0	0	0	0	0	0	0	0	0	0	0	0	0	0	0	0	0	0	0	0	0	0	0	0	0	0	0	0	0	0	0	0	0
digestion	0	0	0	0	0	0	0	0	2	1	3	0	1	0	0	1	0	0	0	0	0	0	0	0	0	0	0	0	0	0	0	0	0	0	0	0	0	0	0	0	0	0	0	0	0	0	0	0	0
melaninsynthesis	0	1	0	0	0	0	0	0	1	3	1	0	0	0	1	0	1	0	0	0	0	0	0	0	0	0	0	0	0	0	0	0	0	0	0	0	0	0	0	0	0	0	0	0	0	0	0	0	0
dysfunctionaluterinebleeding	0	0	0	1	0	0	1	0	0	0	0	0	1	3	0	2	0	0	0	0	0	0	0	0	0	0	0	0	0	0	0	0	0	0	0	0	0	0	0	0	0	0	0	0	0	0	0	0	0
polygonumcuspidatum	0	0	0	0	0	0	1	1	0	1	1	0	3	0	0	1	0	0	0	0	0	0	0	0	0	0	0	0	0	0	0	0	0	0	0	0	0	0	0	0	0	0	0	0	0	0	0	0	0
paralyticileus	0	0	1	0	0	0	0	0	2	0	0	0	1	0	0	0	0	1	1	2	0	0	0	0	0	0	0	0	0	0	0	0	0	0	0	0	0	0	0	0	0	0	0	0	0	0	0	0	0
epidemiology	0	1	0	1	1	1	0	0	1	1	1	0	0	0	1	0	0	0	0	0	0	0	0	0	0	0	0	0	0	0	0	0	0	0	0	0	0	0	0	0	0	0	0	0	0	0	0	0	0
saenggangeonbitang	0	1	1	0	1	0	1	1	0	0	0	0	0	1	1	0	0	0	1	0	0	0	0	0	0	0	0	0	0	0	0	0	0	0	0	0	0	0	0	0	0	0	0	0	0	0	0	0	0
anp	0	0	1	0	0	1	0	0	0	0	0	0	1	0	0	1	0	1	0	1	2	0	0	0	0	0	0	0	0	0	0	0	0	0	0	0	0	0	0	0	0	0	0	0	0	0	0	0	0
jowiseungchungtang	0	0	0	0	0	0	0	0	0	0	1	0	0	1	2	3	0	0	0	0	1	0	0	0	0	0	0	0	0	0	0	0	0	0	0	0	0	0	0	0	0	0	0	0	0	0	0	0	0
orientalmedicinehospital	0	0	0	0	1	0	0	0	2	1	0	1	0	0	0	0	1	0	0	1	0	0	1	0	0	0	0	0	0	0	0	0	0	0	0	0	0	0	0	0	0	0	0	0	0	0	0	0	0
cerebralcortex	0	0	0	0	0	0	0	0	0	0	0	0	1	1	2	2	1	1	0	0	0	0	0	0	0	0	0	0	0	0	0	0	0	0	0	0	0	0	0	0	0	0	0	0	0	0	0	0	0
ohaengacupuncture	0	0	0	0	0	0	0	0	0	1	1	1	0	1	1	0	1	1	1	0	0	0	0	0	0	0	0	0	0	0	0	0	0	0	0	0	0	0	0	0	0	0	0	0	0	0	0	0	0
taichi	0	0	1	0	0	2	1	1	1	0	1	0	0	0	1	0	0	0	0	0	0	0	0	0	0	0	0	0	0	0	0	0	0	0	0	0	0	0	0	0	0	0	0	0	0	0	0	0	0
pathogenicfactor	0	0	0	0	0	0	0	1	0	0	0	1	0	3	0	0	1	1	0	1	0	0	0	0	0	0	0	0	0	0	0	0	0	0	0	0	0	0	0	0	0	0	0	0	0	0	0	0	0
syndrome	0	0	1	1	2	0	1	0	0	0	0	0	0	0	0	0	0	1	0	0	0	0	2	0	0	0	0	0	0	0	0	0	0	0	0	0	0	0	0	0	0	0	0	0	0	0	0	0	0
reproducibility	0	0	0	0	0	2	0	0	0	2	0	0	1	2	0	0	0	1	0	0	0	0	0	0	0	0	0	0	0	0	0	0	0	0	0	0	0	0	0	0	0	0	0	0	0	0	0	0	0
probiotics	0	1	0	0	1	4	0	0	1	0	0	0	0	1	0	0	0	0	0	0	0	0	0	0	0	0	0	0	0	0	0	0	0	0	0	0	0	0	0	0	0	0	0	0	0	0	0	0	0
ephedra	0	0	0	0	0	0	0	0	0	1	0	5	2	0	0	0	0	0	0	0	0	0	0	0	0	0	0	0	0	0	0	0	0	0	0	0	0	0	0	0	0	0	0	0	0	0	0	0	0
cyclooxygenase2cox2	0	2	0	2	0	0	1	0	0	0	0	0	2	0	0	1	0	0	0	0	0	0	0	0	0	0	0	0	0	0	0	0	0	0	0	0	0	0	0	0	0	0	0	0	0	0	0	0	0
fergusonsangle	0	1	0	0	0	0	0	0	1	3	0	3	0	0	0	0	0	0	0	0	0	0	0	0	0	0	0	0	0	0	0	0	0	0	0	0	0	0	0	0	0	0	0	0	0	0	0	0	0
orientalmedicines	0	0	0	0	0	0	0	0	0	0	4	0	1	0	0	0	0	0	1	0	0	0	0	0	0	0	1	1	0	0	0	0	0	0	0	0	0	0	0	0	0	0	0	0	0	0	0	0	0
omeprazole	0	0	0	0	0	1	0	0	3	1	0	0	0	0	0	1	1	1	0	0	0	0	0	0	0	0	0	0	0	0	0	0	0	0	0	0	0	0	0	0	0	0	0	0	0	0	0	0	0
guideline	0	4	1	0	0	0	0	0	0	1	0	1	0	0	1	0	0	0	0	0	0	0	0	0	0	0	0	0	0	0	0	0	0	0	0	0	0	0	0	0	0	0	0	0	0	0	0	0	0
eatingdisorder	0	1	1	0	0	0	0	0	1	0	0	0	0	1	2	1	1	0	0	0	0	0	0	0	0	0	0	0	0	0	0	0	0	0	0	0	0	0	0	0	0	0	0	0	0	0	0	0	0
benincasaesemen	0	0	0	0	0	0	0	0	1	0	0	0	0	0	0	4	3	0	0	0	0	0	0	0	0	0	0	0	0	0	0	0	0	0	0	0	0	0	0	0	0	0	0	0	0	0	0	0	0
nervegrowthfactor	0	0	0	0	0	0	0	3	0	2	0	1	0	0	0	0	1	0	0	1	0	0	0	0	0	0	0	0	0	0	0	0	0	0	0	0	0	0	0	0	0	0	0	0	0	0	0	0	0
fas	0	1	0	0	0	0	0	0	0	0	0	0	0	2	0	1	0	0	3	0	1	0	0	0	0	0	0	0	0	0	0	0	0	0	0	0	0	0	0	0	0	0	0	0	0	0	0	0	0
koreanherbalogy	0	0	0	0	0	0	0	0	0	0	0	0	0	0	2	0	0	0	0	4	2	0	0	0	0	0	0	0	0	0	0	0	0	0	0	0	0	0	0	0	0	0	0	0	0	0	0	0	0
fsh	0	0	0	0	0	0	0	1	0	0	0	0	1	0	0	1	2	2	1	0	0	0	0	0	0	0	0	0	0	0	0	0	0	0	0	0	0	0	0	0	0	0	0	0	0	0	0	0	0
immunocyte	0	0	0	0	0	0	0	1	2	1	1	0	2	0	0	0	0	0	0	0	0	0	0	0	0	0	0	1	0	0	0	0	0	0	0	0	0	0	0	0	0	0	0	0	0	0	0	0	0
rationaleofacupuncturepointselection	0	0	0	0	0	0	0	0	0	2	1	4	1	0	0	0	0	0	0	0	0	0	0	0	0	0	0	0	0	0	0	0	0	0	0	0	0	0	0	0	0	0	0	0	0	0	0	0	0
manualtherapy	0	2	1	1	0	1	1	1	0	0	0	1	0	0	0	0	0	0	0	0	0	0	0	0	0	0	0	0	0	0	0	0	0	0	0	0	0	0	0	0	0	0	0	0	0	0	0	0	0
shanghanzabinglun	0	0	0	1	0	2	2	1	0	0	0	0	0	0	0	0	0	1	0	0	1	0	0	0	0	0	0	0	0	0	0	0	0	0	0	0	0	0	0	0	0	0	0	0	0	0	0	0	0
parkinsondisease	0	1	0	1	0	1	0	0	1	2	0	2	0	0	0	0	0	0	0	0	0	0	0	0	0	0	0	0	0	0	0	0	0	0	0	0	0	0	0	0	0	0	0	0	0	0	0	0	0
ht7	0	0	0	1	1	0	1	1	2	0	1	0	0	0	0	1	0	0	0	0	0	0	0	0	0	0	0	0	0	0	0	0	0	0	0	0	0	0	0	0	0	0	0	0	0	0	0	0	0
proinflammatorycytokine	0	0	0	0	2	1	0	0	0	1	2	0	0	0	0	1	0	1	0	0	0	0	0	0	0	0	0	0	0	0	0	0	0	0	0	0	0	0	0	0	0	0	0	0	0	0	0	0	0
flavonoid	0	1	0	0	2	0	0	1	0	0	2	0	0	0	0	0	0	0	1	0	0	1	0	0	0	0	0	0	0	0	0	0	0	0	0	0	0	0	0	0	0	0	0	0	0	0	0	0	0
atractylodisrhizomaalba	0	0	1	0	0	0	1	2	0	0	0	0	1	2	0	0	1	0	0	0	0	0	0	0	0	0	0	0	0	0	0	0	0	0	0	0	0	0	0	0	0	0	0	0	0	0	0	0	0
antithrombotic	0	0	0	0	1	1	0	0	1	1	0	1	1	0	0	1	0	1	0	0	0	0	0	0	0	0	0	0	0	0	0	0	0	0	0	0	0	0	0	0	0	0	0	0	0	0	0	0	0
cdnamicroarray	0	0	0	0	0	0	0	0	0	0	1	0	2	2	0	1	1	1	0	0	0	0	0	0	0	0	0	0	0	0	0	0	0	0	0	0	0	0	0	0	0	0	0	0	0	0	0	0	0
aconitituber	0	0	0	0	0	0	0	1	0	0	2	0	0	0	1	0	0	0	0	0	1	0	0	1	0	0	0	0	0	1	1	0	0	0	0	0	0	0	0	0	0	0	0	0	0	0	0	0	0
orientalpsychotherapy	0	0	0	0	0	2	1	1	2	0	0	0	0	1	0	1	0	0	0	0	0	0	0	0	0	0	0	0	0	0	0	0	0	0	0	0	0	0	0	0	0	0	0	0	0	0	0	0	0
morphine	0	0	0	0	0	0	1	0	0	1	1	0	1	2	0	2	0	0	0	0	0	0	0	0	0	0	0	0	0	0	0	0	0	0	0	0	0	0	0	0	0	0	0	0	0	0	0	0	0
gastricemptying	0	1	0	1	0	0	0	0	0	2	2	0	2	0	0	0	0	0	0	0	0	0	0	0	0	0	0	0	0	0	0	0	0	0	0	0	0	0	0	0	0	0	0	0	0	0	0	0	0
acutelowbackpain	1	0	0	0	1	1	0	1	0	2	0	0	1	0	0	0	0	0	1	0	0	0	0	0	0	0	0	0	0	0	0	0	0	0	0	0	0	0	0	0	0	0	0	0	0	0	0	0	0
anticonvulsant	0	0	0	0	0	0	2	1	0	0	0	1	0	0	2	1	0	0	0	0	0	0	0	0	0	0	0	0	0	0	0	0	0	0	0	0	0	0	0	0	0	1	0	0	0	0	0	0	0
lbp	0	0	1	0	1	0	2	0	0	1	0	0	1	0	0	1	0	0	1	0	0	0	0	0	0	0	0	0	0	0	0	0	0	0	0	0	0	0	0	0	0	0	0	0	0	0	0	0	0
pseudomonasaeruginosa	0	0	2	0	0	0	0	0	1	3	0	1	1	0	0	0	0	0	0	0	0	0	0	0	0	0	0	0	0	0	0	0	0	0	0	0	0	0	0	0	0	0	0	0	0	0	0	0	0
mbi	0	0	0	0	0	0	0	0	0	1	0	0	1	0	1	0	0	1	2	1	0	1	0	0	0	0	0	0	0	0	0	0	0	0	0	0	0	0	0	0	0	0	0	0	0	0	0	0	0
saengmaeksan	0	1	1	0	1	1	1	0	1	0	0	0	1	0	0	0	0	0	0	0	0	0	0	0	0	0	0	0	0	1	0	0	0	0	0	0	0	0	0	0	0	0	0	0	0	0	0	0	0
poison	0	0	0	0	0	0	0	2	0	1	0	0	4	1	0	0	0	0	0	0	0	0	0	0	0	0	0	0	0	0	0	0	0	0	0	0	0	0	0	0	0	0	0	0	0	0	0	0	0
p27	0	0	0	0	0	0	0	0	0	0	1	3	0	0	1	2	1	0	0	0	0	0	0	0	0	0	0	0	0	0	0	0	0	0	0	0	0	0	0	0	0	0	0	0	0	0	0	0	0
sanhupung	0	0	0	0	0	0	1	0	3	1	1	0	1	0	0	0	0	1	0	0	0	0	0	0	0	0	0	0	0	0	0	0	0	0	0	0	0	0	0	0	0	0	0	0	0	0	0	0	0
survival	0	0	0	0	0	0	1	0	0	2	0	1	0	1	1	1	1	0	0	0	0	0	0	0	0	0	0	0	0	0	0	0	0	0	0	0	0	0	0	0	0	0	0	0	0	0	0	0	0
bloodlettingtherapy	0	1	1	1	0	1	1	1	1	0	1	0	0	0	0	0	0	0	0	0	0	0	0	0	0	0	0	0	0	0	0	0	0	0	0	0	0	0	0	0	0	0	0	0	0	0	0	0	0
livercancer	0	0	0	0	1	0	1	0	1	1	0	0	1	1	0	0	0	0	0	0	0	0	1	1	0	0	0	0	0	0	0	0	0	0	0	0	0	0	0	0	0	0	0	0	0	0	0	0	0
koreantraditionaltreatment	0	0	0	0	0	0	1	0	3	3	1	0	0	0	0	0	0	0	0	0	0	0	0	0	0	0	0	0	0	0	0	0	0	0	0	0	0	0	0	0	0	0	0	0	0	0	0	0	0
regressionanalysis	0	0	1	0	2	2	0	1	0	0	1	0	0	0	0	0	0	0	0	1	0	0	0	0	0	0	0	0	0	0	0	0	0	0	0	0	0	0	0	0	0	0	0	0	0	0	0	0	0
ephedrine	0	1	0	0	0	0	0	0	0	0	0	3	3	0	0	0	0	1	0	0	0	0	0	0	0	0	0	0	0	0	0	0	0	0	0	0	0	0	0	0	0	0	0	0	0	0	0	0	0
repeatability	0	1	0	0	0	1	0	0	0	1	0	0	1	3	0	0	0	1	0	0	0	0	0	0	0	0	0	0	0	0	0	0	0	0	0	0	0	0	0	0	0	0	0	0	0	0	0	0	0
nkcell	0	0	0	0	0	0	1	0	0	0	0	0	0	1	1	0	0	0	0	0	3	1	0	1	0	0	0	0	0	0	0	0	0	0	0	0	0	0	0	0	0	0	0	0	0	0	0	0	0
beevenompharmacopuncturetherapy	0	0	0	0	0	0	1	4	0	1	2	0	0	0	0	0	0	0	0	0	0	0	0	0	0	0	0	0	0	0	0	0	0	0	0	0	0	0	0	0	0	0	0	0	0	0	0	0	0
pharmacopuncturetherapy	0	0	0	1	0	1	1	2	1	1	1	0	0	0	0	0	0	0	0	0	0	0	0	0	0	0	0	0	0	0	0	0	0	0	0	0	0	0	0	0	0	0	0	0	0	0	0	0	0
xanthineoxidasehypoxanthinexohx	0	0	0	0	0	0	0	0	0	0	0	0	0	0	0	2	0	4	2	0	0	0	0	0	0	0	0	0	0	0	0	0	0	0	0	0	0	0	0	0	0	0	0	0	0	0	0	0	0
snakevenom	0	1	1	1	1	1	0	2	0	0	0	0	0	0	0	0	0	0	0	1	0	0	0	0	0	0	0	0	0	0	0	0	0	0	0	0	0	0	0	0	0	0	0	0	0	0	0	0	0
adolescent	0	0	2	2	0	0	0	0	2	0	0	2	0	0	0	0	0	0	0	0	0	0	0	0	0	0	0	0	0	0	0	0	0	0	0	0	0	0	0	0	0	0	0	0	0	0	0	0	0
drugeruption	0	0	1	0	0	0	1	1	0	0	0	3	1	1	0	0	0	0	0	0	0	0	0	0	0	0	0	0	0	0	0	0	0	0	0	0	0	0	0	0	0	0	0	0	0	0	0	0	0
ulmicortex	0	1	0	0	0	1	1	0	0	0	1	0	1	0	1	0	0	1	0	0	0	0	0	0	0	0	0	0	0	0	0	1	0	0	0	0	0	0	0	0	0	0	0	0	0	0	0	0	0
monosodiumiodoacetatemia	1	0	1	4	2	0	0	0	0	0	0	0	0	0	0	0	0	0	0	0	0	0	0	0	0	0	0	0	0	0	0	0	0	0	0	0	0	0	0	0	0	0	0	0	0	0	0	0	0
electrolipolysis	0	0	0	0	0	0	0	0	0	2	0	2	1	0	1	1	1	0	0	0	0	0	0	0	0	0	0	0	0	0	0	0	0	0	0	0	0	0	0	0	0	0	0	0	0	0	0	0	0
sdrat	0	0	0	1	2	3	0	0	0	0	0	0	0	1	0	0	0	0	0	0	0	0	1	0	0	0	0	0	0	0	0	0	0	0	0	0	0	0	0	0	0	0	0	0	0	0	0	0	0
clematidisradix	1	0	1	0	1	0	0	0	1	1	2	0	0	1	0	0	0	0	0	0	0	0	0	0	0	0	0	0	0	0	0	0	0	0	0	0	0	0	0	0	0	0	0	0	0	0	0	0	0
immunomodulation	0	0	0	0	0	0	0	2	1	0	1	0	0	1	0	0	3	0	0	0	0	0	0	0	0	0	0	0	0	0	0	0	0	0	0	0	0	0	0	0	0	0	0	0	0	0	0	0	0
scf	0	0	0	0	0	0	0	0	0	0	0	0	0	0	0	0	3	3	2	0	0	0	0	0	0	0	0	0	0	0	0	0	0	0	0	0	0	0	0	0	0	0	0	0	0	0	0	0	0
scm	0	0	0	0	0	0	0	1	2	1	0	0	2	2	0	0	0	0	0	0	0	0	0	0	0	0	0	0	0	0	0	0	0	0	0	0	0	0	0	0	0	0	0	0	0	0	0	0	0
deerantler	0	0	0	0	0	1	2	1	0	1	1	1	0	1	0	0	0	0	0	0	0	0	0	0	0	0	0	0	0	0	0	0	0	0	0	0	0	0	0	0	0	0	0	0	0	0	0	0	0
sp6	0	0	1	2	0	1	0	0	0	1	2	0	0	0	0	1	0	0	0	0	0	0	0	0	0	0	0	0	0	0	0	0	0	0	0	0	0	0	0	0	0	0	0	0	0	0	0	0	0
8constitutionacupuncture	0	0	1	0	0	1	1	0	1	1	0	0	0	0	1	0	1	1	0	0	0	0	0	0	0	0	0	0	0	0	0	0	0	0	0	0	0	0	0	0	0	0	0	0	0	0	0	0	0
thermotherapy	0	0	0	0	0	1	1	1	4	0	1	0	0	0	0	0	0	0	0	0	0	0	0	0	0	0	0	0	0	0	0	0	0	0	0	0	0	0	0	0	0	0	0	0	0	0	0	0	0
complementaryalternativemedicine	0	0	1	0	1	1	2	0	0	3	0	0	0	0	0	0	0	0	0	0	0	0	0	0	0	0	0	0	0	0	0	0	0	0	0	0	0	0	0	0	0	0	0	0	0	0	0	0	0
acetylcholine	0	1	0	0	0	0	0	1	1	0	0	1	0	0	1	0	1	0	0	1	0	0	0	1	0	0	0	0	0	0	0	0	0	0	0	0	0	0	0	0	0	0	0	0	0	0	0	0	0
electrogastrography	0	0	0	0	0	0	0	1	0	0	3	1	0	1	2	0	0	0	0	0	0	0	0	0	0	0	0	0	0	0	0	0	0	0	0	0	0	0	0	0	0	0	0	0	0	0	0	0	0
exercisetherapy	0	0	1	0	1	2	0	3	0	0	1	0	0	0	0	0	0	0	0	0	0	0	0	0	0	0	0	0	0	0	0	0	0	0	0	0	0	0	0	0	0	0	0	0	0	0	0	0	0
emodin	0	0	0	0	0	2	0	1	0	0	0	2	1	0	1	0	1	0	0	0	0	0	0	0	0	0	0	0	0	0	0	0	0	0	0	0	0	0	0	0	0	0	0	0	0	0	0	0	0
chungsangbohatang	0	0	1	0	0	0	0	1	0	0	0	0	0	0	0	1	2	0	1	1	1	0	0	0	0	0	0	0	0	0	0	0	0	0	0	0	0	0	0	0	0	0	0	0	0	0	0	0	0
pseudorabiesvirus	0	0	0	0	0	0	0	0	0	0	0	0	0	0	0	2	0	1	3	2	0	0	0	0	0	0	0	0	0	0	0	0	0	0	0	0	0	0	0	0	0	0	0	0	0	0	0	0	0
liriopistuber	0	0	0	0	0	1	1	0	0	0	1	0	0	0	2	1	1	0	0	0	0	0	0	0	0	0	0	0	0	0	1	0	0	0	0	0	0	0	0	0	0	0	0	0	0	0	0	0	0
triggerpoint	0	0	0	0	0	0	0	1	0	0	0	0	0	0	0	0	0	1	2	0	0	1	0	2	0	0	0	0	1	0	0	0	0	0	0	0	0	0	0	0	0	0	0	0	0	0	0	0	0
interleukin1β	0	0	0	0	0	1	0	0	0	0	0	1	0	0	0	0	1	0	0	3	1	0	1	0	0	0	0	0	0	0	0	0	0	0	0	0	0	0	0	0	0	0	0	0	0	0	0	0	0
acetylcholineesterase	0	0	0	0	0	0	0	0	0	0	0	0	2	0	0	2	1	2	0	0	0	1	0	0	0	0	0	0	0	0	0	0	0	0	0	0	0	0	0	0	0	0	0	0	0	0	0	0	0
subpopulation	0	0	0	0	0	0	0	0	0	0	0	0	0	0	0	1	2	0	1	0	3	1	0	0	0	0	0	0	0	0	0	0	0	0	0	0	0	0	0	0	0	0	0	0	0	0	0	0	0
iliopsoasmuscle	0	0	0	0	1	1	0	2	0	2	0	1	0	1	0	0	0	0	0	0	0	0	0	0	0	0	0	0	0	0	0	0	0	0	0	0	0	0	0	0	0	0	0	0	0	0	0	0	0
nitritescavengingability	0	0	0	0	0	0	0	0	3	0	1	3	0	1	0	0	0	0	0	0	0	0	0	0	0	0	0	0	0	0	0	0	0	0	0	0	0	0	0	0	0	0	0	0	0	0	0	0	0
fergusonangle	0	0	0	1	1	0	0	0	1	0	0	2	1	1	0	1	0	0	0	0	0	0	0	0	0	0	0	0	0	0	0	0	0	0	0	0	0	0	0	0	0	0	0	0	0	0	0	0	0
longitudinalbonegrowth	0	1	0	0	0	0	1	0	1	3	0	0	1	0	0	0	0	1	0	0	0	0	0	0	0	0	0	0	0	0	0	0	0	0	0	0	0	0	0	0	0	0	0	0	0	0	0	0	0
regression	0	1	0	3	0	0	0	2	0	0	1	0	0	1	0	0	0	0	0	0	0	0	0	0	0	0	0	0	0	0	0	0	0	0	0	0	0	0	0	0	0	0	0	0	0	0	0	0	0
jawoongo	0	0	0	0	0	0	0	0	0	2	1	1	0	0	0	0	0	0	0	3	1	0	0	0	0	0	0	0	0	0	0	0	0	0	0	0	0	0	0	0	0	0	0	0	0	0	0	0	0
chinesemedicaljournal	0	1	1	0	0	0	0	0	0	1	1	1	0	0	2	0	0	1	0	0	0	0	0	0	0	0	0	0	0	0	0	0	0	0	0	0	0	0	0	0	0	0	0	0	0	0	0	0	0
rubuscoreanus	0	0	0	1	1	2	0	0	0	0	0	0	0	2	0	1	1	0	0	0	0	0	0	0	0	0	0	0	0	0	0	0	0	0	0	0	0	0	0	0	0	0	0	0	0	0	0	0	0
cynomoriiherba	0	0	1	1	0	0	0	0	0	0	1	2	1	1	1	0	0	0	0	0	0	0	0	0	0	0	0	0	0	0	0	0	0	0	0	0	0	0	0	0	0	0	0	0	0	0	0	0	0
beevenombv	0	0	0	0	0	0	0	0	0	0	0	1	1	0	1	0	0	1	2	2	0	0	0	0	0	0	0	0	0	0	0	0	0	0	0	0	0	0	0	0	0	0	0	0	0	0	0	0	0
schisandraefructus	0	1	1	0	1	0	1	1	2	0	0	0	0	0	0	1	0	0	0	0	0	0	0	0	0	0	0	0	0	0	0	0	0	0	0	0	0	0	0	0	0	0	0	0	0	0	0	0	0
fcst	0	0	1	0	0	2	0	1	0	0	0	1	2	1	0	0	0	0	0	0	0	0	0	0	0	0	0	0	0	0	0	0	0	0	0	0	0	0	0	0	0	0	0	0	0	0	0	0	0
houttuyniacordata	1	0	0	1	0	0	1	0	1	0	2	1	0	1	0	0	0	0	0	0	0	0	0	0	0	0	0	0	0	0	0	0	0	0	0	0	0	0	0	0	0	0	0	0	0	0	0	0	0
orientalhospital	0	0	0	0	0	0	0	1	2	1	0	2	0	1	0	0	0	1	0	0	0	0	0	0	0	0	0	0	0	0	0	0	0	0	0	0	0	0	0	0	0	0	0	0	0	0	0	0	0
3t3l1preadipocyte	1	0	0	1	2	1	0	0	1	0	1	0	1	0	0	0	0	0	0	0	0	0	0	0	0	0	0	0	0	0	0	0	0	0	0	0	0	0	0	0	0	0	0	0	0	0	0	0	0
allergicpurpura	0	0	1	0	2	1	1	0	0	0	0	2	0	1	0	0	0	0	0	0	0	0	0	0	0	0	0	0	0	0	0	0	0	0	0	0	0	0	0	0	0	0	0	0	0	0	0	0	0
plantarfasciitis	0	1	0	1	0	4	0	0	0	0	1	1	0	0	0	0	0	0	0	0	0	0	0	0	0	0	0	0	0	0	0	0	0	0	0	0	0	0	0	0	0	0	0	0	0	0	0	0	0
5hydroxytryptamine	0	0	0	0	0	0	0	0	0	0	0	2	0	1	2	1	1	0	0	1	0	0	0	0	0	0	0	0	0	0	0	0	0	0	0	0	0	0	0	0	0	0	0	0	0	0	0	0	0
taraxaciherba	0	0	0	2	0	0	0	2	0	2	0	0	1	0	0	0	0	0	0	0	0	0	0	1	0	0	0	0	0	0	0	0	0	0	0	0	0	0	0	0	0	0	0	0	0	0	0	0	0
thymocyte	0	0	0	0	0	0	0	0	1	0	0	0	0	0	0	1	4	2	0	0	0	0	0	0	0	0	0	0	0	0	0	0	0	0	0	0	0	0	0	0	0	0	0	0	0	0	0	0	0
functionalfood	0	0	0	2	1	0	0	0	0	0	1	1	1	0	1	1	0	0	0	0	0	0	0	0	0	0	0	0	0	0	0	0	0	0	0	0	0	0	0	0	0	0	0	0	0	0	0	0	0
laserdopplerflowmetry	0	0	0	0	0	0	0	0	0	0	0	0	0	0	0	1	1	1	2	2	1	0	0	0	0	0	0	0	0	0	0	0	0	0	0	0	0	0	0	0	0	0	0	0	0	0	0	0	0
relaxationtherapy	0	1	0	0	0	0	0	2	0	1	0	1	0	0	1	0	0	0	1	1	0	0	0	0	0	0	0	0	0	0	0	0	0	0	0	0	0	0	0	0	0	0	0	0	0	0	0	0	0
pharmacology	0	0	0	0	0	1	2	0	0	0	0	0	2	1	0	1	0	0	0	0	0	0	1	0	0	0	0	0	0	0	0	0	0	0	0	0	0	0	0	0	0	0	0	0	0	0	0	0	0
hmc1	0	1	0	0	0	1	0	0	0	3	0	1	1	0	0	1	0	0	0	0	0	0	0	0	0	0	0	0	0	0	0	0	0	0	0	0	0	0	0	0	0	0	0	0	0	0	0	0	0
japanese	1	0	0	1	0	1	3	1	0	0	0	0	0	0	0	0	0	0	0	0	0	0	0	0	1	0	0	0	0	0	0	0	0	0	0	0	0	0	0	0	0	0	0	0	0	0	0	0	0
kyungohkgo	0	0	1	0	0	1	0	1	0	1	0	1	0	0	0	1	2	0	0	0	0	0	0	0	0	0	0	0	0	0	0	0	0	0	0	0	0	0	0	0	0	0	0	0	0	0	0	0	0
dnasynthesis	0	0	0	0	0	0	0	0	0	0	0	0	1	2	1	4	0	0	0	0	0	0	0	0	0	0	0	0	0	0	0	0	0	0	0	0	0	0	0	0	0	0	0	0	0	0	0	0	0
medicaldevice	0	0	1	1	2	2	0	1	0	0	0	0	0	1	0	0	0	0	0	0	0	0	0	0	0	0	0	0	0	0	0	0	0	0	0	0	0	0	0	0	0	0	0	0	0	0	0	0	0
antioxidantcapacity	0	0	1	0	0	0	0	0	0	1	0	0	0	2	1	2	1	0	0	0	0	0	0	0	0	0	0	0	0	0	0	0	0	0	0	0	0	0	0	0	0	0	0	0	0	0	0	0	0
elisa	0	0	0	0	0	1	0	0	1	0	1	1	1	0	2	0	0	0	0	0	1	0	0	0	0	0	0	0	0	0	0	0	0	0	0	0	0	0	0	0	0	0	0	0	0	0	0	0	0
joseondynasty	0	0	0	0	0	0	0	0	2	2	1	0	2	0	0	0	0	0	0	0	0	0	0	1	0	0	0	0	0	0	0	0	0	0	0	0	0	0	0	0	0	0	0	0	0	0	0	0	0
alliituberosisemen	0	0	0	0	0	0	0	0	0	0	1	2	1	0	1	0	0	0	0	1	1	1	0	0	0	0	0	0	0	0	0	0	0	0	0	0	0	0	0	0	0	0	0	0	0	0	0	0	0
dihydrorhodamine	0	0	0	0	0	0	0	0	0	4	4	0	0	0	0	0	0	0	0	0	0	0	0	0	0	0	0	0	0	0	0	0	0	0	0	0	0	0	0	0	0	0	0	0	0	0	0	0	0
abr2000	2	0	0	0	0	0	0	0	0	0	0	0	1	0	0	3	2	0	0	0	0	0	0	0	0	0	0	0	0	0	0	0	0	0	0	0	0	0	0	0	0	0	0	0	0	0	0	0	0
dailydose	1	2	1	1	1	1	0	1	0	0	0	0	0	0	0	0	0	0	0	0	0	0	0	0	0	0	0	0	0	0	0	0	0	0	0	0	0	0	0	0	0	0	0	0	0	0	0	0	0
spadi	0	0	1	0	1	1	0	0	2	1	0	1	1	0	0	0	0	0	0	0	0	0	0	0	0	0	0	0	0	0	0	0	0	0	0	0	0	0	0	0	0	0	0	0	0	0	0	0	0
detoxification	0	0	0	0	2	1	0	0	0	1	0	0	1	1	1	1	0	0	0	0	0	0	0	0	0	0	0	0	0	0	0	0	0	0	0	0	0	0	0	0	0	0	0	0	0	0	0	0	0
habitualabortion	0	0	1	0	0	0	0	0	1	1	0	1	1	1	0	0	0	0	1	0	0	0	0	1	0	0	0	0	0	0	0	0	0	0	0	0	0	0	0	0	0	0	0	0	0	0	0	0	0
nihcpsi	0	0	1	0	1	0	0	0	0	2	0	1	1	0	1	1	0	0	0	0	0	0	0	0	0	0	0	0	0	0	0	0	0	0	0	0	0	0	0	0	0	0	0	0	0	0	0	0	0
eightconstitution	0	0	0	0	0	0	2	1	0	2	1	1	1	0	0	0	0	0	0	0	0	0	0	0	0	0	0	0	0	0	0	0	0	0	0	0	0	0	0	0	0	0	0	0	0	0	0	0	0
herbalorientalmedicine	0	0	0	0	0	0	0	0	0	0	0	0	0	0	0	0	6	2	0	0	0	0	0	0	0	0	0	0	0	0	0	0	0	0	0	0	0	0	0	0	0	0	0	0	0	0	0	0	0
deqi	0	0	2	0	1	0	1	0	0	1	0	2	1	0	0	0	0	0	0	0	0	0	0	0	0	0	0	0	0	0	0	0	0	0	0	0	0	0	0	0	0	0	0	0	0	0	0	0	0
molecularauthentication	0	0	0	1	2	2	0	0	1	2	0	0	0	0	0	0	0	0	0	0	0	0	0	0	0	0	0	0	0	0	0	0	0	0	0	0	0	0	0	0	0	0	0	0	0	0	0	0	0
alcoholichepatitis	0	0	0	0	0	0	0	1	1	1	1	0	0	0	0	1	0	0	1	0	0	0	0	1	0	0	0	0	0	0	0	0	0	0	0	0	0	0	0	0	0	0	0	0	0	0	0	0	0
sopungtang	0	0	0	0	1	0	1	0	0	0	0	0	1	1	0	0	0	0	0	1	0	0	0	1	0	0	1	0	0	0	0	0	0	0	0	0	0	0	0	0	0	0	0	0	0	0	0	0	0
dohongsamultang	0	0	0	0	0	0	0	0	1	1	0	0	2	0	0	1	1	0	0	1	0	0	0	0	0	0	0	0	0	0	0	0	0	0	0	0	0	0	0	0	0	0	0	0	0	0	0	0	0
childhood	0	0	0	0	0	0	0	2	0	1	0	1	2	0	0	1	0	0	0	0	0	0	0	0	0	0	0	0	0	0	0	0	0	0	0	0	0	0	0	0	0	0	0	0	0	0	0	0	0
spect	0	0	0	0	0	0	0	0	0	0	1	0	2	0	0	0	0	2	1	1	0	0	0	0	0	0	0	0	0	0	0	0	0	0	0	0	0	0	0	0	0	0	0	0	0	0	0	0	0
sugitherapy	0	1	0	3	1	1	0	0	0	1	0	0	0	0	0	0	0	0	0	0	0	0	0	0	0	0	0	0	0	0	0	0	0	0	0	0	0	0	0	0	0	0	0	0	0	0	0	0	0
obeseinhibitory	0	0	0	0	0	0	0	1	1	2	2	0	1	0	0	0	0	0	0	0	0	0	0	0	0	0	0	0	0	0	0	0	0	0	0	0	0	0	0	0	0	0	0	0	0	0	0	0	0
bijeung	0	0	0	2	0	1	0	0	0	0	0	0	0	0	0	0	0	0	4	0	0	0	0	0	0	0	0	0	0	0	0	0	0	0	0	0	0	0	0	0	0	0	0	0	0	0	0	0	0
hyungbangjihwangtang	0	1	1	0	0	0	0	0	0	0	2	1	0	0	0	0	0	0	0	0	0	1	0	1	0	0	0	0	0	0	0	0	0	0	0	0	0	0	0	0	0	0	0	0	0	0	0	0	0
appetite	0	0	0	2	0	1	2	0	0	0	0	0	0	1	1	0	0	0	0	0	0	0	0	0	0	0	0	0	0	0	0	0	0	0	0	0	0	0	0	0	0	0	0	0	0	0	0	0	0
needle	0	0	0	0	0	0	1	0	0	0	1	1	0	1	1	0	0	0	0	1	0	0	0	0	0	0	0	0	0	0	0	0	0	0	0	0	0	0	0	0	0	0	0	0	0	0	0	0	1
dodamtang	0	0	0	0	1	0	0	0	0	0	1	0	1	0	0	0	0	0	2	0	0	0	0	0	1	0	0	0	0	0	1	0	0	0	0	0	0	0	0	0	0	0	0	0	0	0	0	0	0
lactation	0	0	1	0	0	0	0	0	1	0	2	0	1	1	1	0	0	0	0	0	0	0	0	0	0	0	0	0	0	0	0	0	0	0	0	0	0	0	0	0	0	0	0	0	0	0	0	0	0
u937	0	0	0	0	0	0	0	1	0	0	0	2	0	1	0	2	0	1	0	0	0	0	0	0	0	0	0	0	0	0	0	0	0	0	0	0	0	0	0	0	0	0	0	0	0	0	0	0	0
acorusgramineus	0	0	0	0	0	0	0	4	1	0	2	0	0	0	0	0	0	0	0	0	0	0	0	0	0	0	0	0	0	0	0	0	0	0	0	0	0	0	0	0	0	0	0	0	0	0	0	0	0
abdominaltemperature	0	0	0	0	0	1	0	0	0	0	1	0	0	1	1	2	0	1	0	0	0	0	0	0	0	0	0	0	0	0	0	0	0	0	0	0	0	0	0	0	0	0	0	0	0	0	0	0	0
lc	0	0	0	0	0	0	2	2	0	1	0	1	1	0	0	0	0	0	0	0	0	0	0	0	0	0	0	0	0	0	0	0	0	0	0	0	0	0	0	0	0	0	0	0	0	0	0	0	0
tg	0	0	0	0	1	0	0	1	2	0	1	0	1	0	0	0	0	0	1	0	0	0	0	0	0	0	0	0	0	0	0	0	0	0	0	0	0	0	0	0	0	0	0	0	0	0	0	0	0
treatiseoncolddamagediseases	1	2	1	1	1	0	1	0	0	0	0	0	0	0	0	0	0	0	0	0	0	0	0	0	0	0	0	0	0	0	0	0	0	0	0	0	0	0	0	0	0	0	0	0	0	0	0	0	0
herbalcosmetics	0	1	1	0	1	1	0	1	1	0	0	0	0	0	0	0	1	0	0	0	0	0	0	0	0	0	0	0	0	0	0	0	0	0	0	0	0	0	0	0	0	0	0	0	0	0	0	0	0
aorta	0	0	0	0	0	0	0	0	0	0	0	0	0	0	4	2	0	0	0	0	0	0	0	0	0	0	0	1	0	0	0	0	0	0	0	0	0	0	0	0	0	0	0	0	0	0	0	0	0
dampheat	0	0	0	0	0	0	0	0	0	0	0	1	3	1	1	0	1	0	0	0	0	0	0	0	0	0	0	0	0	0	0	0	0	0	0	0	0	0	0	0	0	0	0	0	0	0	0	0	0
torticollis	0	0	1	0	0	1	0	1	0	0	2	0	2	0	0	0	0	0	0	0	0	0	0	0	0	0	0	0	0	0	0	0	0	0	0	0	0	0	0	0	0	0	0	0	0	0	0	0	0
syringomyelia	0	0	0	1	0	1	0	0	0	0	2	0	0	1	0	0	0	0	1	0	1	0	0	0	0	0	0	0	0	0	0	0	0	0	0	0	0	0	0	0	0	0	0	0	0	0	0	0	0
preference	0	0	0	1	1	0	1	2	0	0	1	0	0	0	0	1	0	0	0	0	0	0	0	0	0	0	0	0	0	0	0	0	0	0	0	0	0	0	0	0	0	0	0	0	0	0	0	0	0
sameumsamyang	0	0	0	1	1	0	0	0	1	0	1	1	0	0	0	1	0	0	0	0	0	1	0	0	0	0	0	0	0	0	0	0	0	0	0	0	0	0	0	0	0	0	0	0	0	0	0	0	0
menstrualcycle	0	0	0	0	0	1	0	1	1	1	0	0	1	0	0	1	1	0	0	0	0	0	0	0	0	0	0	0	0	0	0	0	0	0	0	0	0	0	0	0	0	0	0	0	0	0	0	0	0
gliosis	0	0	0	0	0	0	0	1	1	3	2	0	0	0	0	0	0	0	0	0	0	0	0	0	0	0	0	0	0	0	0	0	0	0	0	0	0	0	0	0	0	0	0	0	0	0	0	0	0
characteristics	0	1	0	1	0	0	0	0	1	0	0	0	0	0	2	0	0	2	0	0	0	0	0	0	0	0	0	0	0	0	0	0	0	0	0	0	0	0	0	0	0	0	0	0	0	0	0	0	0
damhun	0	0	0	0	0	0	0	0	0	2	2	0	1	1	0	0	0	0	0	1	0	0	0	0	0	0	0	0	0	0	0	0	0	0	0	0	0	0	0	0	0	0	0	0	0	0	0	0	0
neurogenicbladder	0	0	1	0	0	0	1	0	0	1	1	0	1	1	0	0	0	0	1	0	0	0	0	0	0	0	0	0	0	0	0	0	0	0	0	0	0	0	0	0	0	0	0	0	0	0	0	0	0
bonghan	0	0	1	0	0	0	0	1	4	1	0	0	0	0	0	0	0	0	0	0	0	0	0	0	0	0	0	0	0	0	0	0	0	0	0	0	0	0	0	0	0	0	0	0	0	0	0	0	0
antiinflammationeffect	0	0	0	2	0	0	0	0	1	0	0	0	1	2	0	0	0	0	0	0	0	1	0	0	0	0	0	0	0	0	0	0	0	0	0	0	0	0	0	0	0	0	0	0	0	0	0	0	0
paincontrol	0	0	0	0	0	0	0	0	1	0	0	1	0	1	1	1	0	0	0	0	0	2	0	0	0	0	0	0	0	0	0	0	0	0	0	0	0	0	0	0	0	0	0	0	0	0	0	0	0
menopausalsymptoms	1	1	0	0	1	1	1	0	0	2	0	0	0	0	0	0	0	0	0	0	0	0	0	0	0	0	0	0	0	0	0	0	0	0	0	0	0	0	0	0	0	0	0	0	0	0	0	0	0
electricpotential	0	0	0	0	0	0	0	0	0	0	0	0	0	1	2	2	2	0	0	0	0	0	0	0	0	0	0	0	0	0	0	0	0	0	0	0	0	0	0	0	0	0	0	0	0	0	0	0	0
skinwhitening	0	1	0	1	2	1	2	0	0	0	0	0	0	0	0	0	0	0	0	0	0	0	0	0	0	0	0	0	0	0	0	0	0	0	0	0	0	0	0	0	0	0	0	0	0	0	0	0	0
nummulareczema	0	0	1	0	1	2	0	1	0	0	1	0	1	0	0	0	0	0	0	0	0	0	0	0	0	0	0	0	0	0	0	0	0	0	0	0	0	0	0	0	0	0	0	0	0	0	0	0	0
chronicpelvicpain	0	0	1	1	0	0	0	0	0	1	0	0	0	0	0	1	1	0	0	0	0	1	0	0	0	1	0	0	0	0	0	0	0	0	0	0	0	0	0	0	0	0	0	0	0	0	0	0	0
nadphdiaphorase	0	0	0	0	0	0	0	0	0	0	1	1	0	0	1	0	0	3	0	1	0	0	0	0	0	0	0	0	0	0	0	0	0	0	0	0	0	0	0	0	0	0	0	0	0	0	0	0	0
extracts	0	1	1	0	0	0	0	0	0	1	1	0	0	1	1	0	0	0	0	1	0	0	0	0	0	0	0	0	0	0	0	0	0	0	0	0	0	0	0	0	0	0	0	0	0	0	0	0	0
immunomodulatoryeffect	0	0	1	0	0	0	1	0	0	0	0	2	0	0	0	0	0	0	3	0	0	0	0	0	0	0	0	0	0	0	0	0	0	0	0	0	0	0	0	0	0	0	0	0	0	0	0	0	0
weightcontrol	0	0	0	0	1	0	0	1	0	0	0	1	1	1	0	0	0	0	1	0	1	0	0	0	0	0	0	0	0	0	0	0	0	0	0	0	0	0	0	0	0	0	0	0	0	0	0	0	0
amygdalin	0	0	0	0	0	1	0	1	0	0	0	1	1	3	0	0	0	0	0	0	0	0	0	0	0	0	0	0	0	0	0	0	0	0	0	0	0	0	0	0	0	0	0	0	0	0	0	0	0
menieresdisease	0	1	0	0	1	0	0	1	0	0	1	0	1	1	1	0	0	0	0	0	0	0	0	0	0	0	0	0	0	0	0	0	0	0	0	0	0	0	0	0	0	0	0	0	0	0	0	0	0
numericratingscalenrs	0	4	1	1	0	0	0	0	0	0	0	1	0	0	0	0	0	0	0	0	0	0	0	0	0	0	0	0	0	0	0	0	0	0	0	0	0	0	0	0	0	0	0	0	0	0	0	0	0
naturalkillercell	0	1	1	0	0	0	1	0	0	0	0	0	0	1	0	0	1	0	0	0	1	0	0	0	0	0	0	0	0	0	0	0	0	0	1	0	0	0	0	0	0	0	0	0	0	0	0	0	0
hemodynamics	0	0	0	0	0	1	0	1	0	0	0	0	1	0	1	0	0	1	0	0	1	0	1	0	0	0	0	0	0	0	0	0	0	0	0	0	0	0	0	0	0	0	0	0	0	0	0	0	0
intraarticularinjection	0	0	0	0	0	0	2	0	1	0	0	0	0	1	2	1	0	0	0	0	0	0	0	0	0	0	0	0	0	0	0	0	0	0	0	0	0	0	0	0	0	0	0	0	0	0	0	0	0
chiefcomplaints	0	1	1	0	1	0	0	0	1	0	1	0	0	1	0	0	1	0	0	0	0	0	0	0	0	0	0	0	0	0	0	0	0	0	0	0	0	0	0	0	0	0	0	0	0	0	0	0	0
research	0	2	1	1	0	1	0	0	0	0	0	0	0	0	1	0	0	0	0	1	0	0	0	0	0	0	0	0	0	0	0	0	0	0	0	0	0	0	0	0	0	0	0	0	0	0	0	0	0
updrs	0	0	0	0	1	1	0	0	0	0	0	0	1	1	3	0	0	0	0	0	0	0	0	0	0	0	0	0	0	0	0	0	0	0	0	0	0	0	0	0	0	0	0	0	0	0	0	0	0
adiponectin	0	0	4	1	0	0	0	0	0	2	0	0	0	0	0	0	0	0	0	0	0	0	0	0	0	0	0	0	0	0	0	0	0	0	0	0	0	0	0	0	0	0	0	0	0	0	0	0	0
antidiabeticeffect	0	0	0	0	0	1	0	1	0	1	2	1	0	0	0	1	0	0	0	0	0	0	0	0	0	0	0	0	0	0	0	0	0	0	0	0	0	0	0	0	0	0	0	0	0	0	0	0	0
totalprotein	0	0	0	0	0	0	0	0	0	0	0	0	0	0	0	1	0	0	1	1	2	0	1	1	0	0	0	0	0	0	0	0	0	0	0	0	0	0	0	0	0	0	0	0	0	0	0	0	0
urine	0	0	0	0	0	0	1	0	0	0	0	0	1	2	0	0	1	0	0	1	1	0	0	0	0	0	0	0	0	0	0	0	0	0	0	0	0	0	0	0	0	0	0	0	0	0	0	0	0
biocompatibility	0	0	0	0	0	0	0	0	0	2	0	2	0	1	2	0	0	0	0	0	0	0	0	0	0	0	0	0	0	0	0	0	0	0	0	0	0	0	0	0	0	0	0	0	0	0	0	0	0
starvation	0	0	1	0	0	0	0	0	0	0	0	0	1	0	0	0	0	0	1	0	1	0	0	1	0	0	0	1	0	0	0	1	0	0	0	0	0	0	0	0	0	0	0	0	0	0	0	0	0
qualityassessment	0	0	1	2	0	1	1	1	1	0	0	0	0	0	0	0	0	0	0	0	0	0	0	0	0	0	0	0	0	0	0	0	0	0	0	0	0	0	0	0	0	0	0	0	0	0	0	0	0
sodlikeactivity	0	0	0	1	0	0	0	0	3	0	0	1	1	1	0	0	0	0	0	0	0	0	0	0	0	0	0	0	0	0	0	0	0	0	0	0	0	0	0	0	0	0	0	0	0	0	0	0	0
zingiberisrhizoma	0	0	0	0	0	0	0	0	0	0	1	0	2	1	1	2	0	0	0	0	0	0	0	0	0	0	0	0	0	0	0	0	0	0	0	0	0	0	0	0	0	0	0	0	0	0	0	0	0
humangliomacells	0	0	0	0	0	0	0	0	0	3	2	0	0	0	0	0	1	1	0	0	0	0	0	0	0	0	0	0	0	0	0	0	0	0	0	0	0	0	0	0	0	0	0	0	0	0	0	0	0
8constitutionmedicine	0	0	0	0	0	0	0	0	0	2	1	1	1	1	0	0	0	0	1	0	0	0	0	0	0	0	0	0	0	0	0	0	0	0	0	0	0	0	0	0	0	0	0	0	0	0	0	0	0
tyrosinehydroxylase	0	0	0	1	0	0	0	0	1	2	0	0	0	0	0	3	0	0	0	0	0	0	0	0	0	0	0	0	0	0	0	0	0	0	0	0	0	0	0	0	0	0	0	0	0	0	0	0	0
puerperium	0	0	0	0	0	0	0	0	0	1	0	0	0	1	2	0	1	1	1	0	0	0	0	0	0	0	0	0	0	0	0	0	0	0	0	0	0	0	0	0	0	0	0	0	0	0	0	0	0
diagnosticaccuracyrate	0	0	0	0	1	0	0	1	0	1	1	3	0	0	0	0	0	0	0	0	0	0	0	0	0	0	0	0	0	0	0	0	0	0	0	0	0	0	0	0	0	0	0	0	0	0	0	0	0
tarc	0	0	0	0	0	0	0	0	0	1	1	3	2	0	0	0	0	0	0	0	0	0	0	0	0	0	0	0	0	0	0	0	0	0	0	0	0	0	0	0	0	0	0	0	0	0	0	0	0
aldehydeoxidase	0	0	0	0	0	0	0	0	0	0	0	0	0	0	0	0	0	0	1	0	2	0	4	0	0	0	0	0	0	0	0	0	0	0	0	0	0	0	0	0	0	0	0	0	0	0	0	0	0
tbhp	0	0	0	0	0	1	0	0	0	0	0	1	0	2	1	0	0	0	2	0	0	0	0	0	0	0	0	0	0	0	0	0	0	0	0	0	0	0	0	0	0	0	0	0	0	0	0	0	0
daekumeumja	0	0	1	0	0	0	0	0	1	2	0	0	2	0	0	1	0	0	0	0	0	0	0	0	0	0	0	0	0	0	0	0	0	0	0	0	0	0	0	0	0	0	0	0	0	0	0	0	0
chestdiscomfort	0	2	1	0	0	0	1	0	0	1	0	0	0	1	0	0	0	0	0	0	0	1	0	0	0	0	0	0	0	0	0	0	0	0	0	0	0	0	0	0	0	0	0	0	0	0	0	0	0
pyungweesan	0	0	0	0	0	0	0	1	0	0	0	2	2	0	0	0	0	0	0	0	1	0	0	0	0	0	0	0	0	1	0	0	0	0	0	0	0	0	0	0	0	0	0	0	0	0	0	0	0
hotwaterextractultrafinepowder	0	0	0	0	0	0	0	0	0	0	3	2	2	0	0	0	0	0	0	0	0	0	0	0	0	0	0	0	0	0	0	0	0	0	0	0	0	0	0	0	0	0	0	0	0	0	0	0	0
malaria	0	0	1	0	1	2	0	0	0	0	0	0	1	0	0	0	0	1	0	0	1	0	0	0	0	0	0	0	0	0	0	0	0	0	0	0	0	0	0	0	0	0	0	0	0	0	0	0	0
metrorrhagia	0	0	0	0	0	0	0	0	0	1	0	0	0	2	0	1	2	0	0	0	1	0	0	0	0	0	0	0	0	0	0	0	0	0	0	0	0	0	0	0	0	0	0	0	0	0	0	0	0
neuroprotective	0	1	0	0	0	1	0	0	1	2	0	0	0	1	1	0	0	0	0	0	0	0	0	0	0	0	0	0	0	0	0	0	0	0	0	0	0	0	0	0	0	0	0	0	0	0	0	0	0
hesperidin	0	0	0	0	0	0	1	0	1	1	1	1	0	1	1	0	0	0	0	0	0	0	0	0	0	0	0	0	0	0	0	0	0	0	0	0	0	0	0	0	0	0	0	0	0	0	0	0	0
neuropsychiatry	0	0	1	0	1	0	0	0	0	1	0	0	0	0	1	0	0	0	0	0	1	0	0	0	0	0	0	0	0	0	1	0	0	0	0	0	0	0	0	0	0	0	0	1	0	0	0	0	0
alzheimerdisease	0	0	0	1	0	1	1	0	2	0	0	0	0	0	2	0	0	0	0	0	0	0	0	0	0	0	0	0	0	0	0	0	0	0	0	0	0	0	0	0	0	0	0	0	0	0	0	0	0
sinkingpulse	0	0	0	0	0	0	0	0	0	2	2	1	1	1	0	0	0	0	0	0	0	0	0	0	0	0	0	0	0	0	0	0	0	0	0	0	0	0	0	0	0	0	0	0	0	0	0	0	0
alcoholiclivercirrhosis	0	0	1	1	0	0	1	0	0	1	0	1	0	0	0	0	1	0	1	0	0	0	0	0	0	0	0	0	0	0	0	0	0	0	0	0	0	0	0	0	0	0	0	0	0	0	0	0	0
specificacupuncturepoints	0	0	0	0	0	0	0	0	0	1	1	4	1	0	0	0	0	0	0	0	0	0	0	0	0	0	0	0	0	0	0	0	0	0	0	0	0	0	0	0	0	0	0	0	0	0	0	0	0
antifatigue	0	0	0	0	0	0	0	0	1	1	2	0	0	0	1	0	0	0	1	0	0	0	0	0	0	0	0	0	0	0	0	0	0	0	0	0	0	1	0	0	0	0	0	0	0	0	0	0	0
differentialdiagnosis	0	0	0	0	0	2	0	0	0	0	0	1	0	1	0	1	0	1	0	0	0	0	1	0	0	0	0	0	0	0	0	0	0	0	0	0	0	0	0	0	0	0	0	0	0	0	0	0	0
atopydermatitis	0	0	0	0	0	0	0	3	2	0	0	2	0	0	0	0	0	0	0	0	0	0	0	0	0	0	0	0	0	0	0	0	0	0	0	0	0	0	0	0	0	0	0	0	0	0	0	0	0
herbdruginteractions	0	1	0	0	1	0	2	0	1	0	0	0	0	0	1	1	0	0	0	0	0	0	0	0	0	0	0	0	0	0	0	0	0	0	0	0	0	0	0	0	0	0	0	0	0	0	0	0	0
simultaneousdetermination	0	0	0	0	0	1	0	2	4	0	0	0	0	0	0	0	0	0	0	0	0	0	0	0	0	0	0	0	0	0	0	0	0	0	0	0	0	0	0	0	0	0	0	0	0	0	0	0	0
mrsa	0	1	1	2	0	1	0	0	0	1	0	0	0	0	0	1	0	0	0	0	0	0	0	0	0	0	0	0	0	0	0	0	0	0	0	0	0	0	0	0	0	0	0	0	0	0	0	0	0
cervicalsprain	0	0	1	0	0	0	0	1	0	2	0	0	1	1	0	0	0	0	1	0	0	0	0	0	0	0	0	0	0	0	0	0	0	0	0	0	0	0	0	0	0	0	0	0	0	0	0	0	0
mentalhealth	0	1	0	1	1	0	0	1	0	3	0	0	0	0	0	0	0	0	0	0	0	0	0	0	0	0	0	0	0	0	0	0	0	0	0	0	0	0	0	0	0	0	0	0	0	0	0	0	0
malformation	0	0	0	0	0	0	0	0	1	0	2	1	2	1	0	0	0	0	0	0	0	0	0	0	0	0	0	0	0	0	0	0	0	0	0	0	0	0	0	0	0	0	0	0	0	0	0	0	0
cinnamomiramulus	0	0	0	0	0	0	0	0	1	2	0	0	0	1	0	0	0	0	1	1	0	0	0	0	0	0	0	0	0	1	0	0	0	0	0	0	0	0	0	0	0	0	0	0	0	0	0	0	0
herbalmedicinalpreparations	0	0	0	1	5	1	0	0	0	0	0	0	0	0	0	0	0	0	0	0	0	0	0	0	0	0	0	0	0	0	0	0	0	0	0	0	0	0	0	0	0	0	0	0	0	0	0	0	0
sayeoksan	0	1	0	0	0	0	0	0	0	0	0	3	0	0	0	2	1	0	0	0	0	0	0	0	0	0	0	0	0	0	0	0	0	0	0	0	0	0	0	0	0	0	0	0	0	0	0	0	0
bodyacupuncture	0	0	0	0	0	0	0	0	1	1	0	0	0	0	1	0	3	1	0	0	0	0	0	0	0	0	0	0	0	0	0	0	0	0	0	0	0	0	0	0	0	0	0	0	0	0	0	0	0
stressurinaryincontinence	0	0	0	0	1	0	0	0	0	0	0	1	2	0	2	1	0	0	0	0	0	0	0	0	0	0	0	0	0	0	0	0	0	0	0	0	0	0	0	0	0	0	0	0	0	0	0	0	0
intramuscularinjection	0	0	1	5	0	0	0	1	0	0	0	0	0	0	0	0	0	0	0	0	0	0	0	0	0	0	0	0	0	0	0	0	0	0	0	0	0	0	0	0	0	0	0	0	0	0	0	0	0
orientalmedicaldoctor	0	0	0	0	0	0	0	0	1	1	2	1	0	0	0	0	0	0	0	1	0	0	0	0	0	0	0	1	0	0	0	0	0	0	0	0	0	0	0	0	0	0	0	0	0	0	0	0	0
acuteischemicstroke	0	0	0	0	0	0	0	1	1	0	0	1	1	0	0	0	1	2	0	0	0	0	0	0	0	0	0	0	0	0	0	0	0	0	0	0	0	0	0	0	0	0	0	0	0	0	0	0	0
bloodchemistry	0	0	0	0	0	0	0	0	1	0	1	1	0	0	0	0	1	1	1	0	0	1	0	0	0	0	0	0	0	0	0	0	0	0	0	0	0	0	0	0	0	0	0	0	0	0	0	0	0
dokhwaljihwangtang	0	2	0	1	0	1	0	0	0	1	1	0	0	0	0	1	0	0	0	0	0	0	0	0	0	0	0	0	0	0	0	0	0	0	0	0	0	0	0	0	0	0	0	0	0	0	0	0	0
healthstate	0	0	1	0	0	0	1	2	0	3	0	0	0	0	0	0	0	0	0	0	0	0	0	0	0	0	0	0	0	0	0	0	0	0	0	0	0	0	0	0	0	0	0	0	0	0	0	0	0
mvrs	0	0	1	1	0	0	0	0	0	1	1	1	0	0	1	0	0	1	0	0	0	0	0	0	0	0	0	0	0	0	0	0	0	0	0	0	0	0	0	0	0	0	0	0	0	0	0	0	0
radiatingpain	0	0	0	1	1	0	0	1	1	1	0	1	0	0	1	0	0	0	0	0	0	0	0	0	0	0	0	0	0	0	0	0	0	0	0	0	0	0	0	0	0	0	0	0	0	0	0	0	0
hypoxanthinehx	0	0	0	0	0	0	0	0	0	0	0	0	0	0	0	0	1	3	2	1	0	0	0	0	0	0	0	0	0	0	0	0	0	0	0	0	0	0	0	0	0	0	0	0	0	0	0	0	0
dampness	0	0	1	0	0	1	0	0	0	2	0	0	0	0	0	1	1	0	0	0	0	0	0	0	0	0	0	0	0	0	0	0	0	1	0	0	0	0	0	0	0	0	0	0	0	0	0	0	0
il13	0	0	1	0	0	0	2	1	0	0	1	0	0	1	0	0	0	0	1	0	0	0	0	0	0	0	0	0	0	0	0	0	0	0	0	0	0	0	0	0	0	0	0	0	0	0	0	0	0
rotatorcufftear	0	1	0	0	3	0	2	1	0	0	0	0	0	0	0	0	0	0	0	0	0	0	0	0	0	0	0	0	0	0	0	0	0	0	0	0	0	0	0	0	0	0	0	0	0	0	0	0	0
beagledog	0	0	0	2	0	0	0	0	3	0	0	0	0	0	0	2	0	0	0	0	0	0	0	0	0	0	0	0	0	0	0	0	0	0	0	0	0	0	0	0	0	0	0	0	0	0	0	0	0
pinusdensiflora	0	0	0	0	0	0	0	1	0	1	0	1	2	1	0	1	0	0	0	0	0	0	0	0	0	0	0	0	0	0	0	0	0	0	0	0	0	0	0	0	0	0	0	0	0	0	0	0	0
histology	0	0	0	0	0	1	0	1	0	1	0	0	0	0	1	1	1	1	0	0	0	0	0	0	0	0	0	0	0	0	0	0	0	0	0	0	0	0	0	0	0	0	0	0	0	0	0	0	0
sedative	0	0	0	0	0	2	0	0	0	0	0	0	0	0	0	0	0	0	1	0	1	0	1	1	0	0	0	0	0	0	0	0	0	0	1	0	0	0	0	0	0	0	0	0	0	0	0	0	0
skinbarrier	1	0	0	0	0	0	0	0	0	1	2	1	1	1	0	0	0	0	0	0	0	0	0	0	0	0	0	0	0	0	0	0	0	0	0	0	0	0	0	0	0	0	0	0	0	0	0	0	0
constitutionacupuncture	0	0	0	0	0	0	0	0	0	0	0	2	0	2	0	0	0	1	1	0	0	0	0	0	0	0	0	0	0	0	0	0	0	0	0	1	0	0	0	0	0	0	0	0	0	0	0	0	0
qistagnation	0	1	0	0	1	1	1	1	0	1	0	0	0	0	0	0	1	0	0	0	0	0	0	0	0	0	0	0	0	0	0	0	0	0	0	0	0	0	0	0	0	0	0	0	0	0	0	0	0
ilib	0	0	0	0	0	0	0	0	0	0	0	0	0	1	0	1	0	1	3	0	0	1	0	0	0	0	0	0	0	0	0	0	0	0	0	0	0	0	0	0	0	0	0	0	0	0	0	0	0
ijema	0	0	0	0	0	0	0	0	0	0	1	0	0	0	0	0	0	0	0	0	0	1	0	2	0	1	1	1	0	0	0	0	0	0	0	0	0	0	0	0	0	0	0	0	0	0	0	0	0
orofacialdyskinesia	0	2	0	2	0	0	0	1	0	1	0	0	0	1	0	0	0	0	0	0	0	0	0	0	0	0	0	0	0	0	0	0	0	0	0	0	0	0	0	0	0	0	0	0	0	0	0	0	0
shortstature	0	0	0	0	0	0	0	0	0	0	0	3	1	1	0	0	0	1	1	0	0	0	0	0	0	0	0	0	0	0	0	0	0	0	0	0	0	0	0	0	0	0	0	0	0	0	0	0	0
toastclassification	0	0	0	0	0	0	0	0	0	0	0	5	2	0	0	0	0	0	0	0	0	0	0	0	0	0	0	0	0	0	0	0	0	0	0	0	0	0	0	0	0	0	0	0	0	0	0	0	0
morphologicalcharacteristicsofflour	0	0	0	0	0	0	0	0	0	0	1	0	0	2	3	1	0	0	0	0	0	0	0	0	0	0	0	0	0	0	0	0	0	0	0	0	0	0	0	0	0	0	0	0	0	0	0	0	0
inflammatorycytokines	0	0	0	0	0	0	0	1	1	1	0	1	0	1	2	0	0	0	0	0	0	0	0	0	0	0	0	0	0	0	0	0	0	0	0	0	0	0	0	0	0	0	0	0	0	0	0	0	0
prostaglandin	0	0	0	0	0	0	1	0	0	0	0	1	1	0	0	0	1	2	0	0	0	1	0	0	0	0	0	0	0	0	0	0	0	0	0	0	0	0	0	0	0	0	0	0	0	0	0	0	0
chronichepatitisb	0	2	1	0	1	0	0	1	0	0	0	0	1	1	0	0	0	0	0	0	0	0	0	0	0	0	0	0	0	0	0	0	0	0	0	0	0	0	0	0	0	0	0	0	0	0	0	0	0
lowbackpainlbp	0	0	1	0	0	2	1	0	2	1	0	0	0	0	0	0	0	0	0	0	0	0	0	0	0	0	0	0	0	0	0	0	0	0	0	0	0	0	0	0	0	0	0	0	0	0	0	0	0
antiproliferation	0	0	0	0	0	0	0	1	0	0	0	3	2	1	0	0	0	0	0	0	0	0	0	0	0	0	0	0	0	0	0	0	0	0	0	0	0	0	0	0	0	0	0	0	0	0	0	0	0
antidepression	0	0	0	1	0	0	0	0	3	3	0	0	0	0	0	0	0	0	0	0	0	0	0	0	0	0	0	0	0	0	0	0	0	0	0	0	0	0	0	0	0	0	0	0	0	0	0	0	0
shoulder	0	0	0	0	0	0	1	1	2	0	0	2	0	0	1	0	0	0	0	0	0	0	0	0	0	0	0	0	0	0	0	0	0	0	0	0	0	0	0	0	0	0	0	0	0	0	0	0	0
koreans	0	0	0	0	0	0	0	0	1	0	0	0	1	0	3	1	1	0	0	0	0	0	0	0	0	0	0	0	0	0	0	0	0	0	0	0	0	0	0	0	0	0	0	0	0	0	0	0	0
metallothionein	0	0	0	0	0	0	0	0	0	0	0	0	0	0	1	1	2	1	0	0	1	1	0	0	0	0	0	0	0	0	0	0	0	0	0	0	0	0	0	0	0	0	0	0	0	0	0	0	0
intradermalacupuncture	0	0	0	0	1	0	1	3	1	0	0	0	0	0	1	0	0	0	0	0	0	0	0	0	0	0	0	0	0	0	0	0	0	0	0	0	0	0	0	0	0	0	0	0	0	0	0	0	0
cervicalspinecurvature	0	0	0	0	0	0	2	2	2	0	0	0	0	1	0	0	0	0	0	0	0	0	0	0	0	0	0	0	0	0	0	0	0	0	0	0	0	0	0	0	0	0	0	0	0	0	0	0	0
th1th2	0	0	0	0	0	0	0	0	0	0	2	0	3	1	1	0	0	0	0	0	0	0	0	0	0	0	0	0	0	0	0	0	0	0	0	0	0	0	0	0	0	0	0	0	0	0	0	0	0
recurrence	0	0	0	0	0	0	0	0	0	2	0	1	0	0	0	2	1	0	1	0	0	0	0	0	0	0	0	0	0	0	0	0	0	0	0	0	0	0	0	0	0	0	0	0	0	0	0	0	0
cervicalcancer	0	0	1	1	0	0	0	0	0	1	0	1	0	1	0	1	0	0	0	0	0	1	0	0	0	0	0	0	0	0	0	0	0	0	0	0	0	0	0	0	0	0	0	0	0	0	0	0	0
immunomodulatoryeffects	0	0	0	0	0	1	1	0	0	0	0	0	1	0	1	0	0	0	0	0	0	0	1	0	0	0	2	0	0	0	0	0	0	0	0	0	0	0	0	0	0	0	0	0	0	0	0	0	0
antitumoractivities	0	0	0	0	0	0	0	0	0	0	0	0	0	3	0	0	1	2	1	0	0	0	0	0	0	0	0	0	0	0	0	0	0	0	0	0	0	0	0	0	0	0	0	0	0	0	0	0	0
cultivatedwildginsengpharmacopuncture	0	0	0	1	0	1	2	0	0	0	0	0	3	0	0	0	0	0	0	0	0	0	0	0	0	0	0	0	0	0	0	0	0	0	0	0	0	0	0	0	0	0	0	0	0	0	0	0	0
ashipoint	0	0	0	0	1	0	1	0	0	0	0	0	0	0	0	1	0	0	3	1	0	0	0	0	0	0	0	0	0	0	0	0	0	0	0	0	0	0	0	0	0	0	0	0	0	0	0	0	0
ultrafinepowder	0	0	0	0	0	0	0	1	0	2	3	1	0	0	0	0	0	0	0	0	0	0	0	0	0	0	0	0	0	0	0	0	0	0	0	0	0	0	0	0	0	0	0	0	0	0	0	0	0
antiinflammatoryaction	0	0	0	0	0	0	0	0	0	0	0	0	0	0	0	0	0	0	0	1	0	0	0	0	0	0	1	0	0	0	0	0	0	0	1	3	0	0	0	0	0	0	1	0	0	0	0	0	0
yaksun	0	0	1	1	1	1	0	0	0	0	0	1	1	1	0	0	0	0	0	0	0	0	0	0	0	0	0	0	0	0	0	0	0	0	0	0	0	0	0	0	0	0	0	0	0	0	0	0	0
subfertility	0	1	1	3	1	1	0	0	0	0	0	0	0	0	0	0	0	0	0	0	0	0	0	0	0	0	0	0	0	0	0	0	0	0	0	0	0	0	0	0	0	0	0	0	0	0	0	0	0
taste	0	0	0	1	1	0	1	0	0	0	0	0	1	0	0	0	0	0	1	0	0	0	1	1	0	0	0	0	0	0	0	0	0	0	0	0	0	0	0	0	0	0	0	0	0	0	0	0	0
hsp70	0	0	0	0	0	0	0	0	0	1	1	0	1	1	1	0	2	0	0	0	0	0	0	0	0	0	0	0	0	0	0	0	0	0	0	0	0	0	0	0	0	0	0	0	0	0	0	0	0
allergiccontactdermatitisacd	0	1	1	1	2	1	0	1	0	0	0	0	0	0	0	0	0	0	0	0	0	0	0	0	0	0	0	0	0	0	0	0	0	0	0	0	0	0	0	0	0	0	0	0	0	0	0	0	0
watercontent	0	0	0	1	2	0	1	0	0	0	1	0	0	0	0	0	0	0	0	0	0	1	0	1	0	0	0	0	0	0	0	0	0	0	0	0	0	0	0	0	0	0	0	0	0	0	0	0	0
diphenylpicrylhydrazyldpph	1	0	0	0	0	0	1	0	0	0	0	2	1	2	0	0	0	0	0	0	0	0	0	0	0	0	0	0	0	0	0	0	0	0	0	0	0	0	0	0	0	0	0	0	0	0	0	0	0
cheonghunhwadamtang	0	0	0	0	0	0	0	0	0	0	0	0	0	1	0	3	3	0	0	0	0	0	0	0	0	0	0	0	0	0	0	0	0	0	0	0	0	0	0	0	0	0	0	0	0	0	0	0	0
antiangiogenesis	0	0	0	0	0	0	0	0	0	0	1	0	0	1	0	0	2	1	2	0	0	0	0	0	0	0	0	0	0	0	0	0	0	0	0	0	0	0	0	0	0	0	0	0	0	0	0	0	0
cci4	0	0	0	0	0	0	0	0	1	0	2	0	1	0	1	0	0	2	0	0	0	0	0	0	0	0	0	0	0	0	0	0	0	0	0	0	0	0	0	0	0	0	0	0	0	0	0	0	0
crp	0	0	0	0	0	0	1	0	0	0	0	0	0	0	0	3	1	1	0	0	1	0	0	0	0	0	0	0	0	0	0	0	0	0	0	0	0	0	0	0	0	0	0	0	0	0	0	0	0
morphologicalcharacteristicsofpowder	0	0	0	0	0	0	0	0	0	0	0	0	1	1	0	5	0	0	0	0	0	0	0	0	0	0	0	0	0	0	0	0	0	0	0	0	0	0	0	0	0	0	0	0	0	0	0	0	0
historyofkoreanmedicine	0	2	0	1	0	0	1	0	0	0	0	1	0	0	2	0	0	0	0	0	0	0	0	0	0	0	0	0	0	0	0	0	0	0	0	0	0	0	0	0	0	0	0	0	0	0	0	0	0
interleukin4	0	1	0	0	1	0	0	0	0	0	0	0	1	1	2	1	0	0	0	0	0	0	0	0	0	0	0	0	0	0	0	0	0	0	0	0	0	0	0	0	0	0	0	0	0	0	0	0	0
cdc2	0	0	0	0	0	0	0	0	1	0	2	0	1	2	1	0	0	0	0	0	0	0	0	0	0	0	0	0	0	0	0	0	0	0	0	0	0	0	0	0	0	0	0	0	0	0	0	0	0
combinationtherapy	0	1	0	0	0	1	1	1	0	1	0	0	0	1	0	1	0	0	0	0	0	0	0	0	0	0	0	0	0	0	0	0	0	0	0	0	0	0	0	0	0	0	0	0	0	0	0	0	0
ischemicheartdisease	0	1	0	0	0	0	1	0	0	0	0	0	0	0	0	0	0	0	0	0	1	1	0	2	0	0	0	0	0	0	0	0	0	0	0	0	0	0	0	0	0	0	1	0	0	0	0	0	0
ncih460	0	0	0	0	2	0	0	0	2	0	1	2	0	0	0	0	0	0	0	0	0	0	0	0	0	0	0	0	0	0	0	0	0	0	0	0	0	0	0	0	0	0	0	0	0	0	0	0	0
floatingpulse	0	0	0	0	0	0	0	0	0	2	2	1	1	1	0	0	0	0	0	0	0	0	0	0	0	0	0	0	0	0	0	0	0	0	0	0	0	0	0	0	0	0	0	0	0	0	0	0	0
gardnerellavaginalis	0	0	0	0	1	0	1	1	1	0	0	0	0	1	1	0	0	0	0	0	0	1	0	0	0	0	0	0	0	0	0	0	0	0	0	0	0	0	0	0	0	0	0	0	0	0	0	0	0
eft	0	0	1	0	1	2	2	0	0	0	0	1	0	0	0	0	0	0	0	0	0	0	0	0	0	0	0	0	0	0	0	0	0	0	0	0	0	0	0	0	0	0	0	0	0	0	0	0	0
egg	0	0	0	0	0	0	0	0	0	2	2	1	0	0	0	1	0	0	0	0	1	0	0	0	0	0	0	0	0	0	0	0	0	0	0	0	0	0	0	0	0	0	0	0	0	0	0	0	0
alismatisrhizoma	0	0	1	0	2	1	1	1	0	0	0	0	0	0	0	0	1	0	0	0	0	0	0	0	0	0	0	0	0	0	0	0	0	0	0	0	0	0	0	0	0	0	0	0	0	0	0	0	0
estradiolvalerateev	0	0	0	0	0	0	1	2	1	0	2	1	0	0	0	0	0	0	0	0	0	0	0	0	0	0	0	0	0	0	0	0	0	0	0	0	0	0	0	0	0	0	0	0	0	0	0	0	0
aminoacid	0	0	0	0	0	1	0	1	0	0	0	0	0	0	0	0	0	1	2	1	1	0	0	0	0	0	0	0	0	0	0	0	0	0	0	0	0	0	0	0	0	0	0	0	0	0	0	0	0
platelet	0	0	0	0	0	0	0	0	0	0	0	0	0	0	3	0	0	1	0	1	2	0	0	0	0	0	0	0	0	0	0	0	0	0	0	0	0	0	0	0	0	0	0	0	0	0	0	0	0
methylmercuricchloride	0	0	0	0	0	0	0	0	0	0	0	0	0	0	0	2	3	0	1	0	1	0	0	0	0	0	0	0	0	0	0	0	0	0	0	0	0	0	0	0	0	0	0	0	0	0	0	0	0
lingshu	0	0	1	1	0	0	0	3	0	0	0	0	0	0	0	0	0	0	0	0	0	0	0	0	2	0	0	0	0	0	0	0	0	0	0	0	0	0	0	0	0	0	0	0	0	0	0	0	0
maijing	0	0	0	0	0	0	1	0	0	0	1	1	0	1	0	0	1	2	0	0	0	0	0	0	0	0	0	0	0	0	0	0	0	0	0	0	0	0	0	0	0	0	0	0	0	0	0	0	0
bonedensity	0	0	0	0	0	0	0	0	0	1	0	0	0	1	0	3	1	0	0	1	0	0	0	0	0	0	0	0	0	0	0	0	0	0	0	0	0	0	0	0	0	0	0	0	0	0	0	0	0
psoasmuscle	0	0	2	0	1	2	0	1	1	0	0	0	0	0	0	0	0	0	0	0	0	0	0	0	0	0	0	0	0	0	0	0	0	0	0	0	0	0	0	0	0	0	0	0	0	0	0	0	0
cerebralapoplexy	0	0	0	0	0	0	0	0	0	0	0	0	1	0	1	0	0	0	0	0	0	3	1	0	0	0	0	0	0	0	0	1	0	0	0	0	0	0	0	0	0	0	0	0	0	0	0	0	0
cnidiumofficinale	0	0	0	0	0	0	0	0	0	1	0	1	0	1	0	1	0	1	0	1	1	0	0	0	0	0	0	0	0	0	0	0	0	0	0	0	0	0	0	0	0	0	0	0	0	0	0	0	0
questionnairesurvey	0	0	0	0	0	1	0	0	0	2	1	2	0	0	0	0	0	1	0	0	0	0	0	0	0	0	0	0	0	0	0	0	0	0	0	0	0	0	0	0	0	0	0	0	0	0	0	0	0
sciaticnerveinjury	0	0	0	0	0	2	1	2	0	1	1	0	0	0	0	0	0	0	0	0	0	0	0	0	0	0	0	0	0	0	0	0	0	0	0	0	0	0	0	0	0	0	0	0	0	0	0	0	0
medicalservice	0	1	0	2	1	1	1	0	0	1	0	0	0	0	0	0	0	0	0	0	0	0	0	0	0	0	0	0	0	0	0	0	0	0	0	0	0	0	0	0	0	0	0	0	0	0	0	0	0
photoplethysmography	0	0	0	0	0	0	0	0	0	0	2	3	0	0	0	0	0	0	2	0	0	0	0	0	0	0	0	0	0	0	0	0	0	0	0	0	0	0	0	0	0	0	0	0	0	0	0	0	0
chat	0	0	0	0	0	0	0	1	0	0	0	1	0	2	0	1	2	0	0	0	0	0	0	0	0	0	0	0	0	0	0	0	0	0	0	0	0	0	0	0	0	0	0	0	0	0	0	0	0
ho1	0	1	0	0	0	0	0	0	0	1	2	1	1	1	0	0	0	0	0	0	0	0	0	0	0	0	0	0	0	0	0	0	0	0	0	0	0	0	0	0	0	0	0	0	0	0	0	0	0
ht8	0	0	0	0	1	0	1	1	0	0	2	2	0	0	0	0	0	0	0	0	0	0	0	0	0	0	0	0	0	0	0	0	0	0	0	0	0	0	0	0	0	0	0	0	0	0	0	0	0
maekkyoung	0	0	0	0	0	0	0	0	0	0	1	0	0	2	0	0	2	2	0	0	0	0	0	0	0	0	0	0	0	0	0	0	0	0	0	0	0	0	0	0	0	0	0	0	0	0	0	0	0
abts	0	2	1	1	0	1	1	0	0	1	0	0	0	0	0	0	0	0	0	0	0	0	0	0	0	0	0	0	0	0	0	0	0	0	0	0	0	0	0	0	0	0	0	0	0	0	0	0	0
foodtherapy	0	0	0	0	1	0	1	4	0	0	0	0	0	0	1	0	0	0	0	0	0	0	0	0	0	0	0	0	0	0	0	0	0	0	0	0	0	0	0	0	0	0	0	0	0	0	0	0	0
docasalt	0	0	0	0	0	0	0	0	0	1	3	2	1	0	0	0	0	0	0	0	0	0	0	0	0	0	0	0	0	0	0	0	0	0	0	0	0	0	0	0	0	0	0	0	0	0	0	0	0
sweating	0	0	0	2	0	1	0	0	0	0	0	1	0	0	0	0	0	0	0	1	0	0	1	0	0	1	0	0	0	0	0	0	0	0	0	0	0	0	0	0	0	0	0	0	0	0	0	0	0
pressurealgometer	0	0	0	0	1	0	0	1	0	0	0	0	1	2	1	0	0	1	0	0	0	0	0	0	0	0	0	0	0	0	0	0	0	0	0	0	0	0	0	0	0	0	0	0	0	0	0	0	0
proteomics	0	0	0	0	0	0	0	0	0	0	3	3	1	0	0	0	0	0	0	0	0	0	0	0	0	0	0	0	0	0	0	0	0	0	0	0	0	0	0	0	0	0	0	0	0	0	0	0	0
auricularacupuncturetherapy	0	0	0	0	0	0	0	0	1	0	0	0	0	0	0	1	0	0	0	1	0	0	0	1	0	1	0	0	1	0	0	0	0	0	0	0	0	1	0	0	0	0	0	0	0	0	0	0	0
moutancortex	0	0	0	0	0	0	1	1	1	2	0	0	0	0	0	1	0	0	0	0	0	1	0	0	0	0	0	0	0	0	0	0	0	0	0	0	0	0	0	0	0	0	0	0	0	0	0	0	0
nonlinearanalysis	0	0	0	0	0	0	0	0	0	0	0	5	0	0	0	0	0	2	0	0	0	0	0	0	0	0	0	0	0	0	0	0	0	0	0	0	0	0	0	0	0	0	0	0	0	0	0	0	0
nonsmallcelllungcarcinoma	0	2	0	1	0	2	1	0	0	1	0	0	0	0	0	0	0	0	0	0	0	0	0	0	0	0	0	0	0	0	0	0	0	0	0	0	0	0	0	0	0	0	0	0	0	0	0	0	0
hyeongbangdojeoksan	0	0	1	1	1	0	0	0	1	0	1	0	0	0	0	1	0	1	0	0	0	0	0	0	0	0	0	0	0	0	0	0	0	0	0	0	0	0	0	0	0	0	0	0	0	0	0	0	0
cellapoptosis	0	0	0	0	0	0	0	0	0	0	1	0	3	0	0	3	0	0	0	0	0	0	0	0	0	0	0	0	0	0	0	0	0	0	0	0	0	0	0	0	0	0	0	0	0	0	0	0	0
immunology	1	1	0	0	0	0	0	0	0	0	0	1	0	0	2	0	0	0	0	0	0	1	1	0	0	0	0	0	0	0	0	0	0	0	0	0	0	0	0	0	0	0	0	0	0	0	0	0	0
rbl2h3	0	0	0	0	0	0	4	1	0	0	0	2	0	0	0	0	0	0	0	0	0	0	0	0	0	0	0	0	0	0	0	0	0	0	0	0	0	0	0	0	0	0	0	0	0	0	0	0	0
cervicornu	0	0	0	1	0	0	0	0	1	0	0	0	1	0	1	0	0	0	0	0	0	1	2	0	0	0	0	0	0	0	0	0	0	0	0	0	0	0	0	0	0	0	0	0	0	0	0	0	0
bloodpicture	0	0	0	0	0	0	0	0	0	0	0	0	0	0	1	0	0	0	0	0	0	1	1	2	1	1	0	0	0	0	0	0	0	0	0	0	0	0	0	0	0	0	0	0	0	0	0	0	0
pharbitidissemen	0	1	0	0	0	0	0	0	0	0	2	0	0	0	1	2	0	0	0	0	0	0	0	0	0	0	0	0	0	0	0	0	0	1	0	0	0	0	0	0	0	0	0	0	0	0	0	0	0
expertsystem	0	0	0	0	0	0	0	0	0	3	1	1	1	0	0	0	0	0	0	0	0	0	0	1	0	0	0	0	0	0	0	0	0	0	0	0	0	0	0	0	0	0	0	0	0	0	0	0	0
lfi	0	0	0	0	1	0	0	1	0	1	0	0	1	3	0	0	0	0	0	0	0	0	0	0	0	0	0	0	0	0	0	0	0	0	0	0	0	0	0	0	0	0	0	0	0	0	0	0	0
polysaccharide	0	0	0	0	0	0	0	0	0	0	2	2	0	1	0	0	0	0	2	0	0	0	0	0	0	0	0	0	0	0	0	0	0	0	0	0	0	0	0	0	0	0	0	0	0	0	0	0	0
primaryinfertility	0	0	0	0	0	0	0	0	2	0	1	0	0	2	0	0	0	0	0	0	1	1	0	0	0	0	0	0	0	0	0	0	0	0	0	0	0	0	0	0	0	0	0	0	0	0	0	0	0
sabaeksan	0	0	0	0	0	0	0	0	0	0	0	0	0	0	2	2	2	1	0	0	0	0	0	0	0	0	0	0	0	0	0	0	0	0	0	0	0	0	0	0	0	0	0	0	0	0	0	0	0
scutellariaradix	0	0	0	0	0	0	0	1	0	1	1	1	1	2	0	0	0	0	0	0	0	0	0	0	0	0	0	0	0	0	0	0	0	0	0	0	0	0	0	0	0	0	0	0	0	0	0	0	0
met	0	0	1	0	2	0	0	3	0	1	0	0	0	0	0	0	0	0	0	0	0	0	0	0	0	0	0	0	0	0	0	0	0	0	0	0	0	0	0	0	0	0	0	0	0	0	0	0	0
mps	0	0	0	0	0	0	0	1	0	2	0	0	0	0	0	1	1	0	1	0	0	0	0	1	0	0	0	0	0	0	0	0	0	0	0	0	0	0	0	0	0	0	0	0	0	0	0	0	0
cytochromec	0	0	0	0	0	0	0	0	0	2	2	1	0	0	2	0	0	0	0	0	0	0	0	0	0	0	0	0	0	0	0	0	0	0	0	0	0	0	0	0	0	0	0	0	0	0	0	0	0
mrs	0	0	1	1	1	0	0	1	0	1	1	0	1	0	0	0	0	0	0	0	0	0	0	0	0	0	0	0	0	0	0	0	0	0	0	0	0	0	0	0	0	0	0	0	0	0	0	0	0
radixglycyrrhizae	0	0	0	0	0	0	0	0	0	0	0	0	0	0	1	0	1	3	0	1	0	0	0	0	0	0	0	0	0	0	0	0	1	0	0	0	0	0	0	0	0	0	0	0	0	0	0	0	0
gallbladder	0	0	1	1	1	1	0	0	0	0	0	0	0	0	0	0	0	0	1	0	1	0	0	1	0	0	0	0	0	0	0	0	0	0	0	0	0	0	0	0	0	0	0	0	0	0	0	0	0
dpphradical	0	0	0	0	0	0	0	0	0	1	0	0	1	0	1	1	1	1	1	0	0	0	0	0	0	0	0	0	0	0	0	0	0	0	0	0	0	0	0	0	0	0	0	0	0	0	0	0	0
bonemorphogeneticprotein2	0	0	0	0	0	0	1	0	0	3	0	1	1	0	1	0	0	0	0	0	0	0	0	0	0	0	0	0	0	0	0	0	0	0	0	0	0	0	0	0	0	0	0	0	0	0	0	0	0
deathreceptor	0	0	2	1	3	0	1	0	0	0	0	0	0	0	0	0	0	0	0	0	0	0	0	0	0	0	0	0	0	0	0	0	0	0	0	0	0	0	0	0	0	0	0	0	0	0	0	0	0
complexregionalpainsyndrome	0	0	1	1	2	1	1	0	0	0	0	0	1	0	0	0	0	0	0	0	0	0	0	0	0	0	0	0	0	0	0	0	0	0	0	0	0	0	0	0	0	0	0	0	0	0	0	0	0
herpeszosteroticus	0	0	1	0	0	0	1	0	0	1	0	0	0	0	0	0	1	3	0	0	0	0	0	0	0	0	0	0	0	0	0	0	0	0	0	0	0	0	0	0	0	0	0	0	0	0	0	0	0
woogyuyeum	0	0	0	0	0	0	0	0	0	0	0	0	0	0	0	0	0	0	1	0	0	0	1	1	0	0	0	1	0	1	1	1	0	0	0	0	0	0	0	0	0	0	0	0	0	0	0	0	0
antiadhesion	0	0	0	0	0	0	0	0	0	0	0	0	0	0	0	1	3	0	2	1	0	0	0	0	0	0	0	0	0	0	0	0	0	0	0	0	0	0	0	0	0	0	0	0	0	0	0	0	0
recovery	0	0	0	0	1	0	0	0	0	0	0	0	1	2	1	0	0	0	1	0	0	0	0	0	0	1	0	0	0	0	0	0	0	0	0	0	0	0	0	0	0	0	0	0	0	0	0	0	0
contacthypersensitivity	0	0	0	0	0	1	0	0	0	1	1	0	2	1	0	0	0	0	0	0	0	0	1	0	0	0	0	0	0	0	0	0	0	0	0	0	0	0	0	0	0	0	0	0	0	0	0	0	0
pc6	0	0	1	0	0	1	0	1	1	0	2	0	0	0	0	1	0	0	0	0	0	0	0	0	0	0	0	0	0	0	0	0	0	0	0	0	0	0	0	0	0	0	0	0	0	0	0	0	0
pca	0	0	0	0	1	0	0	1	0	0	0	0	1	0	2	0	0	0	0	0	0	2	0	0	0	0	0	0	0	0	0	0	0	0	0	0	0	0	0	0	0	0	0	0	0	0	0	0	0
apamin	0	1	0	0	0	0	0	0	0	0	0	0	0	0	0	0	1	2	3	0	0	0	0	0	0	0	0	0	0	0	0	0	0	0	0	0	0	0	0	0	0	0	0	0	0	0	0	0	0
pcr	0	0	0	0	0	1	1	0	0	2	0	0	1	0	0	0	0	1	0	0	1	0	0	0	0	0	0	0	0	0	0	0	0	0	0	0	0	0	0	0	0	0	0	0	0	0	0	0	0
pms	0	0	0	0	0	0	1	1	1	0	1	0	1	0	1	0	0	0	1	0	0	0	0	0	0	0	0	0	0	0	0	0	0	0	0	0	0	0	0	0	0	0	0	0	0	0	0	0	0
bloodstagnation	0	0	0	0	0	0	0	0	0	0	0	0	1	0	0	0	0	1	0	0	1	0	1	0	0	1	0	0	0	0	0	0	1	0	1	0	0	0	0	0	0	0	0	0	0	0	0	0	0
deficiencyofblood	0	0	0	0	0	0	0	0	0	0	0	1	0	0	3	0	0	1	1	0	0	0	0	0	0	0	0	0	0	0	1	0	0	0	0	0	0	0	0	0	0	0	0	0	0	0	0	0	0
adhesivecapsulitis	0	0	0	0	3	1	1	1	0	0	0	1	0	0	0	0	0	0	0	0	0	0	0	0	0	0	0	0	0	0	0	0	0	0	0	0	0	0	0	0	0	0	0	0	0	0	0	0	0
ginsenoside	0	0	1	1	0	0	0	0	2	0	0	1	1	0	1	0	0	0	0	0	0	0	0	0	0	0	0	0	0	0	0	0	0	0	0	0	0	0	0	0	0	0	0	0	0	0	0	0	0
postpartumedema	0	0	0	1	1	0	0	1	0	1	1	0	0	0	0	0	2	0	0	0	0	0	0	0	0	0	0	0	0	0	0	0	0	0	0	0	0	0	0	0	0	0	0	0	0	0	0	0	0
musculoskeletalpain	0	0	1	0	0	0	0	2	1	0	0	1	0	1	0	1	0	0	0	0	0	0	0	0	0	0	0	0	0	0	0	0	0	0	0	0	0	0	0	0	0	0	0	0	0	0	0	0	0
polyphenol	0	1	0	0	0	0	0	2	1	1	2	0	0	0	0	0	0	0	0	0	0	0	0	0	0	0	0	0	0	0	0	0	0	0	0	0	0	0	0	0	0	0	0	0	0	0	0	0	0
ginsenosiderg3	0	0	0	0	0	1	1	1	0	1	2	0	1	0	0	0	0	0	0	0	0	0	0	0	0	0	0	0	0	0	0	0	0	0	0	0	0	0	0	0	0	0	0	0	0	0	0	0	0
atrialnatriureticpeptide	0	0	0	0	0	0	0	0	0	0	0	0	0	0	1	0	0	0	1	2	1	1	1	0	0	0	0	0	0	0	0	0	0	0	0	0	0	0	0	0	0	0	0	0	0	0	0	0	0
polycysticovarysyndrome	1	0	0	0	2	0	0	1	1	0	1	0	0	0	0	0	0	1	0	0	0	0	0	0	0	0	0	0	0	0	0	0	0	0	0	0	0	0	0	0	0	0	0	0	0	0	0	0	0
tenniselbow	0	1	1	1	0	1	1	0	0	1	0	0	0	0	0	0	1	0	0	0	0	0	0	0	0	0	0	0	0	0	0	0	0	0	0	0	0	0	0	0	0	0	0	0	0	0	0	0	0
tci	0	0	0	1	0	0	1	2	2	0	0	1	0	0	0	0	0	0	0	0	0	0	0	0	0	0	0	0	0	0	0	0	0	0	0	0	0	0	0	0	0	0	0	0	0	0	0	0	0
lithospermiradix	0	2	0	0	0	0	1	0	2	0	0	1	0	0	0	0	0	1	0	0	0	0	0	0	0	0	0	0	0	0	0	0	0	0	0	0	0	0	0	0	0	0	0	0	0	0	0	0	0
poriacocos	0	0	0	2	0	0	1	0	1	1	0	1	0	0	0	0	0	0	1	0	0	0	0	0	0	0	0	0	0	0	0	0	0	0	0	0	0	0	0	0	0	0	0	0	0	0	0	0	0
spirit	0	0	0	0	0	0	0	0	0	2	0	0	0	2	1	0	0	0	1	0	0	0	0	0	0	1	0	0	0	0	0	0	0	0	0	0	0	0	0	0	0	0	0	0	0	0	0	0	0
cv17	0	0	0	0	0	1	2	1	0	0	0	1	0	0	0	0	0	0	0	0	2	0	0	0	0	0	0	0	0	0	0	0	0	0	0	0	0	0	0	0	0	0	0	0	0	0	0	0	0
heatsyndrome	0	1	0	0	0	0	0	0	0	2	0	0	0	1	0	0	0	0	0	0	0	1	0	1	0	0	0	0	0	0	0	0	0	0	0	0	0	0	0	0	0	0	0	0	0	0	0	0	0
trachealsmoothmuscle	0	0	0	0	0	0	0	0	0	0	0	3	0	1	0	0	0	1	1	1	0	0	0	0	0	0	0	0	0	0	0	0	0	0	0	0	0	0	0	0	0	0	0	0	0	0	0	0	0
photoaging	1	0	0	1	0	0	1	0	2	0	0	1	0	0	0	0	1	0	0	0	0	0	0	0	0	0	0	0	0	0	0	0	0	0	0	0	0	0	0	0	0	0	0	0	0	0	0	0	0
baicalin	0	0	0	0	0	0	0	1	0	0	1	1	0	1	0	0	0	0	0	0	0	2	1	0	0	0	0	0	0	0	0	0	0	0	0	0	0	0	0	0	0	0	0	0	0	0	0	0	0
ucp	0	0	0	0	0	0	0	0	0	0	0	2	2	0	1	0	2	0	0	0	0	0	0	0	0	0	0	0	0	0	0	0	0	0	0	0	0	0	0	0	0	0	0	0	0	0	0	0	0
water	0	0	0	0	1	0	0	0	1	1	0	0	0	0	0	1	0	0	0	0	0	1	0	1	0	1	0	0	0	0	0	0	0	0	0	0	0	0	0	0	0	0	0	0	0	0	0	0	0
hematuria	0	1	2	1	0	0	0	0	0	0	0	0	1	0	0	0	1	0	1	0	0	0	0	0	0	0	0	0	0	0	0	0	0	0	0	0	0	0	0	0	0	0	0	0	0	0	0	0	0
immuneresponseimprovement	0	0	0	0	0	0	0	0	0	0	0	0	1	0	3	3	0	0	0	0	0	0	0	0	0	0	0	0	0	0	0	0	0	0	0	0	0	0	0	0	0	0	0	0	0	0	0	0	0
adversereaction	0	0	0	1	1	0	0	0	0	0	1	3	1	0	0	0	0	0	0	0	0	0	0	0	0	0	0	0	0	0	0	0	0	0	0	0	0	0	0	0	0	0	0	0	0	0	0	0	0
extractiontime	0	0	0	0	1	1	3	1	1	0	0	0	0	0	0	0	0	0	0	0	0	0	0	0	0	0	0	0	0	0	0	0	0	0	0	0	0	0	0	0	0	0	0	0	0	0	0	0	0
temperamentandcharacterinventory	0	0	0	0	2	2	1	0	0	2	0	0	0	0	0	0	0	0	0	0	0	0	0	0	0	0	0	0	0	0	0	0	0	0	0	0	0	0	0	0	0	0	0	0	0	0	0	0	0
wellbeing	0	0	0	0	1	2	0	0	0	0	3	0	1	0	0	0	0	0	0	0	0	0	0	0	0	0	0	0	0	0	0	0	0	0	0	0	0	0	0	0	0	0	0	0	0	0	0	0	0
contraindication	1	0	0	0	0	0	0	3	0	0	2	0	0	0	1	0	0	0	0	0	0	0	0	0	0	0	0	0	0	0	0	0	0	0	0	0	0	0	0	0	0	0	0	0	0	0	0	0	0
vta	0	0	0	0	0	0	2	2	0	1	0	1	1	0	0	0	0	0	0	0	0	0	0	0	0	0	0	0	0	0	0	0	0	0	0	0	0	0	0	0	0	0	0	0	0	0	0	0	0
adenophoraeradix	0	1	0	0	1	0	0	0	0	1	0	0	0	0	3	1	0	0	0	0	0	0	0	0	0	0	0	0	0	0	0	0	0	0	0	0	0	0	0	0	0	0	0	0	0	0	0	0	0
formalintest	0	1	2	0	0	0	0	0	0	0	0	1	1	0	0	1	0	0	0	1	0	0	0	0	0	0	0	0	0	0	0	0	0	0	0	0	0	0	0	0	0	0	0	0	0	0	0	0	0
douchi	1	5	1	0	0	0	0	0	0	0	0	0	0	0	0	0	0	0	0	0	0	0	0	0	0	0	0	0	0	0	0	0	0	0	0	0	0	0	0	0	0	0	0	0	0	0	0	0	0
polyolpathway	0	0	0	0	0	0	0	0	0	1	1	4	0	0	1	0	0	0	0	0	0	0	0	0	0	0	0	0	0	0	0	0	0	0	0	0	0	0	0	0	0	0	0	0	0	0	0	0	0
bufonisvenenum	0	1	0	0	1	0	1	0	0	2	1	0	0	0	1	0	0	0	0	0	0	0	0	0	0	0	0	0	0	0	0	0	0	0	0	0	0	0	0	0	0	0	0	0	0	0	0	0	0
yin	0	0	0	0	0	1	0	0	0	2	0	0	1	0	0	1	2	0	0	0	0	0	0	0	0	0	0	0	0	0	0	0	0	0	0	0	0	0	0	0	0	0	0	0	0	0	0	0	0
5ht	0	0	0	0	0	2	0	1	0	0	0	0	1	0	1	1	0	0	0	0	1	0	0	0	0	0	0	0	0	0	0	0	0	0	0	0	0	0	0	0	0	0	0	0	0	0	0	0	0
allodynia	0	0	0	0	0	0	0	0	0	1	0	2	0	1	2	0	0	0	0	0	0	0	1	0	0	0	0	0	0	0	0	0	0	0	0	0	0	0	0	0	0	0	0	0	0	0	0	0	0
temporomandibularjointdisorder	0	1	1	0	1	1	1	0	1	1	0	0	0	0	0	0	0	0	0	0	0	0	0	0	0	0	0	0	0	0	0	0	0	0	0	0	0	0	0	0	0	0	0	0	0	0	0	0	0
samchulkunbitang	0	0	0	0	0	2	1	0	1	0	0	0	2	0	0	0	0	0	0	0	0	0	0	0	0	0	0	0	0	0	1	0	0	0	0	0	0	0	0	0	0	0	0	0	0	0	0	0	0
[truncated: 39,875 more rows]
[truncated: 8 more columns]

## Sheet: proportion
Keyword / Year (Article count)	2018	2017	2016	2015	2014	2013	2012	2011	2010	2009	2008	2007	2006	2005	2004	2003	2002	2001	2000	1999	1998	1997	1996	1995	1994	1993	1992	1991	1990	1989	1988	1987	1986	1985	1984	1983	1982	1981	1980	1979	1978	1977	1976	1975	1974	1973	1972	1971	1970
	281	850	955	942	1030	1109	1171	1334	1403	1592	1598	1610	1543	1458	1531	1443	1238	1120	1044	920	871	705	597	501	371	264	354	217	231	162	142	148	127	87	77	58	45	55	30	19	49	43	55	68	11	3	50	33	32
acupuncture	6.05	7.18	6.7	4.88	5.15	5.41	4.87	4.2	4.13	4.65	3.88	4.04	3.05	2.19	3.66	2.91	2.83	2.86	2.01	2.28	2.07	1.13	1.17	2.79	1.08	0	0.85	1.38	1.3	1.23	0.7	0.68	0.79	2.3	2.6	1.72	0	0	3.33	0	2.04	0	0	5.88	0	0	2	0	0
koreanmedicine	7.47	11.88	11.62	6.48	6.6	4.69	2.65	1.12	1.71	0.88	0.31	0.37	0.19	0.34	0.07	0.14	0	0.09	0	0	0	0	0	0	0	0	0	0	0	0	0	0	0	0	0	0	0	0	0	0	0	0	0	0	0	0	0	0	0
herbalmedicine	3.2	6.94	4.92	5.2	3.59	3.07	2.05	2.32	2.14	2.14	2.5	1.43	0.52	0.48	1.05	0.76	1.13	0.36	0.67	0.33	0.11	0.71	0	0.6	0	0.38	0.28	0	0	0	0	0	0	0	0	0	0	0	0	0	0	0	0	0	0	0	0	0	0
obesity	1.42	2.59	2.93	1.59	2.72	2.8	2.65	2.17	1.71	1.88	2.57	1.93	2.01	2.13	1.31	2.56	1.53	1.61	1.63	0.11	0.11	0.14	0.17	0.2	0	0.38	0.56	0	0	0	0	0	0	1.15	0	1.72	0	0	0	0	0	0	0	0	0	0	0	0	0
orientalmedicine	0	0.47	0.42	0.42	0.97	1.17	2.13	2.32	2.85	3.39	2.19	2.05	1.62	1.23	1.11	1.18	0.32	1.34	1.15	0.98	0.92	2.41	1.01	1.4	1.35	1.52	0.56	0	0.87	0.62	0.7	1.35	0.79	2.3	1.3	1.72	2.22	0	3.33	0	0	2.33	0	4.41	0	0	4	3.03	0
stroke	0	0.59	1.78	0.64	0.97	1.35	1.02	1.35	1.5	2.14	1.25	3.04	1.49	1.03	0.91	1.8	1.62	2.23	1.92	1.09	0.69	1.28	0.34	0	0	0	0.28	0	0	0	0	0	0	0	0	0	0	0	0	0	0	0	0	0	0	0	0	0	0
apoptosis	0.36	1.53	1.05	1.7	1.36	0.63	1.02	0.9	1.21	1.51	1.38	1.68	3.05	2.88	2.02	2.01	0.89	1.43	0.96	0.43	0.69	0.28	0.17	0	0	0	0	0	0	0	0	0	0	0	0	0	0	0	0	0	0	0	0	0	0	0	0	0	0
sasangconstitution	2.14	2.12	1.36	1.49	1.46	1.89	1.79	1.5	1.28	2.07	1.69	2.11	1.88	1.92	0.85	0.76	0.97	0.8	0.48	0	0.57	0.71	0.5	0.4	0	0	0	0	0	0	0	0	0	0	0	0	0	0	0	0	0	0	0	0	0	0	0	0	0
atopicdermatitis	2.49	2.24	1.99	1.59	2.43	0.9	1.62	0.9	1.07	2.01	1.69	1.43	1.04	0.82	0.46	0.69	0.48	0.8	0.19	0.11	0	0	0	0.2	0.27	0	0	0	0	0	0	0	0	0	0	0	0	0	0	0	0	0	0	1.47	0	0	0	0	0
moxibustion	0.71	1.41	0.94	1.17	0.97	0.54	0.77	2.02	1.21	1.01	0.56	0.75	0.39	0.75	1.31	0.69	0.57	0.71	1.05	0.87	1.61	0.57	0.34	0.6	1.62	1.52	1.41	0.92	2.16	2.47	0	0.68	0	0	2.6	1.72	0	5.45	3.33	0	2.04	4.65	1.82	1.47	0	0	2	0	0
electroacupuncture	0.71	1.41	0.84	1.38	0.78	0.99	1.02	0.82	0.93	1.26	1.5	1.68	0.97	0.89	1.18	1.18	1.13	0.71	0.38	0.76	0.46	0.43	0.17	0.2	0	0	0.28	0.92	0	0.62	0	0	0.79	1.15	1.3	0	0	0	0	0	0	0	0	0	0	0	0	0	0
traditionalkoreanmedicine	0.36	2.35	2.41	2.23	1.07	1.44	1.54	1.8	2.35	1.07	1.5	1.99	0.32	0.07	0.07	0.07	0	0	0	0	0	0	0	0	0	0	0	0	0	0	0	0	0	0	0	0	0	0	0	0	0	0	0	0	0	0	0	0	0
cytokine	0.36	0.47	0.73	0.21	1.26	1.53	1.45	0.97	0.71	0.94	0.88	0.93	1.81	1.03	1.44	0.9	0.97	0.8	0.57	0.22	0.34	0	0	0	0	0	0	0	0	0	0	0	0	0	0	0	0	0	0	0	0	0	0	0	0	0	0	0	0
herbalacupuncture	0	0.24	0.21	0.42	0.29	0.36	0.17	0.45	0.57	1.13	1	1.43	1.62	1.99	2.02	1.59	0.57	0.8	0.38	0	0	0	0.17	0	0.27	0.38	0	0	0	0	0	0	0	0	0	0	0	0	0	0	0	0	0	0	0	0	0	0	0
antioxidant	2.49	1.76	0.94	0.64	1.26	0.63	1.11	1.27	1.35	1.32	1	0.37	0.78	1.17	0.39	0.55	0.57	0.54	0.29	0	0.23	0.28	0.17	0	0	0	0.28	0	0	0	0	0	0	0	0	0	0	0	0	0	0	0	0	0	0	0	0	0	0
pharmacopuncture	0.36	2.35	2.93	2.97	2.62	1.44	1.62	1.27	1.14	1.01	0.5	0.56	0.26	0	0	0	0	0	0	0	0	0	0	0	0	0	0	0	0	0	0	0	0	0	0	0	0	0	0	0	0	0	0	0	0	0	0	0	0
tnfα	0.71	0.24	0.63	0.53	0.87	0.63	0.85	0.6	1.07	1.32	1.31	0.99	1.1	1.23	0.65	0.62	0.65	0.45	0.38	0.11	0	0	0	0	0	0	0	0	0	0	0	0	0	0	0	0	0	0	0	0	0	0	0	0	0	0	0	0	0
nitricoxide	0.36	0.47	0.42	0.96	0.49	0.99	0.34	0.67	0.64	0.88	1.13	0.99	0.84	1.37	0.78	0.76	1.13	0.45	0.29	0.65	0.34	0.28	0	0	0	0	0	0	0	0	0	0	0	0	0	0	0	0	0	0	0	0	0	0	0	0	0	0	0
lowbackpain	0.36	0.59	0.73	0.85	0.78	1.35	1.2	1.05	0.43	1.01	0.44	0.56	0.58	0.48	0.39	0.62	0.65	1.07	0.86	0.33	0.23	0	0.17	0	0	0	0.28	0	0	0	0	0	0.79	0	0	0	0	0	0	0	0	0	0	0	0	0	0	0	0
hyperlipidemia	0	0.24	0.63	0.85	0.87	0.18	0.43	0.6	1.14	1.13	1.06	0.43	0.71	0.62	0.52	0.49	0.4	0.27	0.67	0.54	0.57	0.43	0.34	0.6	0.81	1.14	0.85	0.46	0	0	0	0.68	0	0	0	0	0	0	0	0	0	0	0	1.47	0	0	0	0	0
toxicity	0	0.24	0.31	0	0.97	0.63	2.48	1.27	1.35	1.32	2.07	0.19	0.26	0.14	0.13	0.28	0.4	0.36	0	0	0.11	0	0.17	0	0	0.38	0	0.92	0	0	0	0	0	0	0	0	0	0	0	0	0	0	1.82	0	0	0	0	0	0
antiinflammation	1.78	1.41	1.05	0.96	1.46	1.8	1.79	1.12	0.93	0.69	0.5	0.37	0.52	0.14	0.26	0.14	0.08	0.27	0	0.11	0	0	0	0	0	0	0.28	0.46	0	0	0	0	0.79	1.15	0	0	0	0	0	0	0	0	0	0	0	0	0	0	0
inflammation	0.36	0.71	0.73	0.74	1.07	1.26	1.54	0.97	0.64	1.01	0.69	0.75	0.39	0.62	0.78	0.14	0.48	0	0.1	0	0	0.14	0	0.4	0	0.38	0	0	0	0	0	0	0	0	0	0	0	1.82	0	0	0	0	0	0	0	0	0	0	0
sasangconstitutionalmedicine	0.36	1.29	0.73	1.59	1.46	0.81	0.77	0.52	0.78	0.94	0.38	0.5	0.13	0.69	0.07	0.28	0.08	0.18	0.29	0	0.23	0.28	0.17	1.4	0	1.14	0.56	0.92	0.87	0.62	0	0	0	0	0	0	0	0	0	0	0	0	0	1.47	0	0	0	0	0
osteoporosis	0	0.94	0.52	0.32	0.58	0.54	0.85	0.6	0.64	0.75	0.81	0.5	0.45	0.48	0.39	0.69	0.4	1.07	0.77	0.54	0.46	0.57	0.34	0.2	0.27	0	0.28	0	0	0	0	0	0	0	0	0	0	0	0	0	0	0	0	0	0	0	0	0	0
beevenom	0	0.47	0.73	0.96	0.58	0.63	0.51	0.3	0.57	0.25	0.44	0.56	1.04	0.82	0.85	0.76	0.97	0.8	0.38	0.43	0	0.43	0.17	0.2	0	0	0.56	0	0	0	0	0	0	0	0	0	0	0	0	0	0	0	0	0	0	0	0	0	0
hypertension	0.36	0.71	0.42	0.32	0.58	0.81	0.77	0.52	0.57	0.57	0.69	0.75	0.84	0.27	0.65	0.49	0.4	0.45	0.57	0.76	0.57	0.57	0.17	0	0.27	0.38	0	0.46	0	0	0	0	0	0	0	0	0	0	0	0	2.04	0	0	0	0	0	0	0	0
asthma	0.36	0.24	0.73	0.32	0.19	0.45	0.34	0.37	0.14	0.63	1.13	0.81	0.97	1.03	0.59	0.76	0.65	0.54	0.67	0.11	0	0	0	0.2	0	0	0	0	0.43	0	0	0	0	0	1.3	0	2.22	1.82	3.33	0	2.04	0	0	1.47	0	0	0	0	0
donguibogam	1.78	0.94	0.52	0.96	0.78	0.72	0.85	0.52	0.78	0.94	0.5	0.5	0.39	0.96	0.39	0.35	0.4	0.09	0	0.11	0	0.14	0.17	0.4	0	0	0.56	0	0	0	0	0	0	0	0	0	0	0	0	0	0	0	0	1.47	0	0	0	0	0
vas	0	0.12	0.31	0.85	0.97	1.08	1.02	1.35	0.71	0.69	0.75	0.87	0.65	0.41	0.33	0.28	0.32	0.18	0.1	0	0	0	0	0	0	0	0	0	0	0	0	0	0	0	0	0	0	0	0	0	0	0	0	0	0	0	0	0	0
antiinflammatory	1.42	0.71	0.63	0.96	0.58	0.63	0.51	1.12	0.57	0.57	0.75	0.5	0.32	0.21	0.26	0.28	0.08	0.09	0.1	0.22	0.11	0.28	0.17	0.2	0.54	0.76	0.28	0.92	0	0	0.7	0	0	2.3	1.3	0	2.22	5.45	3.33	10.53	0	0	0	0	0	0	0	0	0
inos	0.36	0.24	0.31	0.42	0.39	0.72	0.6	0.6	0.93	0.69	0.81	1.06	0.97	0.48	0.39	0.35	0.48	0.18	0.48	0.11	0	0	0	0	0	0	0	0	0	0	0	0	0	0	0	0	0	0	0	0	0	0	0	0	0	0	0	0	0
no	0	0.35	0.31	0.53	0.49	0.36	0.68	0.6	1.07	0.57	0.75	0.93	0.52	0.27	0.52	0.76	0.4	0.27	0.57	0	0	0	0	0	0	0	0	0	0	0	0	0	0	0	0	0	0	0	0	0	0	0	0	0	0	0	0	0	0
cox2	0.36	0	0.1	0.42	0.19	0.45	0.85	0.3	0.93	0.57	1.13	0.93	0.91	0.75	0.65	0.42	0.32	0.09	0.1	0	0	0	0	0	0	0	0	0	0	0	0	0	0	0	0	0	0	0	0	0	0	0	0	0	0	0	0	0	0
questionnaire	0.36	0.71	1.47	0.42	0.39	0.81	0.34	0.45	0.5	1.13	0.44	0.62	0.65	0.55	0.39	0.35	0.48	0	0.19	0	0	0	0	0	0	0	0	0	0	0	0	0	0	0	0	0	0	0	0	0	0	0	0	0	0	0	0	0	0
diti	0	0.24	0.31	0.42	0.19	0.18	0.17	0.3	0.43	0.75	0.5	0.12	0.26	0.41	0.52	1.52	0.81	0.89	0.86	0.43	0.46	0	0.17	0.2	0	0	0	0	0	0	0	0	0	0	0	0	0	0	0	0	0	0	0	0	0	0	0	0	0
soyangin	0.36	0.82	1.36	0.74	1.17	0.63	0.51	0.45	0.5	0.5	0.5	0.37	0.39	0.69	0	0.35	0.16	0.36	0.29	0.11	0	0.28	0	0.2	0	0	0	0	0.43	0.62	0	0	0	0	0	0	0	0	0	0	0	0	0	0	0	0	0	0	0
trafficaccident	1.07	0.59	1.05	0.74	0.29	0.63	0.51	0.6	0.86	0.82	0.25	0.43	0.39	0.41	0.33	0.14	0.57	0.45	0.29	0	0	0	0	0	0	0	0	0	0	0	0	0	0	0	0	0	0	0	0	0	0	0	0	0	0	0	0	0	0
stress	0.36	0.59	0.21	0.32	0.1	0.54	0.26	0.37	0.64	0.5	0.31	0.62	0.45	0.55	0.72	0.21	0.4	0.45	0.19	0.54	0.23	0.43	0.17	0.2	0	0.38	0	0.46	0	0	2.11	0	0	0	0	0	0	0	0	0	0	0	0	0	0	0	0	0	0
safety	1.07	0.47	0.42	0.32	0.39	0.81	0.68	1.2	1.07	0.94	0.56	0.68	0.39	0.27	0.13	0.21	0.08	0	0	0	0.23	0	0	0	0	0	0	0	0	0	0	0	0	0	0	0	0	0	0	0	0	0	0	0	0	0	0	0	0
bellspalsy	0	0.47	0.63	1.06	0.78	0.27	0.34	0.07	0.29	0.82	0.56	0.25	0.45	0.34	0.39	0.55	0.32	0.54	0.38	0.11	0.46	0.14	0	0.4	0.54	0.38	0	0.46	0	0	0	0	0	0	0	0	0	0	0	0	0	0	0	0	0	0	0	0	0
rheumatoidarthritis	0	0.24	0.21	0.53	0.39	0.27	0.51	0.3	0.57	0.57	0.69	0.81	0.52	0.55	0.2	0.97	0.16	0.36	0.29	0.11	0.23	0.28	0	0	0.27	0	0.28	0	0	0	0	0	0	0	0	0	0	0	0	0	0	0	0	0	0	0	0	0	0
nfκb	0	0.24	0.63	0.21	0.68	0.09	0.85	0.75	0.78	0.94	0.94	0.75	0.71	0.34	0.46	0	0.08	0.09	0	0	0	0	0	0	0	0	0	0	0	0	0	0	0	0	0	0	0	0	0	0	0	0	0	0	0	0	0	0	0
allergicrhinitis	1.07	0.47	0.73	0.64	0.68	0.54	0.51	0.3	0.43	0.25	0.25	0.56	0.78	0.55	0.46	0.21	0.65	0.27	0.1	0	0.11	0.28	0	0.2	0	0	0.28	0	0	0	0	0	0.79	0	0	0	2.22	0	0	0	0	0	0	0	0	0	0	0	0
patternidentification	0.36	1.41	1.05	1.27	0.97	0.99	0.68	0.45	0.43	1.01	0.63	0.12	0.13	0.07	0	0	0.16	0	0	0.11	0	0	0	0	0.27	0.38	0	0	0	0	0	0	0	0	0	0	0	0	0	0	0	0	0	0	0	0	0	0	0
cytotoxicity	0	0.59	0	0.21	0	0.09	0.26	0.15	0.21	0.31	0.56	0.56	0.39	0.62	0.46	0.76	0.73	0.45	0.38	0.54	0.46	0.99	0.34	0	0.27	0.38	0	0	0	0	0	0	0	0	0	0	0	0	0	0	0	0	0	0	0	0	0	0	0
dongeuibogam	0.71	0.24	0.31	0.64	0.68	0.63	0.68	0.97	1.07	0.5	0.38	0.31	0.39	0.48	0.26	0.07	0.16	0.18	0	0	0	0	0.17	0	0	0	0.28	0	0	0	0	0	0	0	0	0	0	0	0	0	0	0	0	0	0	0	0	0	0
depression	0.36	0.82	0.42	0.64	0.58	1.08	0.6	1.05	0.43	0.5	0.38	0.31	0.13	0.07	0.39	0.35	0.16	0.09	0.19	0	0.11	0.28	0.17	0.2	0	0	0	0	0	0	0	0	0	0	0	0	0	0	0	0	0	0	0	0	0	0	0	0	0
systematicreview	0.71	3.53	1.05	1.27	0.39	0.81	0.34	0.45	0.43	0.75	0.38	0.12	0	0.07	0	0	0.08	0	0	0	0	0	0	0	0	0	0	0	0	0	0	0	0	0	0	0	0	0	0	0	0	0	0	0	0	0	0	0	0
heartratevariability	0	0	1.05	0.42	0.49	0.36	0.6	0.82	0.36	0.38	0.94	1.06	0.78	0.27	0.26	0	0.08	0	0	0	0	0	0	0	0	0	0	0	0	0	0	0	0	0	0	0	0	0	0	0	0	0	0	0	0	0	0	0	0
oxidativestress	0.36	0.82	1.05	1.06	0.58	0.72	0.34	1.12	0.36	0.69	0.38	0.31	0.19	0.21	0.13	0.14	0.32	0.09	0.1	0.11	0	0	0	0	0	0	0	0	0	0	0	0	0	0	0	0	0	0	0	0	0	0	0	0	0	0	0	0	0
bloodpressure	0	0.24	0.1	0.32	0.19	0.27	0.34	0.07	0.21	0.13	0.13	0.31	0.78	0.14	0.2	0.21	0.48	0.45	0.77	0.65	0.69	0.71	0.67	0.4	0.81	0.38	0.28	0.92	0.87	0	0	1.35	0	0	0	1.72	2.22	0	0	0	2.04	0	0	0	0	0	2	0	0
poisoningsymptoms	0	0	0	0.11	0.39	0.09	2.22	0.67	0.93	1.01	1.56	0	0	0	0.07	0.14	0.08	0.18	0.1	0	0	0	0	0	0	0	0	0	0	0	0	0	0	0	0	0	0	0	0	0	0	0	0	0	0	0	0	0	0
poisoningtreatment	0	0	0	0	0.39	0.09	2.22	0.67	0.93	1.01	1.56	0	0	0	0.07	0.14	0.08	0.09	0.1	0	0	0	0	0	0	0	0	0	0	0	0	0	0	0	0	0	0	0	0	0	0	0	0	0	0	0	0	0	0
dementia	0	0.71	0.21	0.21	0.39	0.36	0.51	0.67	0.36	0.13	0.13	0.12	0.71	0.41	0.52	0.28	0.32	0.36	0.38	0.54	0.46	0.14	0.34	0	0	0.38	0	0	0	0	0	0	0	0	0	0	0	0	0	0	0	0	0	0	0	0	0	0	0
diagnosis	0	0.35	0.31	0.32	0.68	0.45	0.09	0.3	0.43	0.69	0.56	0.37	0.45	0.14	0.2	0.28	0.32	0.18	0.1	0.33	0.92	0.14	0.17	0.2	0	0.38	0	0	0	0	0	0	0	0	0	0	0	0	0	0	0	0	0	0	0	33.33	0	0	0
diabetesmellitus	0	0.94	0.21	0.11	0.29	0.45	0.17	0.07	0.29	0.5	0.5	0.75	0.39	0.27	0.46	0.55	0.24	0.54	0.38	0	0.23	0	0.17	0	0.27	0	0	0	0	0	0	0	0	0	0	0	0	0	0	0	0	0	0	0	0	0	0	0	0
review	2.49	1.29	1.99	0.96	0.97	0.63	0.85	0.45	0.43	0.25	0.13	0	0.06	0.07	0	0.07	0.08	0.09	0	0	0	0	0	0	0	0	0	0	0	0	0	0	0	0	0	0	0	0	0	0	0	0	0	0	0	0	0	0	0
cancer	0	0.71	0.31	0.42	0.58	0.27	0.6	0.3	0.57	0.38	0.5	0.62	0.32	0.07	0.07	0.42	0.16	0.27	0.48	0	0.34	0.14	0	0	0.27	0	0	0	0	0	0	0	1.57	0	0	0	0	0	0	0	0	0	0	0	0	0	2	0	0
shanghanlun	0.71	1.18	1.15	1.59	1.07	0.9	0.43	0.6	0.14	0.13	0.06	0.06	0	0.21	0.2	0.14	0.32	0	0	0.22	0.11	0.14	0.17	0	0	0	0	0	0	0	0	0	0	0	0	0	0	0	0	0	0	0	0	0	0	0	0	0	0
cfos	0.36	0	0.21	0.11	0.29	0.18	0.34	0.67	0.86	0.82	0.38	0.75	0.19	0.62	0.33	0.35	0.32	0.09	0.1	0	0.11	0.14	0	0	0	0	0	0	0	0	0	0	0	0	0	0	0	0	0	0	0	0	0	0	0	0	0	0	0
preventionagainstpoisoning	0	0	0	0	0.39	0.09	2.22	0.67	0.93	1.01	1.56	0	0	0	0	0	0	0	0	0	0	0	0	0	0	0	0	0	0	0	0	0	0	0	0	0	0	0	0	0	0	0	0	0	0	0	0	0	0
meridian	0	0	0.31	0.21	0	0.27	0.34	0.45	0.21	0.31	0.38	0.12	0.39	0.62	0.52	0.42	0.48	0.27	0.48	0.43	0.46	0.28	0.34	0.2	0.27	0	0	0	0	0	0.7	0	0	0	0	0	0	0	0	0	0	0	0	1.47	0	0	0	0	0
insomnia	0.36	0.94	0.52	0.42	0.68	0.36	0.68	0.3	0.5	0.57	0.25	0.12	0.19	0.21	0.65	0.35	0.24	0.27	0.1	0.11	0	0	0.17	0	0	0	0	0	0	0	0	0	0	0	0	0	0	0	0	0	0	0	0	0	0	0	0	0	0
cerebralinfarction	0	0.71	0.31	0.21	0	0.09	0.26	0.22	0.07	0.44	0.25	0.25	0.58	0.48	0.33	0.69	0.24	0.71	0.48	0	0.57	0.43	0	0.2	0	0	0.28	0	0	0	0	0	0	0	0	0	0	0	0	0	0	0	0	0	0	0	0	0	0
il4	0	0.47	0.1	0.32	0	0.09	0.26	0.3	0.36	0.31	0.44	0.37	0.58	0.69	0.65	0.55	0.32	0.54	0.38	0	0.11	0	0	0	0	0	0	0	0	0	0	0	0	0	0	0	0	0	0	0	0	0	0	0	0	0	0	0	0
orientalmedicaltreatment	0	0.24	0.42	0.21	0.19	0.27	0.43	0.6	0.71	0.5	0.44	0.37	0.39	0.75	0.33	0.07	0.08	0.18	0.29	0.11	0	0.28	0	0.2	0	0	0.28	0	0	0	0	0	0	0	0	0	0	0	0	0	0	0	0	0	0	0	0	0	0
lipidperoxidation	0	0.12	0	0	0.29	0.36	0.26	0.15	0.21	0	0.38	0.31	0.19	0.21	0.2	0.42	0.24	0.54	0.96	1.2	0.57	0.71	1.01	0.4	0	0	0	0	0	0	0	0	0	0	0	0	0	0	0	0	0	0	0	0	0	0	0	0	0
alzheimersdisease	0	0.24	0.21	0.21	0.29	0.18	0.09	0.07	0.36	0.44	0.5	0.56	0.91	0.62	0.59	0.14	0.57	0.45	0	0.22	0	0	0	0	0	0	0	0	0	0	0	0	0	0	0	0	0	0	0	0	0	0	0	0	0	0	0	0	0
antioxidantactivity	0	0.24	0.21	0.21	1.17	0.45	0.43	0.75	0.57	0.57	0.31	0.43	0.45	0.27	0.2	0.14	0.16	0.18	0	0.11	0	0	0	0	0	0	0	0	0	0	0	0	0	0	0	0	0	0	0	0	0	0	0	0	0	0	0	0	0
il6	0.36	0	0.1	0.32	0.19	0.18	0.17	0.3	0.78	0.82	0.38	0.37	0.26	0.82	0.46	0.14	0.24	0.18	0.38	0	0.11	0.14	0.17	0	0	0	0	0	0	0	0	0	0	0	0	0	0	0	0	0	0	0	0	0	0	0	0	0	0
autonomicnervoussystem	0	0	0.31	0.42	0.19	0.45	0.51	0.6	0.71	0.44	0.75	0.37	0.52	0.27	0.39	0.07	0.08	0	0	0.11	0	0	0	0.2	0	0	0	0.46	0	0	0	0	0	0	0	0	0	0	0	0	0	0	0	0	0	0	0	0	0
neckpain	0	0.82	0.73	0.53	0.29	0.27	0.6	0.67	0.57	0.44	0.19	0.37	0.26	0.27	0.2	0	0.65	0.09	0	0	0.11	0	0	0	0	0	0	0	0	0	0	0	0	0	0	0	0	0	0	0	0	0	0	0	0	0	0	0	0
macrophage	0	0.24	0	0	0.49	0.63	0.77	0.75	1.07	0.69	0.63	0.06	0.13	0.07	0.2	0.14	0.16	0.09	0	0	0.23	0.14	0.17	0	0	0	0	0	0	0	0	0	0	0	0	0	0	0	0	0	0	0	0	0	0	0	0	0	0
antioxidation	0.71	0.71	0.84	0.74	0.68	0.36	0.26	0.37	0.43	0.38	0.44	0.5	0.13	0.27	0.13	0	0.08	0.18	0.1	0.11	0.11	0	0	0	0	0	0	0	0	0	0	0	0	0	0	0	0	0	0	0	0	0	0	0	0	0	0	0	0
osteoarthritis	0.71	1.06	0.21	0.74	0.68	0.54	0.43	0.37	0.21	0.31	0.38	0.37	0.26	0.07	0.2	0.21	0.16	0.36	0	0.11	0.11	0	0	0	0	0	0	0	0	0	0	0	0	0	0	0	0	0	0	0	0	0	0	1.47	0	0	0	0	0
bmi	0	0.12	0.31	0.11	0.29	0.54	0.68	0.6	0.21	0.57	0.5	0.25	0.32	0.34	0.2	0.35	0.32	0.36	0	0.11	0.11	0	0	0	0	0	0	0	0	0	0	0	0	0	0	0	0	0	0	0	0	0	0	0	0	0	0	0	0
aquaacupuncture	0	0	0	0.74	0	0.18	0	0	0.07	0	0	0	0	0.07	0.13	0.21	0.16	0.54	0.77	0.65	0.92	1.42	1.17	0.6	0	0.76	0.56	0.92	0.43	0	1.41	0.68	0	0	2.6	0	0	0	0	0	0	2.33	0	0	0	0	6	0	0
traditionalchinesemedicine	0	1.53	0.52	0.74	0.78	0.81	0.17	0.22	0.21	0.25	0.31	0.99	0.13	0.14	0.07	0.07	0.08	0	0	0	0	0	0	0	0	0	0	0	0	0	0	0	0	0	0	0	0	0	0	0	0	0	0	0	0	0	0	0	0
hrv	0	0	0	0.21	0.49	0.45	0.51	0.67	0.29	0.75	1.13	0.56	0.13	0.27	0.13	0.07	0	0.09	0.1	0	0	0	0	0	0	0	0	0	0	0	0	0	0	0	0	0	0	0	0	0	0	0	0	0	0	0	0	0	0
triglyceride	0.36	0	0.21	0	0.49	0.18	0.26	0.37	0.43	0.19	0.44	0.12	0.52	0.27	0.52	0.28	0.4	0.36	0.48	0.43	0	0.28	0.17	0	0	0	0	0	0	0	0	0	0	0	0	0	0	0	0	0	0	0	0	0	0	0	0	0	0
cytokines	0.36	0.35	0.1	0	0.29	0.36	0.34	0.52	0.29	0.31	0.44	0.62	0.58	0.07	0.2	0.69	0.24	0.09	0.29	0.11	0	0	0	0	0	0	0	0	0	0	0	0	0	0	0	0	0	0	0	0	0	0	0	0	0	0	0	0	0
tyrosinase	0	0.12	0.31	0.42	0.19	0.45	0.09	0.6	0.5	0.57	0.63	0.68	0.19	0.21	0.2	0.28	0.24	0.09	0.19	0	0	0	0	0	0	0	0	0	0	0	0	0	0	0	0	0	0	0	0	0	0	0	0	0	0	0	0	0	0
qualityoflife	0	0.71	0.42	0.32	0.39	1.26	0.43	0.3	1	0.38	0.13	0.25	0.32	0	0	0	0.24	0.27	0.1	0	0	0.28	0	0	0	0	0	0	0	0	0	0	0	0	0	0	0	0	0	0	0	0	0	0	0	0	0	0	0
pregnancy	0.36	0.35	0.63	0.11	0.1	0.09	0.34	0.3	0.14	0.25	0.31	0.19	0.13	0.34	0.39	0.35	0.16	0.27	0.48	0.22	0.11	0.14	0	0	0.27	1.89	0.85	0	0	0.62	0	0.68	0	1.15	0	0	0	0	0	0	0	0	0	0	0	0	0	0	0
pain	0.71	0.35	0.73	0.21	0.19	0.18	0.43	0.3	0.29	0.13	0.25	0.56	0.26	0.21	0.13	0.21	0.24	0.18	0.38	0.33	0.11	0.14	0	0	0	0.76	0.28	0.92	0	0	0	0	0	1.15	0	0	0	0	0	0	0	0	0	1.47	0	0	0	0	0
streptozotocin	0	0.24	0.21	0.21	0.58	0.45	0.26	0.22	0.14	0.31	0.81	0.56	0.58	0.14	0.26	0.21	0.08	0.27	0	0.11	0.11	0	0	0	0.27	0	0	0.92	0	0	0	0	0	0	0	0	0	0	0	0	0	0	0	0	0	0	0	0	0
diabetes	0	0.12	0	0.42	0.19	0.63	0.34	0.37	0.21	0.38	0.56	0.31	0.26	0	0.39	0.35	0.32	0.36	0	0.11	0	0	0.5	0.2	0	0	0	0	0	0.62	0	0.68	0	0	0	1.72	0	0	0	0	0	0	0	0	0	0	0	0	0
hwabyung	0.36	0.35	0.31	0.53	0.39	0.81	0.77	0.45	0.36	0.5	0.31	0.25	0.13	0.34	0.13	0.07	0.08	0.09	0	0	0.23	0	0	0	0	0	0	0	0	0	0	0	0	0	0	0	0	0	0	0	0	0	0	0	0	0	0	0	3.13
dysmenorrhea	0	0.47	0.63	0.32	0.19	0.18	0.6	0.52	0.29	0.31	0.25	0.37	0.13	0.34	0.33	0.28	0.4	0.18	0	0	0	0	0.17	0.2	0	0	0.28	0	0	0	0	0	0	0	0	0	0	0	0	0	0	0	0	0	0	0	0	0	0
infertility	0.36	0.47	0.31	0.85	0.78	0.27	0.09	0.15	0.29	0.13	0	0.12	0.26	0.55	0.26	0.14	0.32	0.27	0.38	0.11	0.11	0.43	0.17	0.2	0	0	0	0	0	0	0	0	0	0	1.3	0	0	1.82	0	0	0	0	0	0	0	0	0	0	0
st36	0	0.12	0.21	0.21	0.19	0.27	0.43	0.3	0.5	0.13	0.25	0.75	0.52	0.27	0.39	0.21	0.16	0.18	0.38	0.22	0	0	0	0	0	0	0	0	0	0	0	0	0	0	0	0	0	0	0	0	0	0	0	0	0	0	0	0	0
bax	0	0.24	0.31	0.21	0.19	0.18	0.17	0.37	0.43	0.38	0.56	0.31	0.32	0.69	0.26	0.21	0.16	0.18	0.19	0.11	0	0	0	0	0	0	0	0	0	0	0	0	0	0	0	0	0	0	0	0	0	0	0	0	0	0	0	0	0
fermentation	0	0	0.21	0.53	0.49	0.63	0.68	1.05	0.78	0.88	0.25	0.06	0.06	0.07	0	0	0	0	0	0	0	0	0	0	0	0	0	0	0	0	0	0	0	0	0	0	0	0	0	0	0	0	0	0	0	0	0	0	0
cholesterol	0	0	0.31	0	0.39	0.18	0.09	0.3	0.36	0.13	0.25	0.12	0.32	0.34	0.33	0.42	0.08	0.63	0.19	0.11	0.23	0.57	0.34	0.4	0.27	0	0	0	0	0	0	0	0	0	0	0	0	0	0	0	2.04	0	0	0	0	0	0	0	0
headache	0	0.12	0.31	0.32	0.1	0.27	0.26	0.37	0.5	0.5	0.25	0.06	0.13	0.14	0.2	0.28	0.08	0.45	0.1	0.11	0.11	0.14	0.17	0.4	0.27	0	0	0.46	0.43	0.62	0.7	0	0	1.15	0	0	0	0	0	0	0	2.33	0	1.47	0	0	0	3.03	0
heartratevariabilityhrv	0	0.24	0	0.42	0.1	0.27	0.94	0.52	0.5	0.57	0.25	0.62	0.26	0.21	0.2	0.14	0.08	0	0	0	0	0	0	0	0	0	0	0	0	0	0	0	0	0	0	0	0	0	0	0	0	0	0	0	0	0	0	0	0
soeumin	0	0.12	0.21	0.21	0.78	0.18	0.26	0.52	0.5	0.31	0.31	0.19	0.19	0.55	0.13	0.07	0.16	0.18	0.1	0.11	0	0.14	0.34	0	0	0	0.28	0	0	0.62	0	0	0	0	0	0	0	0	0	0	0	0	0	0	0	0	0	0	0
traditionalmedicine	0.36	0.35	0.84	0.32	0.49	0.36	0.43	0.37	0.43	0.19	0.25	0.19	0.19	0.27	0.13	0.07	0.4	0.09	0.19	0	0.11	0	0.17	0	0	0	0	0	0	0	0	0	0	0	0	0	0	0	0	0	0	0	0	0	0	0	0	0	0
il1β	0	0	0.21	0.32	0.1	0.09	0.26	0.15	0.43	0.38	0.75	0.06	0.58	0.89	0.26	0.28	0.08	0	0	0.11	0	0.14	0	0	0	0	0	0	0	0	0	0	0	0	0	0	0	0	0	0	0	0	0	0	0	0	0	0	0
herbmedicine	0.71	0	0.1	0.21	0.19	0	0.51	0.37	0.5	0.38	0.25	0.31	0.26	0.21	0.33	0.28	0.16	0.18	0.38	0	0	0.28	0.17	0	0	0	0.28	0.46	0	0	0	0	0	0	0	0	0	0	0	0	0	0	1.82	0	0	0	0	0	0
arthritis	0	0.12	0.1	0.11	0.1	0.27	0.17	0.07	0.21	0.13	0.06	0.25	0.52	0.41	0.72	0.42	0.48	0.36	0.48	0.11	0.11	0.28	0	0	0	0	0	0	0	0	0	0	0	0	0	0	0	0	0	0	0	0	0	0	0	0	0	0	0
highfatdiet	0.36	0.59	0.84	0.53	0.1	0.36	0.34	0.07	0.14	0.31	0.56	0.25	0	0.34	0.2	0.49	0.08	0.18	0.1	0	0	0	0.17	0	0	0	0	0	0	0	0	0	0	0	0	0	0	0	0	0	0	0	0	0	0	0	0	0	0
bcl2	0	0.24	0.31	0.11	0.19	0.18	0.17	0.37	0.21	0.13	0.63	0.19	0.45	0.41	0.33	0.42	0.32	0.18	0.19	0.11	0.11	0	0	0	0	0	0	0	0	0	0	0	0	0	0	0	0	0	0	0	0	0	0	0	0	0	0	0	0
koreanmedicaltreatment	0.36	1.41	1.57	1.49	1.26	0.36	0.26	0.15	0	0	0	0.19	0	0	0	0	0	0.09	0.1	0	0	0	0	0	0	0	0	0	0	0	0	0	0	0	0	0	0	0	0	0	0	0	0	0	0	0	0	0	0
caspase3	0.36	0	0.21	0.32	0.29	0.18	0	0.07	0.29	0.38	0.31	0.37	0.58	0.89	0.39	0.21	0.24	0.18	0	0	0	0	0	0	0	0	0	0	0	0	0	0	0	0	0	0	0	0	0	0	0	0	0	0	0	0	0	0	0
casereport	1.42	3.06	1.36	0.74	0.39	0	0.09	0.15	0.14	0.06	0.06	0.12	0.13	0.27	0	0	0	0	0	0	0	0	0	0	0	0	0	0	0	0	0	0	0	0	0	0	0	0	0	0	0	0	0	0	0	0	0	0	0
lps	0.36	0.24	0	0.32	0.29	0.54	0.43	0.07	0.36	0.5	0.19	0.56	0.32	0.27	0.39	0.21	0	0	0.29	0	0	0.14	0	0	0	0	0	0	0	0	0	0	0	0	0	0	0	0	0	0	0	0	0	0	0	0	0	0	0
clinicalstudy	0.36	0.35	0.31	0.21	0.1	0.18	0.26	0.3	0.21	0.57	0.31	0.12	0.19	0.27	0.13	0.21	0.24	0.27	0.48	0.11	0.46	0.14	0.17	0	0	0	0	0	0	0	0	0	0	0	0	0	0	0	0	0	0	0	0	0	0	0	0	0	0
dpph	0	0.24	0.1	0.42	0.19	0.09	0.17	0.67	0.43	0.38	0.69	0.25	0.26	0.48	0.07	0.28	0.24	0	0	0	0	0	0	0	0	0	0	0	0	0	0	0	0	0	0	0	0	0	0	0	0	0	0	0	0	0	0	0	0
chuna	0.36	0.12	0.63	0.64	0.39	0.09	0.26	0.22	0.36	0.63	0.38	0.68	0.26	0.14	0	0.07	0.16	0.09	0	0	0	0	0	0	0	0	0	0	0	0	0	0	0	0	0	0	0	0	0	0	0	0	0	0	0	0	0	0	0
acutetoxicity	0	0	0.21	0	0.19	0.45	0.43	0.75	0.71	0.57	0.31	0.25	0.13	0.21	0	0.14	0.08	0.18	0	0.11	0.11	0	0	0	0.27	0	0.28	0	0.43	0	0	0	0	0	0	0	0	0	0	0	0	0	0	0	0	0	0	0	0
rat	0	0.35	0.1	0.11	0.29	0.18	0.17	0	0.64	0.38	0.5	0.37	0.19	0.27	0.33	0.28	0.16	0.09	0.19	0.11	0.23	0.28	0	0	0	0	0	0	0	0	0	0	0	0	0	0	0	0	0	0	0	0	0	0	0	0	0	0	0
immuneresponse	0	0	0	0	0	0	0	0.15	0.43	0.06	0	0.19	0.26	0.34	0.33	0.14	0.24	0.45	0.29	0.33	0.92	0.57	0.34	0.2	0.27	0.38	0.56	0	0.87	1.85	0	0.68	0	0	0	0	0	0	0	0	0	0	0	0	0	0	0	0	0
pulsediagnosis	0	0.24	0.1	0.53	0.39	0.09	0.43	0.52	0.57	0.63	0.38	0.31	0.19	0.07	0	0.21	0.16	0	0	0.11	0	0	0	0	0.54	0	0	0	0	0	0	0	0	0	0	0	0	0	0	0	0	0	0	0	0	0	0	0	0
survey	1.07	0.47	0.42	0.32	0.39	0.36	0.17	0.67	0.64	0.25	0.38	0.19	0.32	0.34	0	0	0.08	0	0	0	0	0	0	0	0	0	0	0	0	0	0	0	0	0	0	0	0	0	0	0	0	0	0	0	0	0	0	0	0
ld50	0	0	0	0.11	0.29	0.63	0.34	0.67	0.71	0.63	0.31	0.31	0.06	0.34	0	0.21	0.08	0.09	0	0	0.11	0	0	0	0	0	0	0	0	0	0	0	0	0	0	0	0	0	0	0	0	0	0	0	0	0	0	0	0
clinicaltrial	0	1.18	0.42	0.32	0	0.45	0.51	0.37	0.43	0.5	0.31	0.37	0.19	0.07	0.07	0.14	0	0	0	0	0	0	0	0	0	0	0	0	0	0	0	0	0	0	0	0	0	0	0	0	0	0	0	0	0	0	0	0	0
beevenomacupuncture	0	0	0.1	0.42	0.19	0.27	0.09	0.22	0.43	0.25	0.31	0.06	0.52	0.48	0.2	0.28	0.32	0.54	0	0.11	0	0	0	0	0	0	0.28	0	0	0	0	0	0	0	0	0	0	0	0	0	0	0	0	0	0	0	0	0	0
anticancer	0	0	0	0.11	0.19	0.18	0.26	0	0.21	0.13	0.13	0.25	0.45	0.48	0.2	0.42	0.24	0.71	0.19	0.33	0.11	0.28	0.17	0	0.27	0	0.28	0	0	0	0	0	0	0	0	0	0	0	0	0	0	0	0	0	0	0	0	0	0
acupoint	1.07	0.24	0.21	0.32	0.19	0.36	0.51	0.45	0.36	0.13	0.5	0.06	0.13	0.21	0.13	0.14	0.16	0.27	0.19	0.11	0.23	0.14	0	0	0	0	0	0	0	0	0	0	0	0	0	0	0	0	0	0	0	0	0	0	0	0	0	0	0
shoulderpain	0.71	0.47	0.1	0.53	0.49	0.09	0.26	0.45	0.43	0.19	0.19	0.25	0.58	0.21	0.07	0.07	0.08	0.09	0.1	0.33	0	0	0	0	0	0	0	0	0	0	0	0	0	0	0	0	0	0	0	0	0	0	0	0	0	0	0	0	0
qigong	0	0.12	0.21	0.21	0.49	0.45	0.17	0.45	0.36	0.38	0.5	0.25	0.06	0	0.39	0.07	0.24	0.27	0.1	0.11	0	0	0	0	0	0	0	0	0	0	0	0	0	0	0	0	0	0	0	0	0	0	0	0	0	0	0	0	0
randomizedcontrolledtrial	1.42	1.18	0.52	0.64	0.19	0.36	0.51	0.3	0.36	0.25	0.31	0.06	0.06	0.07	0	0.14	0.08	0	0	0	0	0	0	0	0	0	0	0	0	0	0	0	0	0	0	0	0	0	0	0	0	0	0	0	0	0	0	0	0
histamine	0	0	0	0.11	0.19	0.09	0.09	0.07	0.43	0.13	0.19	0.12	0.26	0.34	0.46	0.21	0.65	0.54	0.19	0	0.23	0.57	0	0	0	0	0	0	0	0	0	0	0	0	0	0	0	0	0	0	0	0	0	0	0	0	0	0	0
constitution	0.36	0.12	0	0.42	0	0.09	0.26	0.22	0.14	0.57	0.19	0.25	0.26	0.21	0.46	0.07	0.32	0.18	0.29	0.11	0	0	0	0.4	0	0	0	0	0	0	0	0	0	0	0	0	0	0	0	0	0	0	0	0	0	0	0	0	0
metabolicsyndrome	0.36	0.47	0.42	0.21	0.68	0.27	0.6	0.52	0.36	0.69	0.06	0.25	0.06	0	0.07	0	0	0	0	0	0	0	0	0	0	0	0	0	0	0	0	0	0	0	0	0	0	0	0	0	0	0	0	0	0	0	0	0	0
koreantraditionalmedicine	0.36	0.59	1.15	0.32	0.1	0.72	0.43	0.37	0.64	0.19	0.13	0	0.06	0.07	0.07	0	0	0.09	0	0	0	0	0	0.2	0	0	0	0	0	0	0	0	0	0	0	0	0	0	0	0	0	0	0	0	0	0	0	0	0
acne	0.36	0.24	0.31	0.64	0.19	0.36	0.26	0.3	0.29	0.19	0.25	0.19	0.26	0.21	0.26	0.14	0	0.09	0.1	0	0	0	0	0	0.27	0	0.28	0	0	0	0	0	0	0	0	0	2.22	0	0	0	0	0	0	0	0	0	0	0	0
saamacupuncture	0.36	0.24	0.1	0.42	0.68	0.27	0.34	0.22	0.14	0.13	0.19	0.43	0.52	0.07	0.2	0.07	0.08	0.09	0	0	0.11	0	0	0	0	0	0	0	0	0	0	0	0	0	0	0	0	0	0	0	0	0	0	1.47	0	0	0	0	0
parkinsonsdisease	0.71	0.59	0.52	0.42	0.39	0.18	0.34	0.3	0.07	0.38	0.13	0.31	0.19	0.21	0.13	0.07	0.08	0	0.1	0.11	0	0	0	0	0	0	0	0	0	0	0	0	0	0	0	0	0	0	0	0	0	0	0	0	0	0	0	0	0
allergy	0	0.24	0	0.32	0	0.27	0.09	0.15	0.14	0.19	0.13	0.37	0.52	0.41	0.13	0.35	0.08	0.36	0.29	0	0	0	0	0	0	0.76	0	0	0	0.62	0	0	0	0	0	0	0	0	0	0	0	0	0	0	0	0	0	0	0
scutellariaeradix	0.36	0.24	0	0.21	0.29	0.27	0.26	0.67	0.57	0.06	0.06	0.19	0.13	0.21	0	0.28	0	0.18	0.1	0	0.11	0.57	0	0.2	0	0	0	0	0	0	0	0	0	0	0	0	0	0	3.33	0	0	0	0	0	0	0	0	0	0
thrombosis	0	0	0	0	0	0.36	0.17	0	0.07	0.13	0.13	0	0.19	0.07	0.26	0.07	0.65	0.18	0.1	0.33	0.57	0.28	0.5	0.4	0.27	0.76	0.56	0.46	0.43	0	0.7	0.68	0	0	0	0	0	0	0	0	0	0	0	0	0	0	0	0	0
herb	0.36	0.12	0.31	0	0.1	0.09	0.26	0.15	0.21	0.25	0.5	0.5	0.13	0.21	0.33	0	0.16	0.09	0.29	0.11	0	0	0.17	0.4	0	0	0	0	0	0	0	0	0	0	0	0	0	0	0	0	0	0	0	0	0	0	0	0	0
psoriasis	1.07	0.47	0.52	0.74	0.39	0.27	0.43	0.07	0.21	0.13	0.06	0.12	0.19	0.07	0.2	0.07	0.16	0.09	0	0.22	0	0	0	0	0	0	0	0	0	0	0.7	0	0	0	0	0	0	0	0	0	0	0	0	0	0	0	0	0	0
functionaldyspepsia	0	0.12	0.42	0.64	0.29	0	0	0.22	0.29	0.57	0.44	0.12	0.26	0.27	0.26	0.07	0.08	0.09	0	0	0	0	0	0	0	0	0	0	0	0	0	0	0	0	0	0	0	0	0	0	0	0	0	0	0	0	0	0	0
facialpalsy	0	0.35	0.63	0.32	0.19	0.36	0.09	0.45	0.14	0.19	0.06	0.12	0.13	0.07	0.33	0.21	0.24	0.09	0.29	0	0.11	0.28	0	0	0	0	0	0	0	0	0	0	0	0	0	0	0	0	0	0	0	0	0	0	0	0	0	0	0
standardization	0.36	0.24	0.42	0.64	0.19	0.18	0.26	0.3	0.29	0.19	0.25	0.19	0.19	0.14	0	0.14	0.08	0.09	0.1	0.11	0	0.14	0.17	0.2	0	0	0	0	0	0	0	0	0	0	0	0	0	0	0	0	0	0	1.82	0	0	0	0	0	0
bloodstasis	0	0.24	0.42	0.11	0.1	0.27	0.09	0.22	0.07	0.44	0	0.06	0.19	0.21	0.2	0	0.16	0.27	0.1	0.11	0.46	0.28	0.34	0.2	0	0	0	0	0.43	0.62	0.7	0.68	0	0	0	0	0	0	0	0	0	0	0	0	0	0	0	0	0
hplc	0.36	0.12	0	0.21	0.19	0.18	0.17	0.15	0.36	0.19	0.38	0.25	0.39	0.21	0.07	0.14	0.08	0.09	0.19	0.11	0.34	0.14	0	0	0	0	0.56	0	0	0	0	0	0	0	0	0	0	0	0	0	0	0	0	0	0	0	0	0	0
liver	0	0	0.31	0.11	0.19	0.27	0.17	0.22	0.14	0	0	0.25	0.06	0.21	0.26	0.21	0.08	0.18	0.19	0.33	0	0.14	0.17	0.4	0.54	0	0.85	0.46	0	0	0	0	0	0	0	1.72	0	1.82	0	0	0	0	0	0	0	0	0	0	3.13
taeeumin	0	0.35	0.63	0.53	0.49	0.72	0.6	0.3	0.21	0.19	0.06	0	0	0	0	0	0.08	0.09	0.1	0	0	0	0	0	0	0.38	0.28	0.92	0	0	0	0	0	0	0	0	0	0	0	0	0	0	0	0	0	0	0	0	0
tinnitus	0	0.24	0.63	0.42	0.1	0.18	0.17	0.45	0.21	0.19	0.13	0.06	0.32	0.14	0.13	0	0.16	0.18	0	0.22	0	0	0	0.2	0	0.38	0.28	0	0	0	0	0	0.79	0	0	0	0	0	0	0	0	0	0	0	9.09	0	0	0	0
ifnγ	0	0	0	0.11	0	0	0	0.22	0.14	0.13	0.25	0.31	0.32	0.55	0.52	0.35	0.24	0.09	0.19	0.11	0.11	0	0	0	0	0	0	0	0	0	0	0	0	0	0	0	0	0	0	0	0	0	0	0	0	0	0	0	0
antiinflammatoryeffect	0	0.47	0.21	0.21	0.19	0.18	0.17	0.3	0.07	0.38	0.38	0.37	0.32	0.14	0.13	0.14	0	0.09	0	0.11	0.11	0	0	0	0	0	0	0	0	0	0	0	0	0	0	0	0	0	0	0	0	0	0	0	0	0	0	0	0
totalcholesterol	0	0	0.1	0	0.19	0	0	0.07	0.29	0.19	0.31	0	0.58	0	0.39	0.21	0.32	0.27	0.29	0.33	0	0.43	0.17	0	0	0	0	0	0	0	0	0	0	0	0	0	0	0	0	0	0	0	0	0	0	0	0	0	0
mttassay	0.36	0.12	0	0.21	0	0.18	0.09	0	0	0.06	0.06	0.19	0.19	0.14	0.2	0.28	0.4	0.8	0.38	0.33	0.11	0.14	0.5	0.2	0	0	0	0	0	0	0	0	0	0	0	0	0	0	0	0	0	0	0	0	0	0	0	0	0
acupuncturetherapy	0.36	0.12	0.1	0.21	0	0.18	0.09	0.07	0.29	0.06	0.13	0.06	0.06	0.27	0.65	0.14	0.24	0.09	0.1	0.22	0.11	0	0.34	0.2	0.27	0	0.56	0	0	0.62	0.7	0	0	0	0	0	0	0	0	0	0	0	0	0	0	0	0	0	0
huangdineijing	0.71	0.82	0.42	0.64	0.39	0.54	0.26	0.07	0	0.06	0	0.12	0.06	0.14	0.13	0.14	0.08	0.09	0.19	0	0	0.28	0	0	0	0	0.28	0	0	0	0	0	0	0	0	0	0	0	0	0	0	0	0	0	0	0	0	0	0
hydrogenperoxide	0.36	0	0.1	0.11	0.19	0	0.43	0.82	0.57	0.31	0.13	0.06	0.26	0.07	0.13	0	0.24	0.09	0	0.11	0.11	0	0	0	0	0	0	0	0	0	0	0	0	0	0	0	0	0	0	0	0	0	0	0	0	0	0	0	0
geneexpression	0.36	0	0.1	0	0.19	0	0	0.3	0.21	0.31	0.06	0.37	0.39	0.55	0.46	0.21	0.08	0	0.1	0	0.11	0	0	0	0	0	0	0	0	0	0	0	0	0	0	0	0	0	0	0	0	0	0	0	0	0	0	0	0
acupuncturetreatment	0	0.12	0.21	0	0.1	0.18	0.26	0.07	0	0.38	0.13	0.12	0.26	0.07	0.07	0	0.57	0.09	0	0.11	0	0	0.34	0.8	0	1.14	0.56	0	0.43	0	0	0	0.79	1.15	1.3	0	0	0	0	0	0	0	0	0	0	0	0	0	0
reactiveoxygenspecies	0.71	0.35	0.42	0.21	0.29	0.18	0.26	0.07	0	0.38	0.38	0.25	0.19	0.27	0.07	0.35	0	0.09	0	0	0	0	0	0	0	0	0	0	0	0	0	0	0	0	0	0	0	0	0	0	0	0	0	0	0	0	0	0	0
antioxidativeeffect	0	0	0.21	0.11	0.1	0.18	0.09	0.15	0.21	0.25	0.44	0.99	0	0.21	0.07	0.21	0.16	0	0	0	0.11	0	0	0	0	0	0	0	0	0	0	0	0	0	0	0	0	0	0	0	0	0	0	0	0	0	0	0	0
syndromedifferentiation	0	0.71	0.21	0.53	0.29	0.72	0.26	0.37	0.43	0.19	0.19	0.19	0.06	0	0	0	0	0	0	0	0.11	0	0	0	0	0	0	0	0	0	0	0	0	0	0	0	0	0	0	0	0	0	0	0	0	0	0	0	0
lungcancer	0	0.24	0.42	0.74	0.58	0.27	0.17	0.3	0.36	0.13	0.06	0	0	0.07	0.07	0.14	0.16	0	0.1	0.22	0	0.14	0	0.4	0.27	0	0	0	0	0	0	0	0	0	0	0	0	0	0	0	0	0	0	0	0	0	0	0	0
antitumor	0	0	0	0.21	0	0	0.09	0	0.07	0.31	0	0.12	0.13	0	0	0.28	0.16	0.18	0.57	0	0.69	0.57	0.67	0.4	0.54	0	0.28	0.46	0	0.62	0	0	0	0	0	0	0	0	0	0	0	0	0	0	0	0	0	0	0
ige	0	0.12	0.1	0	0.1	0.09	0.26	0	0.36	0.19	0.31	0.12	0.13	0.21	0.59	0.42	0.16	0.18	0	0	0.11	0.14	0	0	0	0	0	0	0	0	0	0	0	0	0	0	0	0	0	0	0	0	0	0	0	0	0	0	0
ros	0	0	0.1	0.42	0.39	0.36	0.17	0.15	0.36	0.31	0.38	0.37	0.06	0.14	0.07	0.14	0.16	0.09	0	0	0	0	0	0	0	0	0	0	0	0	0	0	0	0	0	0	0	0	0	0	0	0	0	0	0	0	0	0	0
children	0	0.24	0.63	0.11	0.39	0.36	0.34	0.15	0.36	0.06	0.06	0.19	0.19	0.21	0.2	0	0.32	0.09	0	0	0	0	0	0	0	0	0	0	0	0	0	0	0	0	0	0	0	0	0	0	0	0	0	0	0	0	0	0	0
lipopolysaccharide	0	0.24	0.1	0.11	0.19	0.27	0.09	0.15	0.43	0.25	0.13	0.12	0.45	0.41	0	0.21	0.16	0	0	0.22	0	0	0.17	0	0	0	0	0	0	0	0	0	0	0	0	0	0	0	0	0	0	0	0	0	0	0	0	0	0
hwangjenaegyeong	0	0	0.1	0	0	0.09	0	0.45	0.71	0.57	0.31	0.06	0.26	0.07	0.2	0	0.08	0	0	0	0	0.14	0	0.6	0.27	0	0	0	0	0	0	0	0	0	0	0	0	0	0	0	0	0	0	0	0	0	0	0	0
sasangconstitutionalmedicinescm	0	0	0	0.11	0.68	0.18	0.26	0.52	0.21	0.25	0.19	0.43	0.52	0.07	0	0.07	0	0	0	0	0	0	0	0	0	0	0	0	0	0	0	0	0	0	0	0	0	0	0	0	0	0	0	0	0	0	0	0	0
taeumin	0.36	0.24	0	0.21	0.19	0.09	0.17	0	0	0.19	0.25	0.37	0.32	0.21	0.26	0.21	0.08	0.18	0.1	0.11	0	0	0.17	0.2	0	0	0	0.46	0.43	0	0	0	0	0	0	0	0	0	0	0	0	0	0	0	0	0	0	0	0
prescription	0	0.24	0.21	0.11	0.29	0.09	0.26	0.3	0.43	0.19	0.13	0.31	0.06	0.07	0	0	0.08	0.18	0	0	0.11	0	0.84	0.2	0.27	0	0.28	0	0	0	0	0	0	0	0	0	0	0	0	0	0	0	0	0	0	0	0	0	0
chunatreatment	0	0.12	0	0	0	0.27	0.43	0.6	0.43	0.25	0.13	0.06	0.13	0	0	0	0.16	0.09	0.19	0.43	0.11	0.14	0	0.2	0	0	0	0	0	0	0	0	0.79	0	0	0	0	0	0	0	0	0	0	0	0	0	0	0	0
constipation	0.71	0	0.21	0.21	0	0	0.26	0.3	0	0.19	0.13	0.12	0.06	0.27	0.2	0.07	0.16	0.27	0.38	0.11	0	0.14	0	0.2	0	0	0.28	0	0	0	0.7	0	0	0	0	0	0	0	3.33	0	0	0	1.82	0	0	0	0	0	0
alcohol	0	0	0.1	0.11	0.1	0.18	0.26	0.15	0.21	0.13	0.19	0.31	0.19	0.14	0.07	0.28	0.4	0.09	0.1	0.11	0	0	0.17	0	0.54	0	0.28	0	0	0	0	0	0	0	0	0	0	0	0	0	0	0	0	0	0	0	0	0	0
melanin	0	0.24	0.42	0.53	0.29	0.18	0.09	0.15	0.21	0.19	0.13	0.37	0.19	0.07	0.26	0.14	0	0	0.19	0	0	0	0	0	0	0	0	0	0	0	0	0	0	0	0	0	0	0	0	0	0	0	0	0	0	0	0	0	0
vertigo	0	0.12	0.42	0.32	0	0.09	0.17	0.15	0.14	0.06	0.31	0.06	0.26	0.27	0.26	0.21	0.08	0.18	0.38	0	0	0	0	0	0	0	0	0	0	0	0	0	0	0	0	0	0	0	0	0	0	0	1.82	0	0	0	0	0	0
breastcancer	0	0.12	0.1	0.74	0.29	0.27	0.34	0.3	0.07	0.19	0.13	0.37	0.13	0.14	0.07	0.07	0	0.09	0	0	0.11	0	0.17	0	0.27	0	0	0	0	0	0	0	0	0	0	0	0	0	0	0	0	0	0	0	0	0	0	0	0
sweetbeevenom	0	0.24	0.1	0.11	0.39	0.18	0.17	0.6	0.43	0.25	0.44	0.31	0.19	0	0	0	0	0	0	0	0	0	0	0	0	0	0	0	0	0	0	0	0	0	0	0	0	0	0	0	0	0	0	0	0	0	0	0	0
nitricoxideno	0.36	0.35	0.31	0.21	0.1	0	0.17	0.07	0.07	0.06	0.06	0.25	0.26	0.14	0.07	0.14	0.32	0.27	0.29	0.11	0.23	0.14	0.17	0	0	0	0	0	0	0	0	0	0	0	0	0	0	0	0	0	0	0	0	0	0	0	0	0	0
visualanalogscalevas	0	0	0.1	0.64	0.68	0.36	0.09	0.15	0.21	0.13	0.06	0.25	0.45	0.27	0.07	0	0	0	0.1	0	0	0	0	0	0	0	0	0	0	0	0	0	0	0	0	0	0	0	0	0	0	0	0	0	0	0	0	0	0
hyungsangmedicine	0	0	0	0.11	0	0.18	0	0	0.07	0.25	0.25	0.31	0.32	0.62	0.52	0.14	0.24	0	0	0	0	0	0	0	0	0	0	0	0	0	0	0	0	0	0	0	0	0	0	0	0	0	0	0	0	0	0	0	0
liverdamage	0	0	0.1	0.11	0	0	0.09	0.15	0	0.06	0.31	0.12	0.13	0.34	0.07	0.07	0	0.18	0	0	0	0.85	0.17	0.4	0	0.38	0	0	0	0	0.7	0	0	0	0	0	4.44	3.64	0	0	6.12	0	1.82	0	0	0	0	0	0
bodycomposition	0	0	0.21	0.11	0.29	0.27	0.17	0.22	0.29	0.25	0.13	0.19	0.06	0.27	0.13	0.21	0	0.36	0.1	0	0.11	0	0	0	0	0	0	0	0	0	0	0	0	0	0	0	0	0	0	0	0	0	0	0	0	0	0	0	0
yukmijihwangtang	0	0	0	0.21	0	0	0	0	0.14	0.31	0	0.06	0.06	0	0.26	0.35	0.89	0.09	0.29	0	0.11	0	0.17	0.2	0	0.38	0.56	0	0	0.62	0	0	0	0	0	0	0	0	0	0	2.04	0	0	0	0	0	0	0	0
alt	0	0	0	0	0.29	0.27	0	0.15	0.07	0.13	0.25	0.12	0.19	0.07	0.07	0.35	0.16	0.45	0.19	0	0.34	0.28	0.34	0	0	0	0	0	0	0	0	0	0	0	0	0	0	0	0	0	0	0	0	0	0	0	0	0	0
reliability	0	0.47	0.73	0.32	0.29	0.36	0.09	0	0.07	0.19	0.13	0.25	0.19	0.34	0.13	0	0.08	0	0	0	0	0	0	0	0	0	0	0	0	0	0	0	0	0	0	0	0	0	0	0	0	0	0	0	0	0	0	0	0
collagen	0	0.59	0.21	0.32	0.1	0.09	0.09	0.15	0	0.06	0.38	0.19	0.19	0.14	0.13	0.14	0.08	0.09	0.19	0.11	0.11	0.28	0.17	0	0	0	0	0	0	0	0	0	0	0	0	0	0	0	0	0	0	0	0	0	0	0	0	0	0
angiogenesis	0	0.12	0.1	0	0	0.09	0.09	0	0	0.13	0.06	0.12	0.65	0.14	0.2	0.07	0.24	0.36	0.38	0.33	0.34	0	0	0	0	0	0	0	0	0	0	0	0	0	0	0	0	0	0	0	0	0	0	0	0	0	0	0	0
lipopolysaccharidelps	0.36	0.47	0.21	0.11	0.1	0.27	0.26	0.22	0.21	0.13	0.31	0.12	0.26	0.07	0	0	0	0.18	0.1	0.11	0.23	0	0	0	0	0	0.28	0	0	0	0	0	0	0	0	0	0	0	0	0	0	0	0	0	0	0	0	0	0
atherosclerosis	0	0	0.42	0	0	0.18	0.26	0.07	0.29	0.44	0	0.19	0.32	0.14	0.2	0.07	0.32	0.09	0	0.11	0	0	0	0	0	0	0	0	0	0.62	0	0	0	0	0	0	0	0	0	0	0	0	0	0	0	0	0	0	0
westernmedicine	0	0.24	0.21	0.11	0.1	0.18	0.6	0.15	0.21	0.31	0	0	0.13	0.07	0.07	0.14	0.08	0.18	0	0.22	0	0.43	0.17	0	0	0	0	0.46	0	0	0	0.68	0	0	0	0	0	0	0	0	0	0	0	0	0	0	0	0	0
ginseng	0	0.24	0.21	0.53	0.19	0.09	0	0.07	0.21	0.13	0.25	0.25	0.26	0.14	0	0.07	0.16	0.18	0	0	0	0.14	0	0	0	1.14	0.28	0	0	0	0	0	0	0	0	0	0	0	0	0	0	0	0	0	0	0	0	0	0
osteoclast	0	0.24	0.1	0.21	0.49	0.18	0.68	0.45	0.29	0.19	0.31	0	0	0	0	0.14	0	0	0	0.11	0	0	0	0	0	0	0	0	0	0	0	0	0	0	0	0	0	0	0	0	0	0	0	0	0	0	0	0	0
anxiety	0	0.24	0.1	0.21	0.19	0.18	0.26	0.52	0.43	0.25	0.13	0.06	0.13	0.27	0	0.07	0.08	0	0	0	0	0	0.17	0	0	0	0	0	0	0	0	0	0	0	0	0	0	0	0	0	0	0	0	0	0	0	0	0	0
hippocampus	0	0.12	0	0.21	0.1	0	0	0	0.14	0.38	0.13	0.25	0.45	0.14	0.13	0.21	0.4	0.09	0.1	0.22	0	0	0	0	0	0	0	0	0	0	0	0	0	0	0	0	0	0	0	0	0	0	0	0	0	0	0	0	0
alopecia	0	0.24	0.42	0.42	0.58	0.36	0.09	0.15	0.21	0.25	0.06	0.06	0.19	0.14	0.07	0	0	0	0	0	0	0	0.17	0	0	0	0	0.46	0	0	0.7	0	0	0	0	0	0	0	0	0	0	0	0	0	0	0	0	0	0
dizziness	0	0.47	0.52	0.32	0.1	0.09	0	0.15	0.21	0.19	0.06	0.06	0.06	0	0.2	0.21	0.08	0.18	0	0.11	0.23	0.14	0.17	0.2	0	0	0	0	0	0.62	0	0	0	0	0	0	0	0	0	0	0	0	0	0	0	0	0	0	0
tonguediagnosis	0	0.12	0.21	0.32	0	0.45	0.34	0.22	0.14	0.13	0.19	0.19	0.19	0.14	0	0.07	0.08	0.09	0.19	0.11	0	0	0.17	0	0	0	0	0	0	0	0	0	0	0	0	0	0	0	0	0	0	0	0	0	0	0	0	0	0
melittin	0	0.12	0	0.21	0.19	0	0	0.3	0.21	0.19	0	0.12	0.39	0.21	0.26	0.14	0.16	0.27	0.29	0	0	0	0	0	0	0	0	0	0	0	0	0	0	0	0	0	0	0	0	0	0	0	0	0	0	0	0	0	0
edema	0	0.35	0	0	0.29	0	0.09	0.15	0.07	0.06	0.13	0.12	0.13	0.27	0.33	0.28	0.08	0.18	0.19	0	0.11	0	0	0	0.27	0.38	0	0	0	0.62	0	0	0	0	0	0	0	1.82	0	0	0	0	0	0	0	0	0	0	0
samultang	0	0	0	0	0.1	0	0.09	0.15	0.21	0.19	0	0.12	0.39	0.07	0	0	0	0.18	0.29	0.54	0.34	0.28	0	0.2	0.54	0	0.28	0.46	0	0	0	0	0.79	0	0	0	0	0	0	0	0	0	0	0	0	0	0	0	0
thermography	0	0	0.1	0	0.1	0.09	0.09	0	0	0.13	0.19	0.12	0.13	0.34	0.07	0.35	0.16	0.09	0.1	0.11	0.57	0.28	0	0.6	0.27	0	0	0	0	0	0	0	0	0	0	0	0	0	0	0	0	0	0	0	0	0	0	0	0
prostaglandine2	0	0.12	0.1	0.21	0.1	0	0	0.15	0.21	0.25	0.25	0.12	0.45	0.41	0	0.35	0.08	0.09	0	0	0	0	0	0	0	0	0	0	0	0	0	0	0	0	0	0	0	0	0	0	0	0	0	0	0	0	0	0	0
fatigue	0	0.12	0.21	0.42	0.1	0.72	0.17	0.3	0.07	0.06	0.13	0.06	0.19	0.14	0.07	0.07	0.08	0.27	0.1	0	0	0	0	0	0	0	0	0	0	0	0	0	0	0	0	0	0	0	0	0	0	0	0	0	0	0	0	0	0
mastcell	0	0.12	0	0.11	0.39	0	0	0.07	0.14	0.13	0.19	0.19	0.19	0.21	0.46	0.07	0.16	0.18	0	0	0	0.43	0	0	0.27	0	0	0	0	0	0	0	0	0	0	0	0	0	0	0	0	0	0	0	0	0	0	0	0
growth	0	0	0	0.11	0.19	0.09	0.43	0.07	0.14	0.38	0.31	0.06	0.19	0.14	0.07	0.14	0.08	0.27	0.19	0	0	0	0	0	0	0.38	0	0	0	0	0	0	0	0	0	0	0	0	0	0	0	0	0	0	0	0	0	0	0
pge2	0.36	0	0	0.21	0.1	0	0.34	0.15	0.29	0.31	0.13	0.31	0.19	0.27	0.13	0.14	0.16	0	0	0	0	0	0	0	0	0	0	0	0	0	0	0	0	0	0	0	0	0	0	0	0	0	0	0	0	0	0	0	0
cva	0	0	0	0	0	0	0	0.07	0.07	0.13	0	0.06	0.13	0.14	0.33	0.28	0.24	0.18	0.38	0.33	0.11	0.43	0	0.4	0	0	0.28	0	0	0	0	0	0	0	0	0	0	0	0	0	0	0	0	1.47	0	0	0	0	3.13
peripheralfacialparalysis	0	0	0.1	0.32	0.29	0.18	0.51	0.3	0.36	0.31	0.06	0.12	0	0.07	0.13	0	0	0.09	0.1	0	0	0.14	0	0	0	0.38	0	0	0	0	0	0	0	0	0	0	0	0	0	0	0	0	0	0	0	0	0	0	0
antimicrobialactivity	0	0.24	0	0.32	0.1	0.09	0.17	0.15	0.43	0	0.25	0.25	0.26	0.21	0.26	0	0.08	0	0.19	0	0	0	0	0	0	0	0	0	0	0	0	0	0	0	0	0	0	0	0	0	0	0	0	0	0	0	0	0	0
analgesic	0	0.12	0.21	0	0	0.27	0.09	0.07	0	0.06	0.31	0.06	0.06	0	0	0.14	0	0	0.1	0.11	0.23	0.43	0	0.4	0.27	1.14	0.28	0.46	0.43	0	0.7	0	0	0	0	6.9	0	0	0	0	0	0	0	0	0	0	0	0	0
riskfactor	0	0	0	0.11	0	0.27	0.09	0.07	0.14	0.25	0.19	0.5	0.06	0.14	0.2	0.07	0	0.63	0	0.11	0.11	0	0	0	0	0	0	0	0	0	0	0	0	0	0	0	0	0	0	0	0	0	0	0	0	0	0	0	0
2	0	0.47	0	0.32	0.49	0.18	0.09	0.07	0.36	0.13	0.19	0.06	0.06	0	0.07	0.07	0.32	0.18	0.1	0	0	0.14	0	0	0	0	0	0	0	0	0	0	0	0	0	0	0	0	0	0	0	0	0	0	0	0	0	0	0
koreanmedicinetreatment	1.07	0.94	0.94	0.42	0.78	0.45	0.09	0	0	0	0	0	0	0	0	0	0	0	0	0	0	0	0	0	0	0	0	0	0	0	0	0	0	0	0	0	0	0	0	0	0	0	0	0	0	0	0	0	0
regionalcerebralbloodflow	0	0	0	0	0	0.09	0	0	0.07	0	0.13	0.37	0.45	0.21	0.26	0.14	0.32	0.18	0.1	0.22	0.23	0.14	0	0	0	0	0	0	0	0	0	0	0	0	0	0	0	0	0	0	0	0	0	0	0	0	0	0	0
diarrhea	0	0	0	0.11	0	0.09	0.09	0.15	0	0	0.13	0.25	0.13	0.21	0.46	0.07	0.16	0.18	0.57	0	0	0	0.17	0	0	0	0	0	0	0	0	0	0	0	2.6	0	0	0	0	0	0	0	0	0	0	0	2	0	0
raw2647cells	0	0.12	0.42	0.21	0.39	0.27	0.09	0.45	0.14	0.13	0	0.19	0.13	0.21	0.2	0.07	0	0.09	0	0	0	0	0	0	0	0	0	0	0	0	0	0	0	0	0	0	0	0	0	0	0	0	0	0	0	0	0	0	0
scoliosis	0	0.12	0	0.11	0	0.27	0.34	0.15	0.36	0.06	0.13	0.06	0.19	0.21	0.07	0.07	0	0.54	0.1	0.22	0	0	0	0.2	0	0	0	0	0	0	0	0	0	0	0	0	0	0	0	0	0	0	0	0	0	0	0	0	0
chunamanualtherapy	0	0.82	1.05	0.53	0.19	0.18	0.17	0.07	0.36	0.06	0.06	0.06	0.06	0	0	0	0	0	0	0	0	0	0	0	0	0	0	0	0	0	0	0	0	0	0	0	0	0	0	0	0	0	0	0	0	0	0	0	0
bojungikgitang	0	0	0.1	0.11	0.1	0.18	0	0	0.14	0.13	0.13	0.19	0.19	0.21	0.2	0.14	0.16	0.18	0	0.11	0	0	0	0	0.27	0.38	0	0.92	0	0.62	0	1.35	0	0	0	0	2.22	0	0	0	0	0	0	0	0	0	0	0	0
cyclooxygenase2	0	0.12	0	0.11	0	0.18	0.17	0.22	0.14	0.25	0.25	0.25	0.26	0.21	0.26	0.14	0.08	0	0	0.11	0	0	0	0	0	0	0	0	0	0	0	0	0	0	0	0	0	0	0	0	0	0	0	0	0	0	0	0	0
bodyweight	0	0.12	0	0	0.1	0.18	0.17	0	0	0.25	0.13	0.12	0.26	0	0.26	0.35	0.32	0.09	0.1	0.11	0	0	0.34	0	0	0	0	0	0	0	0	0	0	0	0	0	0	0	0	0	0	2.33	0	0	0	0	0	0	0
medicinalplants	0.71	0.35	0.63	0	0.1	0.27	0.26	0.15	0.07	0.06	0.19	0.06	0	0.07	0.2	0	0.08	0	0	0	0.23	0.43	0.17	0	0	0	0	0	0	0	0	0	0	0	0	0	0	0	0	0	0	0	0	0	0	0	0	0	0
ginsengradix	0	0	0	0	0	0.09	0.17	0.07	0.21	0	0	0.19	0.32	0.41	0.33	0.07	0.24	0	0.29	0.22	0	0	0	0	0	0	0	0	0	0.62	0	0	0	0	1.3	0	0	0	0	0	0	0	0	0	0	0	0	0	0
p53	0	0	0	0.11	0	0	0	0	0.21	0.25	0.13	0.25	0.19	0.27	0.39	0.35	0.16	0	0	0.22	0.11	0	0	0	0	0	0	0	0	0	0	0	0	0	0	0	0	0	0	0	0	0	0	0	0	0	0	0	0
melanogenesis	0	0.12	0.21	0	0	0.09	0.09	0	0.07	0.19	0.38	0.12	0.06	0.34	0.33	0.14	0.24	0.36	0	0	0	0	0	0	0	0	0	0	0	0	0	0	0	0	0	0	0	0	0	0	0	0	0	0	0	0	0	0	0
antioxidanteffect	0.36	0.24	0.21	0.11	0.19	0.18	0.17	0.3	0.14	0.31	0.31	0.25	0.06	0.07	0	0.14	0	0.09	0	0	0	0	0	0	0	0	0	0	0	0	0	0	0	0	0	0	0	0	0	0	0	0	0	0	0	0	0	0	0
skin	0	0.35	0.1	0.11	0.1	0.27	0.17	0.22	0.21	0.13	0.06	0.19	0.06	0.21	0.13	0	0.24	0.09	0	0	0.11	0.14	0.17	0	0	0	0.28	0	0	0	0	0	0	0	0	0	0	0	0	0	0	0	0	0	0	0	0	0	0
visualanaloguescalevas	0.36	0.35	0.31	0.42	0.1	0.18	0.09	0.22	0.36	0.19	0	0.19	0.13	0.07	0.2	0	0.08	0	0.1	0	0	0	0	0	0	0	0	0	0	0	0	0	0	0	0	0	0	0	0	0	0	0	0	0	0	0	0	0	0
menopause	0.71	0.24	0.21	0	0	0.09	0.17	0.15	0.14	0.13	0.38	0.12	0.06	0.21	0.13	0.14	0.16	0	0	0.11	0.11	0	0.17	0	0	0	0	0	0	0	0	0	0	0	0	0	0	0	0	0	0	0	0	0	0	0	0	0	0
eosinophil	0	0	0.1	0.11	0	0	0	0.15	0.07	0.19	0.31	0.06	0.19	0.62	0.39	0.07	0.08	0	0	0.22	0	0	0	0	0	0	0	0	0	0	0	0	0	0	0	0	0	0	0	0	0	0	0	0	0	0	0	0	0
coptidisrhizoma	0	0.12	0	0.11	0.58	0.09	0.17	0.15	0.07	0.25	0.06	0.12	0.26	0.21	0.07	0.14	0.08	0.09	0	0.11	0	0	0	0	0	0.38	0	0	0	0	0	0	0	0	0	0	0	0	3.33	0	0	0	0	0	0	0	0	0	0
astragaliradix	0	0	0	0.11	0	0	0.26	0.22	0.21	0.13	0.25	0.12	0.26	0.27	0.13	0.07	0.08	0.18	0.19	0	0.11	0	0	0	0	0	0	0	0	0.62	0	0	0	0	0	0	0	0	0	0	0	0	0	0	0	0	0	0	0
neuropathicpain	0.36	0	0.1	0	0.39	0.27	0	0.22	0.14	0.19	0.06	0.12	0.26	0.27	0.26	0.14	0	0.09	0	0.11	0	0	0	0	0	0	0	0	0	0	0	0	0	0	0	0	0	0	0	0	0	0	0	0	0	0	0	0	0
microarray	0	0	0	0.21	0.1	0.09	0	0.15	0.21	0.19	0.06	0.5	0.06	0.14	0.26	0.35	0.16	0.09	0	0	0	0	0	0	0	0	0	0	0	0	0	0	0	0	0	0	0	0	0	0	0	0	0	0	0	0	0	0	0
glucose	0	0.24	0.1	0.11	0	0	0.17	0.07	0.21	0.06	0	0.37	0.06	0.14	0.46	0.21	0.24	0.09	0.1	0	0	0	0.17	0	0	0	0	0	0	0	0	0	0	0	0	0	0	0	0	0	0	0	0	0	0	0	0	0	0
aromatherapy	0.36	0	0.1	0	0.1	0	0.09	0.45	0.21	0	0.06	0.12	0.26	0.14	0.13	0.21	0.32	0.27	0.19	0	0	0	0	0	0	0	0	0	0	0	0	0	0	0	0	0	0	0	0	0	0	0	0	0	0	0	0	0	0
hominisplacenta	0	0.12	0.31	0.21	0	0	0.17	0.07	0	0.13	0.06	0.25	0.19	0.41	0.13	0.28	0.16	0	0.1	0.22	0	0	0	0	0	0	0	0	0	0	0	0	0	0	0	0	0	0	0	0	0	0	0	0	0	0	0	0	0
conservativetreatment	0.36	0	0.1	0.11	0.39	0.54	0	0.15	0.43	0.25	0.13	0.12	0.13	0	0.07	0	0	0.09	0.19	0	0	0.14	0	0	0	0	0	0	0	0	0	0	0	0	0	0	0	0	0	0	0	0	0	0	0	0	0	0	0
complementaryandalternativemedicine	0	0.35	0.42	0.42	0.1	0.18	0.26	0.3	0.36	0.19	0.19	0.12	0	0	0	0	0.08	0	0	0	0	0	0	0	0	0	0	0	0	0	0	0	0	0	0	0	0	0	0	0	0	0	0	0	0	0	0	0	0
integrativemedicine	1.07	0.94	0.73	0.32	0.29	0.27	0.09	0.07	0.21	0.06	0.06	0.06	0	0	0	0	0	0	0	0	0	0	0	0	0	0	0	0	0	0	0	0	0	0	0	0	0	0	0	0	0	0	0	0	0	0	0	0	0
eeg	0	0	0.21	0	0.1	0.09	0.09	0.3	0.21	0.06	0.13	0.43	0	0.07	0.26	0.28	0.08	0.18	0.1	0	0	0	0	0	0	0	0	0	0	0	0	0	0	0	0	0	0	0	0	0	0	0	0	0	0	0	0	0	0
coldhypersensitivity	0.36	0.12	0.1	0.32	0.29	0.18	0.26	0.37	0	0.19	0.13	0	0	0.21	0.13	0.14	0.16	0.18	0	0	0	0	0	0	0	0	0	0	0	0	0	0	0	0	0	0	0	0	0	0	0	0	0	0	0	0	0	0	0
clinicalpracticeguideline	0	0.94	0.42	0.74	1.07	0	0.17	0	0	0.13	0	0.06	0	0	0	0	0	0	0	0	0	0	0	0	0	0	0	0	0	0	0	0	0	0	0	0	0	0	0	0	0	0	0	0	0	0	0	0	0
endometriosis	0	0	0	0.21	0.1	0.09	0	0	0.29	0.13	0.19	0.25	0.78	0	0.07	0	0.16	0	0	0	0.11	0.14	0	0.2	0	0	0	0	0	0	0	0	0	0	0	0	0	0	0	0	0	0	0	0	0	0	0	0	0
hepatotoxicity	0.36	0	0.21	0	0.1	0.09	0	0.45	0.14	0.19	0.31	0.12	0.13	0.21	0.13	0	0.16	0	0.1	0	0	0	0.17	0	0	0.38	0	0	0	0	0	0	0	0	0	0	0	0	0	0	0	0	0	0	0	0	0	0	0
rtpcr	0	0	0	0	0.1	0.09	0	0	0.07	0.13	0.25	0.06	0.26	0.27	0.26	0.21	0.32	0.09	0.19	0.22	0.11	0	0	0	0	0	0	0	0	0	0	0	0	0	0	0	0	0	0	0	0	0	0	0	0	0	0	0	0
neuroprotectiveeffect	0	0.12	0	0	0.29	0.09	0.26	0.22	0.21	0.13	0.13	0.19	0.32	0	0.2	0.21	0.16	0	0	0.11	0	0	0	0	0	0	0	0	0	0	0	0	0	0	0	0	0	0	0	0	0	0	0	0	0	0	0	0	0
kidney	0	0	0	0	0.19	0.27	0.09	0.15	0.07	0.06	0	0.25	0.06	0	0.07	0.28	0.16	0.09	0.1	0.11	0.11	0.14	0.17	0.4	0	0.38	0.56	0.46	0	0.62	0	0	0	0	0	0	0	0	0	0	0	0	0	0	0	0	0	0	0
auricularacupuncture	0	0.12	0.1	0.11	0	0.27	0	0.07	0.14	0.19	0.13	0	0.06	0.07	0.2	0.21	0.32	0.09	0.57	0	0	0	0.17	0	0	0	0	0	0	0	0	0	0	0	0	0	0	0	0	0	0	0	0	0	0	0	0	0	0
mice	0	0	0.1	0.11	0.19	0.18	0.26	0.22	0.07	0.19	0.19	0.25	0.39	0.07	0.07	0	0	0.09	0.19	0	0	0	0	0	0	0	0	0	0	0	0	0	0	0	0	0	0	0	0	0	0	0	0	0	0	0	0	0	0
herbs	0	0	0.1	0	0.1	0.09	0.26	0.3	0	0.63	0.25	0.06	0.06	0.07	0	0.21	0	0.09	0	0.22	0.11	0	0	0	0	0	0	0	0	0	0	0	0	0	0	0	0	0	0	0	0	0	0	0	0	0	0	0	0
sasang	0.36	0	0	0.21	0.19	0.09	0.34	0.07	0.07	0.06	0	0.06	0.19	0.27	0.2	0.07	0.08	0	0.1	0.11	0.34	0	0	0.2	0	0	0	0	0	0	0	0	0	0	0	0	0	0	0	0	0	2.33	0	1.47	0	0	0	0	0
polymorphism	0	0	0.1	0.11	0	0	0.09	0	0	0	0.13	0.5	0.32	0.07	0.26	0.49	0.24	0.09	0	0	0	0	0	0	0	0	0	0	0	0	0	0	0	0	0	0	0	0	0	0	0	0	0	0	0	0	0	0	0
ast	0	0	0	0	0	0.18	0	0.15	0.07	0.13	0.13	0.12	0.19	0.07	0.07	0.28	0.08	0.45	0.1	0	0.34	0.28	0.34	0	0	0	0	0	0	0	0	0	0	0	0	0	0	0	0	0	0	0	0	0	0	0	0	0	0
efficacy	0.36	0.24	0.42	0.21	0.1	0.36	0.26	0.07	0.36	0.13	0.13	0	0.06	0.14	0	0.07	0	0.09	0	0	0	0.14	0	0	0	0	0	0	0	0	0	0	0	0	0	0	0	0	0	0	0	2.33	0	0	0	0	0	0	0
metaanalysis	0.36	1.88	0.63	0.42	0	0	0.09	0.07	0.07	0.06	0.06	0	0	0	0	0.07	0.08	0	0	0	0	0	0	0	0	0	0	0	0	0	0	0	0	0	0	0	0	0	0	0	0	0	0	0	0	0	0	0	0
glutathione	0	0	0	0	0	0	0	0	0	0.13	0.06	0.12	0.26	0.07	0.26	0.21	0.08	0.27	0.38	0.22	0.34	0.14	0.17	0.4	0	0	0	0	0	0	0	0	0	0	0	0	0	0	0	0	0	0	0	0	0	0	0	0	0
cellcycle	0	0.12	0	0	0	0.09	0	0.07	0	0.06	0.25	0.19	0.13	0.27	0.2	0.21	0.24	0.18	0.19	0.33	0.11	0	0	0	0	0	0	0	0	0	0	0	0	0	0	0	0	0	0	0	0	0	0	0	0	0	0	0	0
indomethacin	0	0.12	0.1	0.11	0.1	0.18	0.09	0.07	0.14	0	0.13	0.25	0.13	0.14	0.33	0.07	0.24	0.18	0	0	0.11	0	0	0.2	0	0	0	0	0	0	0	0	0	0	0	0	0	0	0	0	0	0	0	0	0	0	0	0	0
lumbago	0	0.12	0	0.11	0.19	0.09	0.17	0.15	0.21	0.06	0.13	0	0	0	0.13	0.28	0.08	0.09	0.1	0.22	0	0	0	0.4	0.27	0	0	0	0	0.62	0.7	0	0.79	0	0	0	0	0	0	0	0	0	0	0	9.09	0	0	0	0
vegf	0	0.24	0.1	0.21	0.19	0	0.09	0.15	0.14	0.31	0.31	0.37	0.26	0.07	0	0	0	0	0	0	0	0	0	0	0	0	0	0	0	0	0	0	0	0	0	0	0	0	0	0	0	0	0	0	0	0	0	0	0
cerebralischemia	0	0	0	0	0	0.09	0	0.07	0.07	0.13	0	0.25	0.06	0.14	0.39	0.07	0.24	0.54	0.38	0	0	0.14	0	0	0	0	0	0	0	0	0	0	0	0	0	0	0	0	0	0	0	0	0	0	0	0	0	0	0
ovalbumin	0	0	0	0.32	0.58	0.27	0.17	0.22	0.07	0.06	0.13	0.12	0.06	0.14	0.26	0	0.08	0	0.19	0	0	0	0	0	0	0	0	0	0	0	0	0	0	0	0	0	0	0	0	0	0	0	0	0	0	0	0	0	0
acupotomy	0.36	0.59	0.1	0.32	0.39	0.09	0.34	0.3	0.07	0.19	0.38	0	0	0	0	0	0	0	0	0	0	0	0	0	0	0	0	0	0	0	0	0	0	0	0	0	0	0	0	0	0	0	0	0	0	0	0	0	0
endotoxin	0	0	0	0	0	0	0	0	0	0.06	0	0	0	0.07	0.13	0	0.32	0.09	0.29	0.22	0.11	0	0.17	0	0	1.14	1.13	1.84	0.87	1.23	0.7	0	0	0	0	0	0	0	0	0	0	0	0	1.47	0	0	0	0	0
rct	0.36	0	0	0.21	0.19	0.09	0.34	0.15	0.21	0.25	0.25	0.31	0.19	0	0	0.07	0.08	0	0	0	0	0	0	0	0	0	0	0	0	0	0	0	0	0	0	0	0	0	0	0	0	0	0	0	0	0	0	0	0
hivd	0	0.12	0	0.11	0.19	0.18	0.17	0.07	0.21	0.06	0.13	0.12	0.19	0	0.07	0.21	0.16	0.36	0.1	0.11	0	0.14	0	0	0	0	0	0	0	0	0	0	0	0	0	0	0	0	0	0	0	0	0	0	0	0	0	0	0
correlation	0	0	0.1	0.21	0.1	0.09	0.34	0.15	0	0.13	0.13	0.12	0.26	0.34	0.07	0.21	0	0	0.1	0	0	0	0	0.2	0	0	0.28	0	0	0	0	0	0	0	0	0	0	0	0	0	0	0	0	0	0	0	0	0	0
medicalhistory	0	0.12	0.1	0.11	0.1	0.36	0.26	0.37	0.14	0	0.13	0.43	0.06	0.14	0.13	0.07	0	0	0	0	0	0	0	0	0	0	0	0	0	0	0	0	0	0	0	0	0	0	0	0	0	0	0	0	0	0	0	0	0
cisplatin	0	0.35	0	0.11	0.1	0.18	0.09	0.07	0.14	0.19	0.06	0.43	0.06	0.21	0	0.14	0.16	0.09	0	0.11	0	0	0	0	0	0	0	0	0	0	0	0	0	0	0	0	0	0	0	0	0	0	0	0	0	0	0	0	0
neuroprotection	0	0	0.21	0	0.1	0.27	0.17	0	0.14	0.13	0.19	0.12	0.06	0.34	0.13	0	0.08	0.09	0.1	0.43	0	0	0	0	0	0	0	0	0	0	0	0	0	0	0	0	0	0	0	0	0	0	0	0	0	0	0	0	0
spinalcordinjury	0	0	0.21	0.21	0	0.18	0.09	0.37	0.29	0.25	0.13	0.06	0.06	0.07	0	0.07	0.16	0	0	0	0.23	0	0.34	0	0	0	0	0	0	0	0	0	0	0	0	0	0	0	0	0	0	0	0	0	0	0	0	0	0
sideeffect	0	0.12	0.1	0.21	0.19	0.09	0.26	0.3	0.36	0.13	0	0.06	0.13	0.14	0	0.07	0.08	0.09	0.1	0	0.23	0	0	0	0	0	0	0	0	0	0	0	0	0	0	0	0	0	0	0	0	0	0	0	0	0	0	0	0
aging	0.36	0.24	0	0	0.1	0	0.09	0.07	0	0.19	0.13	0.06	0	0.27	0.26	0.28	0.08	0	0.1	0.22	0.11	0.28	0	0.2	0	0	0	0	0	0	0	0	0	0	0	0	0	0	0	0	0	0	0	0	0	0	0	0	0
antioxidative	0.36	0.12	0.1	0.21	0.19	0.09	0.17	0.37	0.07	0.44	0.31	0.12	0	0	0.07	0	0	0.09	0	0	0	0	0	0	0	0	0	0	0	0	0	0	0	0	0	0	0	0	0	0	0	0	0	0	0	0	0	0	0
ontology	0	0	0	0	0.19	0.36	0.34	0.3	0.43	0.13	0.06	0	0.26	0.07	0	0.07	0.08	0.09	0	0	0	0	0	0.2	0	0	0	0	0	0	0	0	0	0	0	0	0	0	0	0	0	0	0	0	0	0	0	0	0
hypothyroidism	0	0.12	0.21	0.64	0.19	0.09	0.09	0.22	0.21	0	0.06	0.19	0.13	0.14	0	0	0	0.09	0.1	0	0	0.14	0	0.2	0	0	0	0.46	0	0	0	0	0	0	0	0	0	0	0	0	0	0	0	0	0	0	0	0	0
odi	0.36	0.12	0	0.21	0.29	0.18	0.17	0.45	0.14	0.25	0.25	0.19	0.06	0	0.07	0	0	0	0	0	0	0	0	0	0	0	0	0	0	0	0	0	0	0	0	0	0	0	0	0	0	0	0	0	0	0	0	0	0
livercirrhosis	0	0.12	0.1	0.11	0	0	0	0	0.14	0.31	0.31	0	0.13	0.27	0.07	0.21	0.24	0.09	0.1	0	0	0.28	0	0	0	0	0	0	0	0	0	0	0	0	0	0	0	0	0	0	0	0	0	0	0	0	0	0	0
beevenompharmacopuncture	0.36	0	0.63	0.32	0.58	0.36	0.26	0.15	0.07	0.25	0.06	0	0.06	0	0	0	0	0	0	0	0	0	0	0	0	0	0	0	0	0	0	0	0	0	0	0	0	0	0	0	0	0	0	0	0	0	0	0	0
satisfaction	2.14	0.47	0.1	0.42	0.1	0.36	0.17	0.15	0.14	0.13	0	0.12	0.06	0	0	0	0	0	0	0.11	0	0	0	0	0	0	0	0	0	0	0	0	0	0	0	0	0	0	0	0	0	0	0	0	0	0	0	0	0
memory	0	0.24	0	0.11	0.19	0.27	0.09	0.22	0.07	0	0.19	0.06	0.19	0.14	0	0.35	0.16	0	0.1	0	0	0	0	0	0	0	0	0.46	0	0	0	0	0	0	0	0	0	0	0	0	0	0	0	0	0	0	0	0	0
corticosterone	0	0.24	0	0.21	0.1	0.27	0.17	0.07	0	0.06	0.06	0	0.32	0.14	0.39	0.35	0	0	0	0	0	0	0	0	0	0	0	0	0	0	0	0	0	0	0	0	0	0	0	0	0	0	0	0	0	0	0	0	0
qi	0	0.12	0	0	0.1	0.18	0.09	0.15	0.07	0	0	0.12	0.32	0	0.33	0.14	0.08	0	0.19	0.11	0.23	0	0.34	0	0	0	0	0	0	0	0.7	0	0	0	0	0	0	0	0	0	0	0	0	0	0	0	0	0	0
whiplashinjury	0.36	0.12	0	0	0	0.09	0.34	0.37	0.36	0	0	0.12	0.13	0.07	0.07	0.07	0.32	0.18	0.1	0	0	0	0	0	0	0	0	0	0	0	0	0	0	0	0	0	0	0	0	0	0	0	0	0	0	0	0	0	0
ncngamouse	0	0.12	0.1	0.21	0.19	0.18	0	0.07	0.07	0.63	0.31	0.25	0.06	0.07	0	0	0	0	0	0	0	0	0	0	0	0	0	0	0	0	0	0	0	0	0	0	0	0	0	0	0	0	0	0	0	0	0	0	0
antibacterialactivity	0	0	0.1	0.11	0.19	0.09	0	0.07	0.07	0.13	0.25	0.19	0.19	0.21	0.2	0.21	0.08	0	0	0	0	0	0.17	0.2	0	0	0	0	0	0	0	0	0	0	0	0	0	0	0	0	0	0	0	0	0	0	0	0	0
catalase	0.36	0	0.21	0.11	0.19	0	0.09	0.07	0.07	0	0	0.06	0.06	0.14	0	0.35	0.24	0.09	0	0.11	0.46	0.14	0.34	0.2	0	0	0	0	0	0	0	0	0	0	0	0	0	0	0	0	0	0	0	0	0	0	0	0	0
frozenshoulder	0	0	0	0.11	0.49	0.09	0.09	0.37	0.07	0.13	0	0.06	0.32	0.07	0.07	0	0	0	0	0.33	0.11	0.14	0.17	0	0	0	0	0	0	0	0	0.68	0	0	0	0	0	0	0	0	0	0	0	0	0	0	0	0	0
bodymassindex	0	0.24	0.21	0.32	0.29	0.09	0.51	0.3	0	0.06	0.19	0.12	0	0.14	0.07	0	0	0	0.1	0	0	0	0	0	0	0	0	0	0	0	0	0	0	0	0	0	0	0	0	0	0	0	0	0	0	0	0	0	0
sod	0	0	0.21	0.11	0.1	0	0.09	0.07	0.21	0.06	0.25	0.19	0.19	0.27	0	0.14	0.24	0	0	0	0	0	0.17	0	0.27	0	0	0	0	0	0	0	0	0	0	0	0	0	0	0	0	0	0	0	0	0	0	0	0
macrophages	0	0	0.31	0.11	0.19	0	0.34	0.15	0.07	0.19	0.13	0.25	0.19	0.21	0	0	0.16	0.09	0	0	0	0	0	0	0	0	0	0	0	0	0	0	0	0	0	0	0	0	0	0	0	0	0	0	0	0	0	0	0
hyperthyroidism	0	0.12	0.21	0	0.1	0.09	0.17	0	0	0	0	0.06	0.32	0.21	0.07	0	0.24	0	0.1	0.11	0.11	0.43	0.5	0	0.27	0	0	0	0	0	0.7	0	0	0	0	0	0	0	0	0	0	0	0	0	0	0	0	0	0
ovariectomy	0	0.24	0	0	0.1	0	0	0	0.14	0.06	0.19	0.12	0.19	0	0.13	0.14	0.16	0.27	0.19	0.11	0.34	0	0	0.2	0	0	0	0	0	0	0	0	0	0	0	0	0	0	0	0	0	0	0	0	0	0	0	0	0
herbalmedication	0	0.12	0.1	0.32	0.1	0.09	0.26	0.07	0.07	0.19	0.06	0.06	0.06	0.21	0.07	0.07	0.4	0.09	0	0.11	0	0	0	0	0	0	0	0	0	0	0	0	0	0	0	0	0	0	0	0	0	0	0	0	0	0	0	0	0
hwangryunhaedoktang	0.36	0.24	0	0.11	0.29	0	0.17	0.15	0.07	0.06	0.13	0.19	0.26	0	0.13	0.14	0.16	0.09	0	0	0	0	0	0	0	0	0.28	0	0	0	0	0	0	0	0	0	0	0	0	0	0	0	0	0	0	0	0	0	0
anklesprain	0.36	0.12	0.21	0.32	0.1	0.27	0.17	0.15	0	0.06	0.06	0	0.13	0.27	0.13	0.07	0.08	0.18	0	0	0	0	0	0	0	0	0	0	0	0	0	0.68	0	0	0	0	0	0	0	0	0	0	0	0	0	0	0	0	0
pulsewave	0	0	0.1	0.11	0.19	0.27	0.26	0.22	0	0.13	0.06	0.31	0.06	0.07	0	0.07	0.16	0.09	0	0.11	0	0.14	0	0	0	0	0	0	0	0	0	0	0	1.15	0	0	0	0	0	0	0	0	0	0	0	0	0	0	0
serotonin	0.36	0.12	0	0.11	0.39	0.27	0	0.07	0.14	0	0.06	0.25	0	0	0.07	0.07	0.24	0	0	0.43	0.11	0.14	0	0	0	0	0	0	0	0.62	0	0	0	0	0	0	0	0	0	0	0	0	0	0	0	0	0	0	0
donguisusebowon	0.36	0	0.1	0	0.1	0.27	0.34	0.37	0.43	0.06	0	0.06	0	0	0	0.07	0	0	0	0	0	0	0.17	0.2	0	0	0	1.38	0	0.62	0	0	0	0	0	0	0	0	0	0	0	0	0	0	0	0	0	0	0
pubmed	0	0.12	0.1	0.11	0.19	0.18	0.34	0.07	0	0.25	0.13	0.19	0.13	0.14	0.07	0	0.32	0	0	0	0	0	0	0	0	0	0	0	0	0	0	0	0	0	0	0	0	0	0	0	0	0	0	0	0	0	0	0	0
herbalmedicines	0	0.24	0.1	0.32	0.1	0.18	0.34	0.07	0	0	0.06	0.19	0.06	0.07	0.2	0	0.08	0.18	0.29	0	0.11	0	0	0	0	0	0	0	0	0	0	0	0	0	0	0	0	0	0	0	0	0	0	0	0	0	0	0	0
externaltreatment	0	0.12	0.1	0.21	0	0	0.09	0	0.14	0.25	0.19	0.25	0	0.34	0.2	0.07	0	0.09	0.1	0	0.11	0	0	0	0	0	0	0	0	0	0	0	0	0	0	0	0	0	0	0	0	0	0	0	0	0	0	0	0
bdi	0	0.24	0.21	0.21	0.1	0.18	0.17	0.07	0.21	0.25	0.19	0.06	0.13	0.14	0	0.07	0.08	0	0.1	0	0	0	0	0	0	0	0	0	0	0	0	0	0	0	0	0	0	0	0	0	0	0	0	0	0	0	0	0	0
treatment	0	0.12	0.21	0.42	0.19	0.18	0	0.15	0.07	0.06	0.06	0.06	0.19	0	0	0	0.08	0.09	0.19	0	0.34	0	0.17	0.2	0	0	0	0	0	0	0	0	0.79	0	0	0	0	0	0	0	0	0	0	0	0	0	0	0	0
panicdisorder	0	0.12	0.1	0.32	0.29	0.09	0.17	0.07	0.14	0.06	0.25	0.12	0	0.34	0.13	0	0	0.18	0	0	0	0	0	0	0	0	0	0	0	0	0	0	0	0	0	0	0	0	0	0	0	0	0	0	0	0	0	0	0
visualanaloguescale	0.36	0	0.1	0.42	0.49	0.36	0.34	0.07	0	0.06	0	0.06	0.13	0.14	0	0	0.24	0	0.1	0	0	0	0	0	0	0	0	0	0	0	0	0	0	0	0	0	0	0	0	0	0	0	0	0	0	0	0	0	0
raw2647	0.36	0.24	0.21	0.21	0.1	0	0.26	0.07	0.14	0.19	0.06	0.37	0.26	0	0.07	0	0	0	0	0.11	0	0	0	0	0	0	0	0	0	0	0	0	0	0	0	0	0	0	0	0	0	0	0	0	0	0	0	0	0
gastriculcer	0	0	0	0.11	0.19	0	0.17	0.07	0.14	0	0	0.06	0	0	0	0.07	0	0.09	0.19	0.43	0.34	0.14	0	0.4	0	0	0.28	0	0	0.62	0	0	0.79	0	2.6	0	0	0	3.33	5.26	0	0	0	0	0	0	0	0	0
beevenomtherapy	0	0	0.1	0.11	0.19	0.09	0.09	0	0.07	0.06	0	0.12	0.06	0.14	0.33	0.35	0.08	0.18	0	0.33	0.11	0	0	0	0	0	0	0	0	0	0	0	0	0	0	0	0	0	0	0	0	0	0	0	0	0	0	0	0
antitumoreffect	0	0	0	0.11	0	0	0	0.07	0.07	0.06	0.06	0.19	0.13	0.14	0.52	0.35	0.08	0.09	0	0	0.23	0	0	0	0.27	0	0	0	0	0	0	0	0	0	0	0	0	0	0	0	0	0	0	0	0	0	0	0	0
tremor	0.36	0.24	0.1	0.21	0	0	0.09	0.15	0.14	0	0.13	0.31	0.13	0.21	0.13	0	0.08	0.18	0.1	0	0	0.14	0	0	0	0	0	0	0	0	0	0	0	0	0	0	0	0	0	0	0	0	0	0	0	0	0	0	0
vomiting	0	0	0	0.21	0	0.18	0	0.07	0	0.06	0.06	0.06	0.19	0.21	0.13	0.21	0.32	0.09	0.1	0	0	0	0.34	0	0	0.38	0	0	0	0	0	0	0	0	1.3	0	0	0	0	0	0	0	0	0	0	0	0	0	0
lipidmetabolism	0	0.12	0.21	0.11	0.19	0.09	0.17	0.07	0	0.06	0	0	0.13	0.14	0.07	0.07	0.16	0	0	0.33	0.11	0	0.34	0	0	0.38	0	0	0	0	0	0	0	0	1.3	0	2.22	1.82	0	0	0	0	0	0	0	0	0	0	0
osteoblast	0	0.12	0.31	0	0.29	0.18	0.17	0	0	0.13	0.19	0.06	0.06	0.07	0.07	0.35	0.08	0.09	0.1	0.11	0	0	0	0	0	0	0	0	0	0	0	0	0	0	0	0	0	0	0	0	0	0	0	0	0	0	0	0	0
toxicitytest	0	0	0.42	0.96	0.68	0.09	0.26	0.07	0.21	0	0	0	0	0	0	0.07	0	0	0	0	0	0	0	0	0	0	0	0	0	0	0	0	0	0	0	0	0	0	0	0	0	0	0	0	0	0	0	0	0
tumornecrosisfactorα	0.36	0.24	0	0	0.1	0	0.17	0.07	0.14	0	0	0.12	0.13	0.21	0.07	0.28	0.16	0.09	0.1	0.33	0.11	0	0	0	0	0	0	0	0	0	0	0	0	0	0	0	0	0	0	0	0	0	0	0	0	0	0	0	0
rats	0	0	0	0	0.29	0	0.09	0.22	0.21	0.13	0.25	0.19	0.39	0.07	0.13	0	0	0	0	0	0.11	0	0	0	0	0	0	0	0	0	0	0	0	0	0	0	0	0	0	0	0	0	0	0	0	0	0	0	0
mtt	0	0	0	0	0	0	0	0	0.07	0	0	0.12	0.06	0.21	0	0.21	0.48	0.45	0.19	0.43	0	0.14	0	0.2	0	0	0	0	0	0	0	0	0	0	0	0	0	0	0	0	0	0	0	0	0	0	0	0	0
sophoraeradix	0	0.12	0	0	0.1	0	0.43	0.15	0.07	0.06	0.06	0	0	0.21	0.33	0.07	0.24	0.18	0.29	0	0	0	0	0	0	0	0	0	0	0	0	0	0	0	0	0	0	0	0	0	0	0	0	0	0	0	0	0	0
metastasis	0	0	0	0	0.29	0	0.17	0	0.21	0.06	0.06	0.19	0.13	0	0	0.35	0.08	0.27	0	0.22	0.11	0.14	0.17	0	0	0	0	0	0	0	0	0	0	0	0	0	0	0	0	0	0	0	0	0	0	0	0	0	0
ncngamice	0	0.24	0.21	0	0.1	0	0.09	0	0.21	0.06	0.25	0.62	0.13	0.14	0	0.07	0	0	0	0	0	0	0	0	0	0	0	0	0	0	0	0	0	0	0	0	0	0	0	0	0	0	0	0	0	0	0	0	0
chemotherapy	0	0.47	0.1	0.32	0.29	0.09	0.09	0.07	0.07	0.25	0	0.06	0	0.14	0	0.14	0.32	0.09	0	0	0	0	0	0	0	0	0	0	0	0	0	0	0	0	0	0	0	0	0	0	0	0	0	0	0	0	0	0	0
a549	0	0	0	0.11	0.1	0.18	0	0	0.07	0	0.13	0.06	0.32	0.27	0.2	0.21	0.08	0.09	0.1	0	0	0	0.34	0.2	0	0	0	0	0	0	0	0	0	0	0	0	0	0	0	0	0	0	0	0	0	0	0	0	0
xanthineoxidase	0	0.12	0	0	0	0.09	0	0	0	0	0.06	0.12	0.06	0.07	0	0.14	0.08	0.09	0.38	0.54	0.34	0.28	0.67	0	0	0	0	0	0	0	0	0	0	0	0	0	0	0	0	0	0	0	0	0	0	0	0	0	0
ischemia	0	0	0	0	0	0	0	0.07	0	0.06	0.13	0.12	0.19	0.41	0	0.42	0.08	0.18	0.38	0.11	0	0	0	0	0	0	0	0	0	0	0	0	0	0	0	0	0	0	0	0	0	0	0	0	0	0	0	0	0
leptin	0	0	0.21	0.32	0.19	0	0	0.15	0.21	0	0	0.12	0.26	0.14	0.07	0.21	0.16	0	0.19	0.11	0	0	0	0	0	0	0	0	0	0	0	0	0	0	0	0	0	0	0	0	0	0	0	0	0	0	0	0	0
ulcerativecolitis	0	0.47	0.21	0.21	0.1	0.09	0.17	0.15	0.14	0.06	0.19	0.25	0.06	0.07	0	0	0.08	0	0	0.11	0.11	0	0	0	0	0	0	0	0	0	0	0	0	0	0	0	0	0	0	0	0	0	0	0	0	0	0	0	0
collageninducedarthritis	0	0	0	0	0	0.18	0.17	0.15	0.36	0.25	0.06	0	0.13	0.27	0.13	0	0.16	0	0	0	0.11	0.14	0	0	0	0	0	0	0	0	0	0	0	0	0	0	0	0	0	0	0	0	0	0	0	0	0	0	0
anaphylaxis	0	0	0	0.21	0	0	0.17	0.07	0	0.06	0	0	0.06	0.14	0.07	0.35	0.24	0.18	0.29	0	0.34	0.14	0.17	0	0	0	0	0	0	0	0	0	0	0	0	0	0	0	0	0	0	0	0	0	0	0	0	0	0
microglia	0	0.24	0	0.11	0.19	0.18	0	0	0.14	0.13	0.44	0.19	0.19	0.21	0.07	0	0	0	0	0	0	0	0	0	0	0	0	0	0	0	0	0	0	0	0	0	0	0	0	0	0	0	0	0	0	0	0	0	0
il10	0	0.24	0	0	0.1	0	0.17	0	0	0.13	0.06	0.31	0.19	0.55	0.13	0.07	0	0	0.1	0	0	0	0	0	0	0	0	0	0	0	0	0	0	0	0	0	0	0	0	0	0	0	0	0	0	0	0	0	0
liverinjury	0.36	0.12	0.21	0	0	0	0.09	0	0	0.31	0.06	0.12	0.26	0	0.2	0.14	0	0.18	0.29	0.11	0	0	0	0	0	0	0	0	0	0	0	0	0	0	0	0	0	0	0	0	0	0	0	0	0	0	0	0	0
age	0	0	0.1	0.21	0	0.09	0.26	0.22	0.07	0.31	0.19	0.19	0.06	0.07	0	0	0.08	0.27	0	0	0	0	0	0	0	0	0	0	0	0	0	0	0	0	0	0	0	0	0	0	0	0	0	0	0	0	0	0	0
regionalcerebralbloodflowrcbf	0	0	0	0	0.1	0.09	0.17	0.07	0.07	0.06	0.13	0.12	0.06	0	0.07	0.28	0.24	0.09	0.38	0.22	0.11	0	0	0	0	0	0	0	0	0	0	0	0	0	0	0	0	0	0	0	0	0	0	0	0	0	0	0	0
skindisease	0.36	0.12	0.31	0.42	0	0	0.26	0	0.14	0.25	0.06	0	0.26	0.14	0	0	0.08	0.09	0	0.11	0	0	0	0	0	0	0	0	0	0	0	0	0	0	0	0	0	0	0	0	0	0	0	0	0	0	0	0	0
erk	0	0.12	0	0.11	0	0	0.09	0.15	0.29	0.31	0.19	0.25	0.19	0.07	0.07	0.14	0	0	0	0	0	0	0	0	0	0	0	0	0	0	0	0	0	0	0	0	0	0	0	0	0	0	0	0	0	0	0	0	0
redginseng	0	0.12	0.1	0	0	0.18	0.34	0.3	0.07	0.38	0.06	0.12	0.19	0.07	0	0	0	0	0	0	0	0	0	0	0	0	0	0	0	0.62	0	0	0.79	0	0	0	0	0	0	0	0	0	0	0	0	0	0	0	0
validity	0	0.35	0.52	0.32	0.19	0.18	0	0	0.14	0.19	0	0.31	0.13	0	0.07	0	0	0	0	0	0	0	0	0	0	0	0	0	0	0	0	0	0	0	0	0	0	0	0	0	0	0	0	0	0	0	0	0	0
weightloss	0.36	0.35	0.1	0	0	0.09	0	0.22	0.07	0.31	0.06	0.19	0.26	0	0.13	0.07	0.08	0	0.1	0	0	0	0	0	0	0	0	0	0	0	0	0	0	0	0	0	0	0	0	0	0	0	0	0	0	0	0	0	0
ryodoraku	0	0.12	0	0.11	0.39	0.27	0	0.37	0.29	0.13	0.13	0.06	0.19	0.14	0	0	0	0	0	0	0	0	0	0	0	0	0	0	0	0	0	0	0	0	0	0	0	0	0	0	0	0	0	0	0	0	0	0	0
panaxginseng	0	0	0	0	0.1	0.27	0.09	0	0	0.19	0.13	0.06	0.13	0	0.59	0.14	0.08	0	0.1	0	0	0	0	0	0	0	0	0	0.43	0.62	0	0	0	0	0	0	0	0	0	0	0	0	0	0	0	0	0	0	0
caspase	0	0.12	0	0	0.1	0	0.09	0.07	0	0.25	0.13	0.19	0.26	0.14	0.2	0.28	0.08	0	0.1	0	0	0	0	0	0	0	0	0	0	0	0	0	0	0	0	0	0	0	0	0	0	0	0	0	0	0	0	0	0
angelicaegigantisradix	0.36	0	0.21	0.11	0.1	0.18	0	0.37	0.21	0	0	0.06	0.13	0.07	0.13	0.07	0.08	0	0.19	0	0	0	0.34	0	0	0	0.28	0	0	0	0	0	0	0	0	0	0	0	0	0	0	0	0	0	0	0	0	0	0
antiobesity	1.42	0.24	0.21	0.42	0.39	0.18	0.43	0	0	0	0.06	0.06	0.13	0	0	0	0	0	0	0	0	0	0	0	0	0	0	0	0	0	0	0	0	0	0	0	0	0	0	0	0	0	0	0	0	0	0	0	0
fever	0	0	0.1	0	0.1	0.18	0.09	0.22	0	0.19	0.06	0	0.06	0.07	0.2	0.28	0	0.18	0.1	0	0.23	0	0	0	0	0	0	0	0	0	0	0	0	0	0	0	0	0	0	0	0	0	0	0	9.09	0	0	0	0
dncb	0	0.12	0.1	0.32	0.29	0.18	0	0.07	0.14	0.13	0.06	0.25	0.13	0.07	0	0	0	0	0	0.22	0	0.14	0	0	0.27	0	0	0	0	0	0	0	0	0	0	0	0	0	0	0	0	0	0	0	0	0	0	0	0
freeradical	0	0	0	0	0.19	0.09	0.09	0	0.07	0	0.13	0.5	0.13	0.07	0.13	0	0.08	0.09	0.29	0	0	0	0.17	0.2	0	0	0	0	0	0	0	0	0	0	0	0	0	0	0	0	0	0	0	0	0	0	0	0	0
lipidperoxide	0	0	0	0	0	0	0	0	0	0	0	0	0.06	0.07	0.07	0.07	0.16	0.27	0.57	0.22	0.57	0	0.5	0.2	0.27	0	0	0	0	0	0	0	0	0	0	0	0	0	0	0	0	0	0	0	0	0	0	0	0
ethanol	0	0	0	0	0.1	0.09	0.09	0.15	0	0	0.06	0.12	0.19	0	0.07	0.35	0.24	0.45	0	0	0	0.14	0	0	0	0	0	0	0	0	0	0.68	0	0	0	0	0	0	0	0	0	0	0	0	0	0	0	0	0
cam	0	0	0.1	0.11	0	0.09	0.17	0.3	0.14	0.25	0.31	0.12	0	0.07	0.13	0.07	0	0.09	0	0	0	0	0	0	0	0	0	0	0	0	0	0	0	0	0	0	0	0	0	0	0	0	0	0	0	0	0	0	0
ccl4	0	0	0	0.11	0.1	0	0	0	0.07	0.19	0.25	0.25	0.26	0.21	0	0.14	0.08	0.09	0.1	0.11	0	0	0	0	0	0	0	0	0	0	0	0	0	0	0	0	0	0	0	0	0	0	0	0	0	0	0	0	0
differentiation	0	0.12	0.1	0.32	0.29	0.18	0	0.15	0.07	0.13	0	0.19	0.19	0.14	0	0.07	0	0	0	0.11	0.11	0.14	0	0	0	0	0	0	0	0	0	0	0	0	0	0	0	0	0	0	0	0	0	0	0	0	0	0	0
analgesiceffect	0	0	0.21	0	0	0	0	0.15	0	0.06	0.06	0	0.06	0.07	0.2	0.21	0.24	0.18	0.1	0.11	0.23	0.14	0	0	0	0	0.28	0	0	0	0	0.68	0	0	0	1.72	0	0	0	0	0	0	0	0	0	0	0	0	0
sf36	0	0.12	0	0	0.29	0.18	0.09	0	0.36	0.25	0.19	0.25	0.13	0	0.07	0.07	0	0	0	0	0	0	0	0	0	0	0	0	0	0	0	0	0	0	0	0	0	0	0	0	0	0	0	0	0	0	0	0	0
creatinine	0	0.12	0.1	0	0	0.09	0	0.15	0	0.19	0.06	0	0	0	0	0.42	0	0.27	0.19	0.22	0.11	0	0.17	0.6	0	0	0	0	0	0	0	0	0	0	0	0	0	0	0	0	0	0	0	0	0	0	0	0	0
proliferation	0	0	0.1	0	0	0.09	0.09	0	0	0	0.19	0.12	0.32	0.07	0.13	0.28	0.08	0.09	0.1	0	0.11	0.28	0	0	0	0	0	0	0	0	0	0	0	0	0	0	0	0	0	0	0	0	0	0	0	0	0	0	0
h2o2	0	0	0	0	0.1	0	0.17	0.07	0	0.13	0.06	0	0	0.14	0.13	0.07	0.32	0.54	0.1	0	0.11	0.14	0.17	0	0	0	0	0	0	0	0	0	0	0	0	0	0	0	0	0	0	0	0	0	0	0	0	0	0
pediatrics	0	0.12	0.1	0.11	0.39	0.09	0.09	0.22	0.14	0.06	0.19	0.12	0.06	0.07	0	0	0.08	0	0.1	0.11	0	0	0.17	0	0	0	0	0	0	0	0	0	0	0	0	0	0	0	0	0	0	0	0	0	0	0	0	0	0
qscc	0	0	0	0.32	0	0.09	0.26	0.15	0	0.06	0.13	0.25	0.19	0	0.07	0	0.08	0.18	0.1	0	0	0	0	0.2	0.27	0	0	0	0	0	0	0	0	0	0	0	0	0	0	0	0	0	0	0	0	0	0	0	0
carbontetrachloride	0	0	0	0	0.1	0.09	0.09	0.3	0.21	0	0.19	0.12	0	0.14	0.2	0	0	0.09	0	0	0.11	0	0	0	0	0	0	0	0.43	0.62	0	0	0	0	0	0	0	1.82	3.33	0	0	0	0	0	0	0	0	0	0
liverfunction	0	0	0	0.21	0.1	0.18	0.09	0.22	0.14	0.13	0.06	0.06	0	0.07	0.2	0	0.08	0.18	0.1	0	0	0	0	0	0	0.38	0	0	0	0	0	0.68	0	0	0	0	2.22	0	0	0	0	0	0	0	0	0	0	0	0
postpartum	0	0.24	0	0.21	0.1	0.27	0.17	0.07	0.14	0	0.13	0.12	0	0.07	0.13	0.21	0	0.09	0	0.11	0	0.14	0	0	0	0	0	0	0	0	0	0	0	0	0	0	0	0	0	0	0	0	0	0	0	0	0	0	0
glycyrrhizaeradix	0	0	0.1	0	0	0	0	0.15	0.21	0.13	0	0.06	0.19	0.14	0.07	0.28	0.4	0	0.1	0.11	0	0	0	0	0	0	0	0	0	0	0	0	0	0	0	0	0	0	0	0	0	0	0	0	0	0	0	0	0
exercise	0	0	0.1	0.21	0	0.18	0.26	0.22	0.21	0.13	0	0	0.13	0.07	0	0.21	0.16	0	0	0.11	0.11	0	0	0	0	0	0	0	0	0	0	0	0	0	0	0	0	0	0	0	0	0	0	0	0	0	0	0	0
symptoms	0	0	0.1	0.32	0.1	0	0.09	0.22	0.14	0.06	0.13	0.06	0	0	0	0.07	0.16	0	0.1	0.22	0	0.14	0	0	0.27	0.38	0	0.46	0	0	0	0	0.79	0	0	0	0	0	0	0	0	0	0	0	0	0	0	0	0
ccl	0	0.12	0	0	0	0	0	0	0	0	0	0	0	0	0.07	0.28	0.08	0	0.1	0.22	0.11	0.85	0.17	0.4	0.27	0.38	0	0.46	0.43	0.62	0	0	0	0	0	0	0	0	3.33	0	0	0	0	0	0	0	0	0	0
youngchu	0	0	0	0	0	0	0	0.07	0	0	0	0	0.19	0	0.13	0	0.32	0.27	0.57	0.11	0.23	0.43	0	0	0	0	0.28	0	0	0	0	0	0	0	0	0	0	0	0	0	0	0	0	0	0	0	0	0	0
cultivatedwildginseng	0	0.12	0	0	0	0.09	0	0.15	0.21	0.06	0.13	0.5	0.13	0.21	0.13	0.07	0	0	0	0	0	0	0	0	0	0	0	0	0	0	0	0	0	0	0	0	0	0	0	0	0	0	0	0	0	0	0	0	0
puerariaeradix	0	0.12	0	0	0.1	0	0	0	0.07	0.19	0.13	0.25	0	0.07	0.26	0.42	0.16	0	0.1	0	0	0	0	0	0	0	0	0	0	0	0	0	0	0	0	0	0	0	0	0	0	0	0	0	0	0	0	0	0
mucin	0	0.12	0.1	0.11	0.19	0.09	0	0	0.07	0	0.13	0.37	0.45	0.07	0.13	0	0	0	0.1	0	0	0	0	0	0	0	0	0	0	0	0	0	0	0	0	0	0	0	0	0	0	0	0	0	0	0	0	0	0
needleembeddingtherapy	0.36	0.12	0	0.11	0.39	0.54	0.51	0.22	0.07	0.06	0.13	0	0	0	0	0	0	0	0	0	0	0	0	0	0	0	0	0	0	0	0	0	0	0	0	0	0	0	0	0	0	0	0	0	0	0	0	0	0
acupuncturepoint	0	0	0	0	0.29	0.18	0.17	0.37	0.14	0.13	0	0.12	0.06	0	0	0	0.08	0.09	0.1	0.11	0	0.14	0	0.2	0	0	0	0	0	0.62	0	0	0	0	0	0	0	0	0	0	0	0	0	0	0	0	0	0	0
collagenase	0	0.12	0.31	0.11	0.19	0.18	0.17	0.45	0.14	0.13	0	0	0.13	0.07	0	0	0.08	0	0	0	0.11	0	0	0	0	0	0	0	0	0	0	0	0	0	0	0	0	0	0	0	0	0	0	0	0	0	0	0	0
rhinitis	0	0.47	0	0.11	0.1	0	0.09	0.07	0.21	0.06	0.13	0.12	0.06	0.07	0.07	0.07	0.08	0	0.1	0.11	0	0	0	0.2	0	0.38	0	0	0	0	0	0	0	0	0	0	0	0	0	0	0	0	0	0	0	0	0	0	0
korea	0	0.12	0	0.21	0.29	0	0	0.07	0.29	0.19	0.13	0.06	0.06	0.21	0.07	0.07	0	0.09	0	0	0	0	0.17	0	0	0	0	0	0	0	0	0	0	0	0	0	0	0	0	0	0	0	0	0	0	0	0	0	0
mmp9	0	0	0.21	0	0.39	0.09	0	0.07	0.36	0.25	0.06	0.12	0.06	0	0	0	0	0.18	0.19	0	0	0	0	0	0	0	0	0	0	0	0	0	0	0	0	0	0	0	0	0	0	0	0	0	0	0	0	0	0
mmpi	0	0	0	0	0	0	0.17	0.07	0	0.13	0	0.19	0.32	0.27	0.07	0.14	0.32	0.09	0	0	0	0	0	0	0	0	0	0	0	0	0	0	0	0	0	0	0	0	0	0	0	0	0	0	0	0	0	0	0
bambusaecaulisinliquamen	0	0	0	0	0.1	0.09	0	0	0	0	0	0.19	0.13	0.21	0.2	0.49	0.08	0.27	0	0.11	0	0	0	0	0	0	0	0	0	0	0	0	0	0	0	0	0	0	0	0	0	0	0	0	0	0	0	0	0
nitricoxidesynthase	0	0	0	0	0.1	0.09	0.09	0.22	0	0.06	0.13	0.06	0.32	0.07	0.07	0	0.16	0.09	0.19	0	0.34	0	0	0	0	0	0	0	0	0	0	0	0	0	0	0	0	0	0	0	0	0	0	0	0	0	0	0	0
superoxidedismutase	0	0	0	0.11	0.1	0.09	0	0	0.07	0.13	0	0.06	0.06	0.07	0	0.07	0.16	0.18	0.19	0.33	0.23	0.14	0.17	0.4	0	0	0	0	0	0	0	0	0	0	0	0	0	0	0	0	0	0	0	0	0	0	0	0	0
raw2647cell	0.36	0.12	0.1	0.11	0.39	0.09	0.09	0.15	0.07	0.13	0.13	0	0	0.07	0.07	0.21	0.16	0.09	0	0	0	0	0	0	0	0	0	0	0	0	0	0	0	0	0	0	0	0	0	0	0	0	0	0	0	0	0	0	0
hdlcholesterol	0	0	0	0.11	0.1	0	0	0	0.21	0.13	0	0	0.19	0	0.39	0.14	0.08	0.18	0.1	0.22	0	0.14	0	0	0	0	0	0	0	0	0	0	0	0	0	0	0	0	0	0	0	0	0	0	0	0	0	0	0
traditionalkoreanmedicinetkm	0	0.12	0.31	0.32	0.1	0.09	0.09	0.15	0.21	0.06	0.19	0.06	0.19	0.07	0.07	0	0	0	0	0	0	0	0	0	0	0	0	0	0	0	0	0	0	0	0	0	0	0	0	0	0	0	0	0	0	0	0	0	0
renalfunction	0	0	0	0	0.1	0.09	0	0	0	0	0	0.12	0	0	0.07	0	0.24	0.09	0	0.22	0.46	0	0.17	0	0.27	0.76	0.56	0	0.87	0	0	1.35	0	0	0	0	0	0	0	0	0	0	0	0	0	0	0	0	0
antiaging	0	0	0	0.21	0.29	0.27	0.26	0.07	0.36	0.06	0	0.06	0.06	0	0.07	0.14	0	0	0.1	0.11	0	0	0	0	0	0	0	0	0	0	0	0	0	0	0	0	0	0	0	0	0	0	0	0	0	0	0	0	0
cellviability	0.36	0.12	0	0	0.1	0.18	0.17	0.07	0.21	0.25	0.13	0	0.13	0.07	0	0.07	0.16	0	0	0.11	0.11	0	0	0	0	0	0	0	0	0	0	0	0	0	0	0	0	0	0	0	0	0	0	0	0	0	0	0	0
orientalmedicinetreatment	0	0.24	0	0	0	0.09	0.26	0.22	0.29	0.25	0	0.06	0.06	0.14	0	0	0	0.09	0	0	0.11	0	0.17	0	0	0	0	0	0	0	0	0	0	0	0	0	0	0	0	0	0	0	0	0	0	0	0	0	0
compound4880	0	0	0	0	0.1	0.09	0.09	0	0.07	0.13	0.13	0.06	0.13	0.21	0.07	0.14	0.24	0.27	0	0	0	0.14	0	0	0	0	0	0	0	0	0	0	0	0	0	0	0	0	0	0	0	0	0	0	0	0	0	0	0
casestudy	0	0.35	0.42	0.21	0	0	0	0.07	0	0.13	0.06	0	0.19	0.21	0.2	0	0.08	0.09	0	0	0	0	0	0	0	0	0	0	0	0	0	0	0	0	0	0	0	0	0	0	0	0	0	0	0	0	0	0	0
genera	0.71	0.12	0.63	0	0	0.18	0.17	0.07	0.07	0.06	0.13	0.12	0.26	0	0	0	0	0	0	0	0	0	0	0	0	0	0	0	0	0	0	0	0	0	0	0	0	0	0	0	0	0	0	0	0	0	0	0	0
druginducedliverinjury	0	0.12	0.21	0.11	0.1	0.09	0.17	0.15	0.29	0.31	0.06	0.06	0	0.07	0.13	0	0	0	0	0	0	0	0	0	0	0	0	0	0	0	0	0	0	0	0	0	0	0	0	0	0	0	0	0	0	0	0	0	0
hypoxia	0	0	0	0	0.19	0	0	0.07	0.07	0.06	0	0	0.13	0.07	0.33	0.55	0.16	0.09	0	0	0	0	0	0	0	0	0	0	0	0	0	0	0	0	0	0	0	0	0	0	0	0	0	0	0	0	0	0	0
acupunctureandmoxibustion	0	0	0	0	0	0	0	0	0.07	0.06	0.06	0.12	0.13	0	0	0.07	0	0	0	0.11	0.11	0	0.17	0.2	0.27	0.38	0.56	0	0	0.62	0.7	0	0	0	1.3	0	0	3.64	0	0	0	0	0	2.94	0	0	2	0	0
intravascularcoagulation	0	0	0	0	0	0	0	0	0	0	0	0	0	0	0	0	0	0.09	0.1	0.22	0	0.14	0.34	0	0	1.14	1.13	0.92	0.87	1.23	0.7	0.68	0	0	0	0	4.44	0	0	0	0	0	0	0	0	0	0	0	0
gene	0	0.12	0	0.11	0.19	0	0	0.07	0.21	0	0.13	0.19	0.19	0.07	0.07	0.14	0.16	0.09	0	0.11	0	0	0	0	0	0	0	0	0	0	0	0	0	0	0	0	0	0	0	0	0	0	0	0	0	0	0	0	0
acuterenalfailure	0	0	0.1	0	0	0	0.09	0.07	0.07	0	0	0	0.13	0.21	0	0.07	0	0.18	0.48	0.33	0	0.14	0	0.2	0.27	0	0.28	0	0	0	0	0	0	0	0	0	0	0	0	0	0	0	0	0	0	0	0	0	0
elastase	0	0	0.21	0.11	0.1	0.09	0.09	0.6	0.5	0.13	0	0.06	0	0	0	0	0	0	0	0	0	0	0	0	0	0	0	0	0	0	0	0	0	0	0	0	0	0	0	0	0	0	0	0	0	0	0	0	0
database	0	0.12	0.1	0.21	0	0.09	0.43	0	0.14	0.06	0.19	0.06	0	0.07	0.13	0.07	0.08	0.09	0	0	0.11	0	0	0	0	0	0	0	0	0	0	0	0	0	0	0	0	0	0	0	0	0	0	0	0	0	0	0	0
herbalformula	0	0	0.1	0.21	0.19	0.18	0.09	0.22	0.21	0.13	0.31	0	0.06	0.07	0	0.07	0	0	0	0	0	0	0	0	0	0	0	0	0	0	0	0	0	0	0	0	0	0	0	0	0	0	0	0	0	0	0	0	0
il2	0	0	0	0	0	0	0	0	0	0	0	0.12	0.19	0.21	0.2	0.28	0.08	0.18	0.1	0.11	0	0.14	0	0.2	0.54	0	0	0	0	0	0	0	0	0	0	0	0	0	0	0	0	0	0	0	0	0	0	0	0
climactericsyndrome	0.36	0.24	0.21	0.32	0.1	0.09	0	0.37	0	0	0.06	0	0.06	0.07	0.07	0	0.08	0.09	0	0.11	0.11	0	0	0	0	0	0	0	0	0.62	0	0	0	0	0	0	0	0	0	0	0	0	0	0	0	0	0	0	0
abdominalpain	0	0.12	0	0.11	0.19	0	0.09	0.15	0.07	0.06	0.13	0.06	0	0.21	0.2	0.07	0	0	0.1	0.11	0	0.14	0.17	0	0	0	0.28	0	0	0	0	0	0	0	0	0	0	0	0	0	0	0	0	0	0	0	0	0	0
carthamiflos	0	0	0	0.11	0	0	0	0.3	0.14	0	0	0.25	0	0.14	0.2	0.07	0.24	0.09	0.19	0	0	0	0	0	0	0	0	0	0	0.62	0	0	0	0	0	0	0	0	0	0	0	0	0	0	0	0	0	0	0
uterinemyoma	0	0	0	0.21	0.1	0	0.17	0	0.07	0.13	0.06	0.19	0.19	0.14	0.2	0.07	0.08	0	0	0	0	0	0	0	0	0	0	0	0.87	0	0	0	0	0	0	0	0	0	0	0	0	0	0	0	0	0	0	0	0
smoking	0	0	0	0.11	0.19	0.09	0	0.15	0.07	0.19	0.13	0.12	0.06	0	0.07	0.07	0.08	0.27	0.1	0	0.11	0.14	0	0	0	0	0	0	0	0	0	0	0	0	0	0	0	0	0	0	0	0	0	0	0	0	0	0	0
psychotherapy	0	0	0.1	0	0.1	0.36	0	0.22	0	0.13	0.06	0.19	0.06	0.07	0.07	0	0.08	0.27	0	0.11	0	0	0	0	0	0	0	0	0	0	0	0	0	0	0	0	0	0	0	0	0	0	0	0	0	0	2	0	0
bonemineraldensity	0	0	0	0.11	0.1	0.09	0.09	0	0.07	0.31	0.19	0.06	0.13	0.07	0.13	0	0.08	0.09	0.1	0	0.23	0	0	0	0	0	0	0	0	0	0	0	0	0	0	0	0	0	0	0	0	0	0	0	0	0	0	0	0
yinyang	0	0.12	0	0	0.1	0	0.17	0.15	0.07	0.13	0	0.06	0.13	0	0.13	0.14	0.16	0.27	0	0	0	0.28	0	0.2	0	0	0	0	0	0	0	0	0	0	0	0	0	0	0	0	0	0	0	0	0	0	0	0	0
immunity	0	0	0	0	0.1	0	0.09	0.3	0.07	0	0.13	0.06	0.13	0.21	0.13	0	0	0.09	0.29	0	0	0.14	0	0	0	0	0.28	0	0	0	0	0	0	1.15	0	0	0	0	0	0	0	0	0	0	0	0	0	0	0
forcedswimmingtest	0	0	0	0.21	0.19	0.27	0	0.22	0.14	0.19	0	0.12	0	0	0.07	0.42	0	0	0	0	0	0	0	0	0	0	0	0	0	0	0	0	0	0	0	0	0	0	0	0	0	0	0	0	0	0	0	0	0
cyclooxygenase	0	0	0	0	0.1	0.09	0	0	0	0	0.06	0.12	0.32	0.07	0.39	0.28	0.16	0.09	0	0	0	0	0	0	0	0	0	0	0	0	0	0	0	0	0	0	0	0	0	0	0	0	0	0	0	0	0	0	0
carrageenan	0	0	0	0	0	0.45	0	0	0.21	0.13	0	0.19	0.19	0.34	0.07	0.14	0	0	0	0	0	0	0	0	0	0	0	0	0	0	0	0	0	0	0	0	0	0	0	0	0	0	0	0	0	0	0	0	0
nausea	0	0	0	0.21	0	0.36	0.09	0	0	0.13	0.06	0.06	0.13	0.14	0.13	0.07	0.16	0.09	0.1	0	0	0	0.17	0	0	0	0	0	0	0	0	0	0	0	0	0	0	0	0	0	0	0	0	0	0	0	0	0	0
antiallergiceffect	0	0.12	0	0	0.19	0	0.34	0.15	0.07	0	0.06	0.06	0	0	0.07	0	0.16	0.27	0.1	0	0.23	0.28	0	0	0	0	0	0	0	0	0	0	0	0	0	0	0	0	0	0	0	0	0	0	0	0	0	0	0
splenocytes	0	0.12	0	0	0	0	0	0.07	0.07	0.13	0.13	0.25	0.19	0.14	0.13	0.21	0.16	0	0	0	0	0	0	0	0	0	0	0	0	0	0	0	0	0	0	0	0	0	0	0	0	0	0	0	0	0	0	0	0
allergiccontactdermatitis	0.36	0	0.1	0.32	0.29	0.09	0.09	0	0.14	0.06	0	0	0.06	0.21	0.07	0	0	0	0.1	0	0	0.14	0.17	0.2	0.27	0	0	0	0	0	0	0	0	0	0	0	0	0	0	0	0	0	0	0	0	0	0	0	0
lumbardischerniation	0	0	0.42	0.11	0.1	0.36	0.09	0.22	0	0.19	0.13	0.06	0.06	0.07	0	0	0	0	0	0	0	0.14	0	0	0	0	0	0	0	0	0	0	0	0	0	0	0	0	0	0	0	0	0	0	0	0	0	0	0
antiinflammatoryactivity	0	0.12	0	0.21	0.29	0.18	0.09	0.15	0.14	0.13	0.25	0.12	0	0.14	0	0	0	0	0	0	0	0	0	0	0	0	0	0	0	0	0	0	0	0	0	0	0	0	0	0	0	0	0	0	0	0	0	0	0
bupleuriradix	0	0	0	0.21	0	0	0.34	0.07	0.07	0.19	0	0	0.06	0.07	0.2	0.07	0	0	0.19	0.11	0	0	0	0.2	0	0	0	0	0.43	0	0	0	0	0	0	0	0	0	0	0	0	2.33	0	0	0	0	0	0	0
muscle	0	0	0	0.11	0	0.09	0.09	0.15	0.07	0.19	0.13	0	0	0.14	0	0.07	0	0.18	0.1	0	0.23	0.14	0	0	0.27	0	0	0.46	0	0	0	0	0	0	0	0	0	0	0	0	0	0	0	0	0	0	0	0	0
staphylococcusaureus	0	0	0.1	0	0.1	0.18	0.09	0.07	0	0.25	0.06	0.12	0.26	0	0.13	0.14	0	0	0	0	0	0	0.17	0	0	0	0	0	0	0	0	0	0	0	0	0	0	0	0	0	0	0	0	0	0	0	0	0	0
terminology	0.36	0.12	0.21	0.11	0.19	0.18	0.26	0.07	0.36	0.13	0.06	0.06	0	0	0	0	0	0	0	0	0	0	0	0	0	0	0	0	0	0	0	0	0	0	0	0	0	0	0	0	0	0	0	0	0	0	0	0	0
histopathology	0	0.12	0.1	0.11	0.19	0.27	0.26	0.22	0.07	0.13	0	0.06	0	0.07	0	0	0.08	0	0	0.11	0.11	0	0	0	0	0	0	0	0	0	0	0	0	0	0	0	0	0	0	0	0	0	0	0	0	0	0	0	0
streptococcusmutans	0	0	0.1	0.42	0	0	0	0.07	0.07	0	0	0.25	0.19	0.21	0.13	0.07	0	0	0	0	0	0	0.17	0	0	0.38	0	0	0	0	0	0	0	0	0	0	0	0	0	0	0	0	0	0	0	0	0	0	0
ldlcholesterol	0	0	0.1	0	0.19	0	0	0.07	0.21	0.19	0	0	0.13	0	0.13	0	0.16	0.36	0.1	0.11	0	0	0	0	0	0	0	0	0	0	0	0	0	0	0	0	0	0	0	0	0	0	0	0	0	0	0	0	0
rankl	0	0.12	0	0	0.1	0	0.43	0.37	0.36	0.13	0.13	0.06	0	0	0	0	0	0	0	0	0	0	0	0	0	0	0	0	0	0	0	0	0	0	0	0	0	0	0	0	0	0	0	0	0	0	0	0	0
ischemicstroke	0	0	0	0	0.1	0	0.09	0.07	0.14	0.13	0.06	0.25	0.13	0	0	0.14	0.16	0.27	0	0	0	0.14	0	0	0	0	0	0	0	0	0	0	0	0	0	0	0	0	0	0	0	0	0	0	0	0	0	0	0
autonomicnervesystem	0	0	0	0	0	0	0.09	0.07	0.07	0.06	0.31	0.25	0.19	0.14	0.13	0	0	0	0	0	0	0	0	0	0	0	0	0	0	0	0	0	0	0	0	1.72	0	0	0	0	0	0	0	0	0	0	0	3.03	0
immobilizationstress	0	0	0	0	0.19	0	0	0.07	0	0	0.06	0.25	0.13	0.21	0.13	0.14	0.08	0	0.19	0	0	0	0	0.2	0	0	0	0	0	0	0.7	0	0	0	0	0	0	0	0	0	0	0	0	0	0	0	0	0	0
testosterone	0	0	0	0.11	0	0	0	0.15	0.07	0	0	0	0.32	0.21	0.33	0.07	0	0	0.19	0.11	0.11	0	0	0	0	0	0	0	0	0	0	0	0	0	0	0	0	0	0	0	0	0	0	0	0	0	0	0	0
mapkinase	0	0	0	0	0	0	0	0	0.14	0.06	0	0.06	0.39	0.14	0.26	0.14	0.32	0	0	0	0	0	0	0	0	0	0	0	0	0	0	0	0	0	0	0	0	0	0	0	0	0	0	0	0	0	0	0	0
mentalstress	0	0	0	0	0	0.09	0.34	0.15	0.21	0.31	0.06	0.12	0	0.07	0.13	0	0	0	0	0	0	0	0	0	0	0.38	0	0	0	0	0	0	0	0	0	0	0	0	0	0	0	0	0	0	0	0	0	0	0
gpt	0	0	0	0	0	0	0	0	0.07	0	0.13	0.06	0.06	0	0.07	0.49	0	0.18	0.1	0.11	0.11	0.28	0	0	0	0.38	0	0.46	0	0	0	0	0	0	0	0	0	0	0	0	0	0	0	0	0	0	0	0	0
antiallergy	0	0.12	0	0	0	0.18	0.26	0.07	0.29	0.06	0	0.06	0.13	0	0.2	0.07	0.08	0.18	0	0	0	0	0	0	0	0	0	0	0	0	0	0	0	0	0	0	0	0	0	0	0	0	0	0	0	0	0	0	0
adhd	0	0.12	0.1	0	0.1	0.27	0	0.15	0	0.19	0.13	0.12	0.26	0.07	0.13	0	0	0	0	0	0	0	0	0	0	0	0	0	0	0	0	0	0	0	0	0	0	0	0	0	0	0	0	0	0	0	0	0	0
hotflush	0	0.35	0.21	0.21	0	0.09	0.17	0.22	0.21	0.06	0.19	0	0.06	0.07	0	0	0	0	0	0	0	0	0	0	0	0	0	0	0	0	0	0	0	0	0	0	0	0	0	0	0	0	0	0	0	0	0	0	0
glutamate	0	0	0	0	0	0.09	0.17	0.07	0.21	0.13	0.19	0.12	0.06	0.07	0.07	0.07	0	0.09	0.1	0.11	0.11	0	0	0	0	0	0	0	0	0	0	0	0	0	0	0	0	0	0	0	0	0	0	0	0	0	0	0	0
plateletaggregation	0	0	0	0	0	0	0.09	0	0.14	0.06	0.13	0	0	0.07	0.07	0.14	0.24	0.09	0	0.11	0.34	0.28	0.34	0	0	0	0	0	0	0	0	0	0	0	0	0	0	0	0	0	0	0	0	0	0	0	0	0	0
species	0.71	0.12	0.63	0	0	0.18	0.34	0.07	0.07	0.06	0.13	0.12	0	0	0	0	0	0	0	0	0	0	0	0	0	0	0	0	0	0	0	0	0	0	0	0	0	0	0	0	0	0	0	0	0	0	0	0	0
epilepsy	0	0	0.31	0	0	0.09	0.26	0.07	0.14	0	0	0.12	0.13	0	0.2	0.07	0.08	0	0	0	0	0	0.17	0.2	0	0	0	0	0	0	0	0	0	0	0	0	0	0	3.33	0	0	0	0	0	0	0	0	0	0
urticaria	0	0	0.21	0.11	0.19	0	0	0.15	0	0.06	0.06	0.12	0.06	0.07	0.07	0.28	0	0	0.1	0	0	0	0	0.2	0	0	0.28	0	0	0.62	0	0	0	0	0	0	0	0	0	0	0	0	0	0	0	0	0	0	0
spondylolisthesis	0	0	0.31	0	0.29	0.09	0.26	0.15	0.07	0	0.06	0.06	0	0	0	0	0.08	0.18	0.29	0.11	0	0	0	0	0	0	0	0	0	0	0	0	0	0	0	0	0	0	0	0	0	0	0	0	0	0	0	0	0
antioxidativeactivity	0	0.12	0	0.32	0	0	0	0.15	0	0.13	0.25	0.25	0.13	0.07	0.07	0.07	0.08	0	0	0	0	0	0	0	0	0	0	0	0	0	0	0	0	0	0	0	0	0	0	0	0	0	0	0	0	0	0	0	0
peroxynitrite	0	0	0	0	0	0	0	0	0.07	0.13	0.25	0.19	0.19	0.14	0.13	0.21	0.08	0	0.1	0	0	0	0	0	0	0	0	0	0	0	0	0	0	0	0	0	0	0	0	0	0	0	0	0	0	0	0	0	0
mcao	0	0	0.21	0	0	0.09	0	0.15	0.07	0.25	0.19	0.19	0.19	0.07	0.07	0	0	0	0	0	0	0	0	0	0	0	0	0	0	0	0	0	0	0	0	0	0	0	0	0	0	0	0	0	0	0	0	0	0
proinflammatorycytokines	0	0	0.31	0	0	0.09	0	0.15	0.14	0.31	0	0.06	0	0.21	0.07	0.21	0	0	0	0	0	0	0	0	0	0	0	0	0	0	0	0	0	0	0	0	0	0	0	0	0	0	0	0	0	0	0	0	0
scutellariabaicalensis	0	0.12	0.21	0.11	0.1	0.09	0	0.07	0.21	0.13	0.25	0.12	0.06	0	0.07	0	0.08	0	0	0	0	0	0	0	0	0	0	0	0	0	0	0	0	0	0	0	0	0	0	0	0	0	0	0	0	0	0	0	0
classification	0.36	0.24	0.1	0.11	0.1	0	0.17	0.07	0.36	0.13	0	0	0	0	0	0.14	0	0.09	0.1	0	0.11	0	0	0	0	0	0	0	0	0	0	0	0	0	0	0	0	0	0	0	0	0	0	0	0	0	0	0	0
boneresorption	0	0.47	0	0.11	0.19	0.09	0.09	0	0	0	0	0	0	0.21	0.2	0.14	0	0.18	0	0.22	0	0	0	0	0	0	0	0	0	0	0	0	0	0	0	0	0	0	0	0	0	0	0	0	0	0	0	0	0
antitumoractivity	0	0	0	0.21	0	0	0	0	0	0	0.06	0.06	0.19	0.14	0.07	0.14	0	0.09	0.29	0	0.11	0	0	0.2	0	0.76	0.28	0	0	0	0	0	0	0	0	0	0	0	0	0	0	0	0	0	0	0	0	0	0
lipid	0	0	0.1	0	0	0.09	0	0.07	0.07	0	0	0.06	0	0.07	0.07	0.28	0	0	0.1	0.22	0.23	0	0	0.4	0.27	0.38	0	0	0	0.62	0	0	0	0	0	0	0	0	0	0	0	0	0	0	0	0	0	0	0
cough	0.36	0.12	0.31	0	0.1	0.09	0	0.07	0.14	0	0	0.06	0.13	0	0	0.07	0.08	0	0.29	0.11	0	0	0	0	0	0	0	0.46	0	0	0	0	0	0	0	1.72	0	0	0	0	0	0	0	0	0	0	0	0	0
visualanalogscale	0	0	0.21	0.11	0.19	0.09	0.09	0	0.21	0.13	0.13	0.06	0	0	0.07	0.28	0	0.09	0	0	0	0	0	0	0	0	0	0	0	0	0	0	0	0	0	0	0	0	0	0	0	0	0	0	0	0	0	0	0
menstruation	0	0	0.1	0.21	0	0.27	0.17	0.22	0.07	0.13	0	0	0	0.14	0	0.07	0.16	0	0.1	0	0.11	0	0	0	0	0	0	0	0	0	0	0	0	0	0	0	0	0	0	0	0	0	0	0	0	0	0	0	0
literaturereview	0	0.24	0.31	0.42	0.39	0	0.17	0.3	0	0	0	0	0	0.07	0	0	0	0.09	0	0	0	0	0	0	0	0	0	0	0	0	0	0	0	0	0	0	0	0	0	0	0	0	0	0	0	0	0	0	0
origin	0	0.12	0.1	0.11	0.1	0.09	0.09	0.15	0.14	0	0	0	0	0	0	0	0.48	0.18	0.1	0	0	0	0	0.2	0.27	0	0	0	0	0	0	0	0	0	0	0	0	0	0	0	0	0	0	0	0	0	0	0	0
alp	0	0	0	0	0	0	0	0	0	0	0.25	0	0.13	0	0	0.28	0	0.18	0.1	0.11	0.23	0.57	0.17	0	0	0	0	0	0	0	0	0	0	0	0	0	0	0	0	0	0	0	0	0	0	0	0	0	0
primarydysmenorrhea	0	0.35	0	0.32	0	0	0	0.07	0	0.13	0.13	0	0.06	0.14	0.26	0.07	0.08	0.09	0	0	0	0	0	0	0	0	0	0	0	0	0	0	0	0	0	0	0	0	0	0	0	0	0	0	0	0	0	0	0
bloodglucose	0	0.24	0.31	0.32	0.1	0	0.09	0	0.07	0.13	0	0	0.13	0.07	0	0.07	0.08	0	0	0	0	0	0	0	0	0	0	0	0	0	0	0.68	0.79	0	0	0	0	0	0	0	0	0	1.82	0	0	0	0	0	0
prescriptions	0	0	0	0	0.1	0	0.09	0	0.29	0.06	0	0.12	0.13	0	0.07	0.07	0.24	0	0.29	0	0	0.14	0	0	0.27	0	0	0	0	0	0	0	0	0	0	0	0	0	0	0	0	0	0	0	0	0	0	0	0
immunohistochemistry	0	0	0	0	0.1	0.18	0.09	0.15	0.14	0.19	0.06	0.19	0	0	0	0.14	0.24	0	0	0.11	0	0	0	0	0	0	0	0	0	0	0	0	0	0	0	0	0	0	0	0	0	0	0	0	0	0	0	0	0
ldh	0	0	0	0	0	0	0	0.07	0	0	0.06	0	0.13	0.14	0	0.21	0	0.09	0.29	0.22	0.23	0.57	0	0	0	0	0	0	0	0	0	0	0	0	0	0	0	0	0	0	0	0	0	0	0	0	0	0	0
mic	0.36	0	0	0	0	0	0.09	0.07	0	0	0.06	0.5	0.52	0	0	0	0.08	0	0	0	0	0	0	0	0	0	0	0	0	0	0	0	0	0	0	0	0	0	0	0	0	0	0	0	0	0	0	0	0
ndi	0	0	0	0.11	0.39	0.18	0.17	0.6	0.07	0.13	0.06	0	0	0	0	0	0	0	0	0	0	0	0	0	0	0	0	0	0	0	0	0	0	0	0	0	0	0	0	0	0	0	0	0	0	0	0	0	0
hepatoprotective	0	0	0.21	0	0.1	0.09	0.17	0.07	0.21	0	0.19	0.12	0.13	0.07	0.07	0.14	0	0	0	0	0	0	0	0	0	0	0	0	0	0	0	0	0	0	0	0	0	0	0	0	0	0	0	0	0	0	0	0	0
korean	0	0	0.1	0	0.1	0.18	0	0	0.07	0.25	0.19	0.19	0	0.21	0.07	0	0.08	0	0.1	0	0	0	0	0	0	0	0	0	0	0	0	0	0	0	0	0	0	0	0	0	0	0	0	0	0	0	0	0	0
loniceraeflos	0	0.24	0	0.11	0	0.18	0	0.15	0.43	0.06	0	0	0.13	0.14	0.07	0.07	0	0	0	0	0	0	0.17	0	0	0	0	0	0	0	0	0	0	0	0	0	0	0	0	0	0	0	0	0	0	0	0	0	0
somun	0	0	0	0	0	0	0	0.07	0	0.13	0	0.06	0	0.07	0.26	0.14	0	0	0.1	0.11	0.11	0.43	0.17	0	0.27	0	0.28	0	0	0	0.7	0	0	0	0	0	0	0	0	0	0	0	0	0	0	0	0	0	0
antioxidants	0	0.12	0.1	0.32	0.1	0.18	0	0	0.07	0	0.19	0.19	0.19	0.07	0.13	0	0	0	0	0	0	0	0	0	0	0	0	0	0	0	0	0	0	0	0	0	0	0	0	0	0	0	0	0	0	0	0	0	0
insulin	0	0	0.31	0.11	0	0.18	0.17	0	0	0	0	0.25	0	0.07	0.13	0	0.08	0.09	0	0.22	0.11	0	0.17	0	0	0	0	0	0	0	0	0	0	0	0	0	0	0	0	0	0	0	0	0	0	0	0	0	0
diabeticnephropathy	0	0.24	0.1	0	0.19	0.09	0.09	0	0	0	0.19	0.06	0.26	0.21	0.07	0.07	0.08	0	0	0	0	0	0	0	0	0	0	0	0	0	0	0	0	0	0	0	0	0	0	0	0	0	0	0	0	0	0	0	0
acetaminophen	0	0	0	0	0	0	0.09	0.07	0.14	0.06	0.13	0.06	0.06	0.07	0.2	0.14	0.16	0.09	0	0.11	0	0	0.17	0	0	0.38	0	0	0	0	0	0	0	0	0	0	0	0	0	0	0	0	0	0	0	0	0	0	0
estradiol	0	0.12	0	0.11	0.1	0.09	0.09	0	0	0	0.06	0.12	0.52	0	0	0	0	0.18	0.1	0	0.23	0	0	0	0	0	0	0	0	0	0	0	0	0	0	0	0	0	0	0	0	0	0	0	0	0	0	0	0
cytotoxicactivity	0	0.12	0	0	0	0.09	0.09	0	0	0.13	0.06	0.19	0.13	0.14	0.26	0.07	0	0.18	0	0	0	0	0.17	0	0	0	0	0	0	0	0	0	0	0	0	0	0	0	0	0	0	0	0	0	0	0	0	0	0
analgesia	0	0.12	0	0	0	0.09	0	0	0.07	0.06	0	0.12	0.06	0.07	0.26	0.07	0.16	0	0	0	0	0.14	0	0.4	0	0	0	0.46	0	0	0	0.68	0	0	1.3	0	0	0	0	0	0	0	0	0	0	0	0	0	0
face	0	0.12	0.1	0.11	0	0.09	0.17	0.07	0.07	0.13	0.06	0.19	0.26	0.07	0.07	0	0	0	0	0	0	0	0	0.2	0	0	0	0	0	0	0	0	0	0	0	0	0	0	0	0	0	0	0	0	0	0	0	0	0
backpain	0.71	0.12	0	0	0	0	0	0.22	0.07	0.13	0	0.06	0	0	0.2	0.07	0.16	0.36	0.1	0	0	0	0	0	0	0	0	0	0	0	0	0	0	0	0	0	0	0	0	0	0	0	0	0	0	0	0	0	0
cyclophosphamide	0	0	0	0	0	0.09	0.09	0.07	0	0.13	0.06	0.19	0.19	0.14	0	0	0.08	0	0	0.11	0	0.14	0.17	0.2	0	0.38	0	0	0	0	0	0	0	0	0	0	0	0	0	0	0	0	1.82	0	0	0	0	0	0
jaundice	0	0	0.1	0	0	0.09	0	0.07	0.07	0.19	0.19	0	0.06	0.41	0.13	0	0	0	0	0	0.11	0.14	0	0	0	0	0	0	0	0	0	0	0	0	0	0	0	0	0	0	0	0	0	0	0	0	0	0	0
animalmodel	0.36	0.71	0.21	0	0.19	0	0.26	0	0	0.13	0	0	0	0	0	0.07	0	0.09	0.1	0.11	0	0.14	0	0	0	0	0	0	0	0	0	0	0	0	0	0	0	0	0	0	0	0	0	0	0	0	0	0	0
juglandissemen	0	0	0	0	0	0	0	0	0	0	0	0.19	0.19	0.27	0	0.21	0	0.09	0.19	0.22	0.11	0.14	0	0.2	0	0	0	0	0	0	0	0	0	0	0	0	0	0	0	0	0	0	0	0	0	0	0	0	0
hepg2cell	0	0	0.1	0.11	0.19	0	0.09	0	0	0.13	0.25	0	0.13	0.07	0.07	0.14	0.16	0	0.1	0	0	0	0	0	0	0	0	0	0	0	0	0	0	0	0	0	0	0	0	0	0	0	0	0	0	0	0	0	0
postpartumcare	0	0	0	0.11	0	0	0	0.15	0.21	0.13	0	0.06	0.13	0.14	0	0.07	0	0.45	0.1	0	0	0	0	0	0	0	0	0	0	0	0	0	0	0	0	0	0	0	0	0	0	0	0	0	0	0	0	0	0
electroacupunctureea	0	0	0	0	0.1	0.09	0	0	0	0	0	0.12	0.19	0.07	0.13	0.28	0.08	0.09	0.1	0.22	0.11	0	0	0	0	0	0	0	0	0	0	0	0	0	0	0	0	0	0	0	0	0	0	0	0	0	0	0	0
abdominalobesity	0	0.24	0.1	0.11	0	0	0	0	0.14	0.13	0.19	0.06	0.13	0.07	0.07	0	0.24	0.09	0	0	0	0	0	0	0	0	0	0	0	0	0	0	0	0	0	0	0	0	0	0	0	0	0	0	0	0	0	0	0
pulse	0	0	0	0	0.1	0.09	0.09	0.22	0	0.06	0.06	0.06	0.06	0.14	0.07	0	0.16	0	0.19	0	0.11	0.28	0	0	0	0	0	0	0	0	0	0	0	0	0	0	0	0	0	0	0	0	0	0	0	0	0	0	0
hepg2	0	0	0	0	0	0	0.09	0.07	0.07	0.31	0	0	0.32	0.21	0.07	0.07	0.08	0	0	0	0	0	0	0.2	0	0	0	0	0	0	0	0	0	0	0	0	0	0	0	0	0	0	0	0	0	0	0	0	0
woundhealing	0	0	0.21	0.11	0.29	0.09	0.09	0.15	0.07	0.06	0.06	0	0	0	0	0.07	0.08	0.18	0	0.22	0	0	0	0	0	0	0	0	0	0	0	0	0	0	0	0	0	0	0	0	0	2.33	0	0	0	0	0	0	0
mouse	0.36	0	0.31	0	0	0.18	0	0.15	0.14	0.06	0	0	0.26	0.07	0.13	0	0	0.09	0.1	0	0	0	0	0	0	0	0	0	0	0	0	0	0	0	0	0	0	0	0	0	0	0	0	0	0	0	0	0	0
footdrop	0	0.12	0.1	0.11	0.19	0	0.17	0.15	0	0.19	0.06	0.12	0.13	0.14	0	0	0	0	0.1	0	0	0	0	0	0	0	0	0	0	0	0	0	0	0	0	0	0	0	0	0	0	0	0	0	0	0	0	0	0
collageninducedarthritiscia	0	0	0	0	0	0	0	0.07	0	0.06	0.06	0.43	0.39	0.07	0.13	0	0.08	0	0	0	0	0	0	0	0	0	0	0	0	0	0	0	0	0	0	0	0	0	0	0	0	0	0	0	0	0	0	0	0
chinesemedicine	0	0.24	0.1	0	0.1	0.27	0	0	0	0	0.19	0	0.13	0.14	0	0	0.08	0	0.1	0	0	0.28	0.34	0	0	0	0	0	0	0	0	0	0	0	0	0	0	0	0	0	0	0	0	0	0	0	0	0	0
rheumatoidarthritisra	0	0	0	0	0	0	0	0	0	0.13	0	0.62	0.26	0	0	0.07	0.08	0.09	0	0	0	0	0	0	0	0.38	0	0	0	0	0	0	0	0	0	0	0	0	0	0	0	0	0	0	0	0	0	0	0
rehabilitation	1.42	0.24	0.1	0.21	0.1	0.09	0.09	0	0.07	0	0	0.06	0.06	0	0.07	0	0.24	0	0	0.11	0	0	0	0	0	0	0	0	0	0	0	0	0	0	0	0	0	0	0	0	0	0	0	0	0	0	0	0	0
tgfβ1	0	0.35	0.21	0	0.1	0.18	0.09	0	0.07	0.06	0.13	0	0.06	0.14	0	0.14	0	0.09	0.1	0	0	0	0	0	0	0	0	0	0	0	0	0	0	0	0	0	0	0	0	0	0	0	0	0	0	0	0	0	0
dyspepsia	0	0.35	0.21	0.11	0	0.27	0.09	0.22	0.07	0.06	0	0.06	0	0	0.13	0	0	0	0.1	0.11	0	0	0	0	0	0	0	0	0	0	0	0	0	0	0	0	0	0	0	0	0	0	0	0	0	0	0	0	0
neurotoxicity	0	0	0	0	0	0.18	0	0.07	0	0.06	0	0	0	0	0.07	0.14	0.24	0	0.19	0.33	0.46	0.14	0	0	0	0	0	0	0	0	0	0	0	0	0	0	0	0	0	0	0	0	0	0	0	0	0	0	0
windstroke	0	0	0	0	0	0	0.09	0	0.07	0	0	0	0.06	0	0	0	0	0	0	0.11	0	0.14	0.84	0.6	0.27	0.38	0.56	0	0	0	0	0	0	0	0	0	0	1.82	0	0	0	0	0	2.94	0	0	0	0	0
leejema	0.36	0.12	0	0.11	0	0.09	0	0	0	0	0.06	0.06	0	0.07	0.07	0.07	0	0.18	0.1	0	0.11	0.14	0.34	0.2	0.27	0	0	0.46	0.43	0	0	0	0	0	0	0	0	0	0	0	0	0	0	0	0	0	0	0	0
facialparalysis	0	0	0.1	0.21	0.1	0.09	0.09	0	0.07	0.06	0	0.06	0.13	0.14	0.07	0.07	0	0	0.19	0.11	0	0	0.17	0	0	0	0	0	0	0.62	0	0	0	0	0	0	0	0	0	0	0	0	0	0	0	0	0	0	0
clinicalresearch	0.36	0.24	0	0.21	0.29	0.09	0.09	0.22	0.07	0.13	0.06	0	0.13	0.07	0	0	0	0	0	0	0	0	0	0	0	0	0	0	0	0	0	0	0	0	0	0	0	0	0	0	0	0	0	0	0	0	0	0	0
li4	0	0	0	0	0.1	0	0.09	0.15	0.14	0.06	0.19	0.06	0.13	0	0.07	0.07	0	0.18	0	0.11	0.11	0.14	0	0	0	0	0	0	0	0	0	0	0	0	0	0	0	0	0	0	0	0	0	0	0	0	0	0	0
dysphagia	0	0.24	0.1	0	0.19	0	0.09	0.07	0	0	0.19	0.06	0.06	0.27	0	0	0	0.09	0.1	0	0	0.14	0	0	0	0	0	0	0	0	0	0	0	0	0	1.72	0	0	0	0	0	0	0	0	0	0	0	0	0
scoradindex	0.71	0	0	0.11	0.29	0.18	0	0.07	0.21	0.06	0.13	0.19	0.06	0.07	0	0	0	0	0	0	0	0	0	0	0	0	0	0	0	0	0	0	0	0	0	0	0	0	0	0	0	0	0	0	0	0	0	0	0
immunecells	0	0	0.1	0	0	0	0	0.22	0.07	0.31	0.13	0.06	0.13	0.07	0	0	0	0	0.1	0	0.23	0.14	0	0	0	0	0	0	0	0	0	0	0	0	0	0	0	0	0	0	0	0	0	0	0	0	0	0	0
induciblenitricoxidesynthase	0.36	0	0	0	0.1	0.18	0	0.07	0.29	0	0.19	0.12	0.19	0.14	0	0.07	0	0	0	0	0	0	0	0	0	0	0	0	0	0	0	0	0	0	0	0	0	0	0	0	0	0	0	0	0	0	0	0	0
myofascialpainsyndrome	0	0	0.1	0.11	0	0	0	0	0.14	0.13	0.06	0.06	0.06	0.21	0	0.07	0.08	0.27	0.29	0	0	0	0	0	0	0	0	0	0	0	0	0	0	0	0	0	0	0	0	0	0	0	0	0	0	0	0	0	0
yangseng	0.36	0.12	0	0.21	0.1	0.27	0.09	0	0.14	0.06	0.06	0.19	0.19	0.07	0	0	0	0	0	0	0	0	0	0	0	0	0	0	0	0	0	0	0	0	0	0	0	0	0	0	0	0	0	0	0	0	0	0	0
spleen	0	0	0.1	0	0.1	0	0	0.07	0.14	0.06	0.06	0.19	0.06	0	0	0.14	0.08	0.09	0.1	0.11	0	0	0.34	0	0	0	0	0	0.43	0	0	0	0	0	0	0	0	0	0	0	0	0	0	0	0	0	0	0	0
doxorubicin	0	0	0	0	0	0	0.09	0	0	0.13	0	0.12	0.06	0.21	0.39	0.14	0.16	0	0	0	0	0	0	0	0	0	0	0	0	0	0	0	0	0	0	0	0	0	0	0	0	0	0	0	0	0	0	0	0
3	0	0	0	0.11	0.1	0.09	0.09	0	0.07	0.31	0	0	0.13	0	0.13	0.07	0.24	0	0	0	0	0.14	0	0	0	0	0	0	0	0	0	0	0	0	0	0	0	0	0	0	0	0	0	0	0	0	0	0	0
nonalcoholicfattyliverdisease	0	0	0.21	0.32	0.49	0	0.17	0.22	0.07	0.13	0	0.06	0	0	0	0	0	0	0	0	0	0	0	0	0	0	0	0	0	0	0	0	0	0	0	0	0	0	0	0	0	0	0	0	0	0	0	0	0
fmri	0	0	0	0	0	0.09	0	0.07	0.07	0.06	0.06	0	0.06	0	0.2	0.55	0	0.18	0	0	0	0	0	0	0	0	0	0	0	0	0	0	0	0	0	0	0	0	0	0	0	0	0	0	0	0	0	0	0
colitis	0	0	0.21	0.21	0.1	0	0.17	0.15	0.07	0.13	0	0.12	0.19	0	0.07	0	0.08	0	0	0	0	0	0	0	0	0	0	0	0	0	0	0	0	0	0	0	0	0	0	0	0	0	0	0	0	0	0	0	0
ki	0	0.12	0	0.11	0.1	0.09	0	0	0	0	0.06	0	0.06	0.07	0.2	0.21	0	0.09	0	0	0	0.28	0	0	0	0.38	0	0	0	0	0	0	0	0	0	0	2.22	0	0	0	0	0	0	0	0	0	0	0	3.13
immunoactivity	0	0	0	0	0	0	0.26	0.15	0.43	0.06	0.44	0	0	0	0	0	0	0	0	0	0	0	0	0	0	0	0	0	0	0	0	0	0	0	0	0	0	0	0	0	0	0	0	0	0	0	0	0	0
orientalmedicaltherapy	0	0	0	0	0.1	0	0.17	0	0	0.13	0.19	0.06	0.13	0.07	0.13	0.07	0.08	0	0.1	0	0	0	0	0	0.54	0	0	0	0	0	0	0	0	0	0	0	0	0	0	0	0	0	0	0	0	0	0	0	0
scopolamine	0	0.24	0	0.11	0.1	0.18	0.17	0.22	0.14	0.13	0	0.06	0.13	0	0	0	0	0	0	0	0	0	0	0	0	0	0.28	0	0	0	0	0	0	0	0	0	0	0	0	0	0	0	0	0	0	0	0	0	0
hyperglycemia	0	0.12	0.21	0	0.19	0	0	0	0.07	0	0.06	0.12	0	0.14	0.07	0	0	0.36	0	0	0.11	0	0	0	0	0	0	0.92	0	0	0	0	0	0	0	0	0	0	0	0	0	0	0	0	0	0	0	0	0
dsom	0.71	0	0.1	0.11	0.1	0	0.09	0.07	0.21	0.19	0.13	0.19	0.06	0	0	0	0	0	0	0	0	0	0	0	0	0	0	0	0	0	0	0	0	0	0	0	0	0	0	0	0	0	0	0	0	0	0	0	0
ki10	0	0	0	0.21	0.29	0.27	0.26	0.15	0.21	0.13	0.06	0	0	0	0	0	0	0	0	0	0	0	0	0	0	0	0	0	0	0	0	0	0	0	0	0	0	0	0	0	0	0	0	0	0	0	0	0	0
insulinresistance	0	0.24	0.31	0.21	0.29	0.18	0.17	0.07	0	0.06	0	0	0	0	0.07	0	0.16	0	0	0	0	0	0	0	0	0	0	0	0	0	0	0	0	0	0	0	0	0	0	0	0	0	0	0	0	0	0	0	0
weisymptom	0	0	0	0.11	0.1	0.09	0.26	0	0.07	0.25	0.06	0.12	0.06	0.07	0.07	0.07	0.08	0	0	0	0	0	0	0	0	0	0	0	0	0	0	0	0	0	0	0	0	0	0	0	0	0	0	0	0	0	0	0	0
hemiplegia	0	0.12	0	0	0	0	0.09	0.07	0.14	0.06	0	0	0.06	0.07	0.07	0.07	0.08	0	0.19	0.22	0	0	0.34	0.2	0	0	0	0	0	0	0	0.68	0	0	0	0	0	0	0	0	0	0	0	0	0	0	0	0	0
manipulation	0	0	0.1	0.21	0.19	0.36	0.09	0.07	0	0	0.06	0.12	0.06	0	0.07	0.07	0	0.09	0.1	0	0	0	0	0	0	0	0	0	0	0	0	0	0	0	0	0	0	0	0	0	0	0	0	0	0	0	0	0	0
yindeficiency	0	0.12	0.1	0	0.39	0.27	0.17	0.15	0.07	0.06	0.06	0.06	0	0	0.13	0	0	0	0	0	0	0	0	0	0	0	0	0	0	0	0	0	0	0	0	0	0	0	0	0	0	0	0	0	0	0	0	0	0
liverfibrosis	0	0	0	0	0.19	0.09	0	0.07	0.14	0.19	0.38	0	0.06	0	0.07	0	0	0	0	0	0	0.14	0	0	0.27	0	0	0	0	0	0	0	0	0	0	0	0	0	0	0	0	0	0	0	0	0	0	0	0
kneejoint	0	0	0	0.11	0.1	0.27	0.09	0	0.14	0	0	0	0.06	0.07	0.07	0.28	0.16	0	0	0.11	0	0	0	0	0.27	0	0	0	0	0	0	0	0	0	0	0	0	0	0	0	0	0	0	0	0	0	0	0	0
pneumonia	0	0.24	0.1	0.11	0	0	0	0.07	0	0	0	0.06	0	0.27	0.07	0.21	0	0	0.29	0	0	0.14	0	0	0	0	0.28	0	0	0	0	0	0	0	0	0	0	0	0	0	0	0	0	0	0	0	0	0	0
scalpacupuncture	0	0	0.1	0	0	0.18	0.17	0.07	0.07	0.06	0.13	0.06	0.13	0	0.13	0.07	0.16	0	0.1	0	0	0	0	0	0	0	0	0	0	0	0	0	0	0	0	0	0	0	0	0	0	0	0	0	0	0	0	0	0
lifestyle	0.36	0.24	0.1	0.11	0	0	0.09	0.07	0.14	0.06	0.13	0.12	0.06	0	0	0.14	0	0.18	0	0	0	0	0	0	0	0	0	0	0	0	0	0	0	0	0	0	0	0	0	0	0	0	0	0	0	0	0	0	0
fst	0	0	0	0	0	0.09	0.26	0.22	0.36	0.19	0.06	0.06	0	0	0.13	0	0	0	0	0	0	0	0	0	0	0	0	0	0	0	0	0	0	0	0	0	0	0	0	0	0	0	0	0	0	0	0	0	0
il5	0	0	0.1	0	0	0	0.09	0.15	0	0.06	0	0.12	0.19	0.21	0.07	0	0.08	0.09	0.29	0	0	0	0	0	0	0	0	0	0	0	0	0	0	0	0	0	0	0	0	0	0	0	0	0	0	0	0	0	0
il8	0	0	0	0	0.1	0	0.09	0	0	0.25	0.13	0.06	0.06	0.34	0.13	0	0.08	0	0	0	0	0	0	0.2	0	0	0	0	0	0	0	0	0	0	0	0	0	0	0	0	0	0	0	0	0	0	0	0	0
clinicaltrials	0	0.35	0.21	0	0.1	0.18	0.09	0.15	0.14	0	0.13	0.12	0	0.14	0	0	0	0	0	0	0	0	0	0	0	0	0	0	0	0	0	0	0	0	0	0	0	0	0	0	0	0	0	0	0	0	0	0	0
medicine	0	0.35	0.21	0.11	0	0.09	0.09	0	0	0.13	0.13	0	0	0	0.07	0	0	0	0.1	0	0	0	0.17	0	0	0.38	0.28	0	0	0	0	0	0	0	0	1.72	0	0	0	0	0	0	1.82	0	0	0	0	0	0
antibacterial	0	0.24	0	0.11	0	0.09	0.09	0.15	0.07	0.06	0.13	0.12	0.13	0.14	0	0.07	0	0	0	0	0	0	0	0	0	0	0	0.46	0	0	0	0	0	0	0	0	0	0	0	0	0	0	0	0	0	0	0	0	0
antiallergic	0	0	0.1	0	0.1	0.09	0.17	0	0	0	0	0	0.06	0.07	0.07	0.07	0	0	0.1	0	0.23	0	0	0.2	0.27	1.14	0	0.92	0	0	0	0	0	0	0	0	0	0	0	0	0	0	0	0	0	0	0	0	0
lr3	0	0	0.31	0.21	0.1	0	0.17	0.15	0	0.06	0.13	0.12	0.19	0	0.07	0	0	0	0	0	0	0	0	0	0	0	0	0	0	0	0	0	0	0	0	0	0	0	0	0	0	0	0	0	0	0	0	0	0
bodytemperature	0	0	0.1	0.21	0.1	0	0.17	0	0.07	0	0.19	0.06	0	0	0	0.14	0	0	0.19	0	0	0	0.17	0.4	0	0	0	0	0	0	0.7	0	0	0	0	0	0	0	0	0	0	0	0	0	0	0	0	0	0
mda	0	0	0	0	0.1	0	0	0	0.14	0	0.31	0.06	0	0.07	0	0.07	0.24	0	0.19	0.22	0.11	0	0	0	0	0	0	0	0	0	0	0	0	0	0	0	0	0	0	0	0	0	0	0	0	0	0	0	0
p21	0	0	0	0.11	0.1	0	0	0	0.07	0	0.06	0.19	0.06	0.34	0.26	0.07	0.08	0	0	0	0	0	0	0	0	0	0	0	0	0	0	0	0	0	0	0	0	0	0	0	0	0	0	0	0	0	0	0	0
cnki	0	0.24	0.21	0.21	0.29	0.27	0.26	0.07	0.07	0	0.06	0	0	0	0	0	0.08	0	0	0	0	0	0	0	0	0	0	0	0	0	0	0	0	0	0	0	0	0	0	0	0	0	0	0	0	0	0	0	0
nrs	1.07	0.24	0	0.21	0.19	0.27	0.26	0.07	0.14	0	0	0	0.06	0	0	0	0	0	0	0	0	0	0	0	0	0	0	0	0	0	0	0	0	0	0	0	0	0	0	0	0	0	0	0	0	0	0	0	0
sasangmedicine	0	0	0.21	0.11	0.1	0	0	0.07	0.07	0.06	0	0.06	0	0.07	0	0	0	0	0	0.11	0	0	0.34	0.4	0.27	0.38	0.56	0	0.43	0	0	0	0	0	0	0	0	0	0	0	0	0	0	0	0	0	0	0	0
taeyangin	0	0	0.31	0.32	0	0.09	0	0	0	0.06	0.06	0.06	0.06	0.14	0.07	0.07	0.08	0.09	0.19	0	0	0	0	0	0	0	0	0	0	0	0	0	0	0	0	0	0	0	0	0	0	0	0	0	0	0	0	0	0
rom	0	0.12	0	0.11	0.1	0.09	0.09	0.3	0	0	0.25	0.12	0.06	0	0.07	0	0.16	0	0	0	0	0	0	0	0	0	0	0	0	0	0	0	0	0	0	0	0	0	0	0	0	0	0	0	0	0	0	0	0
adjuvantarthritis	0	0	0	0	0	0.09	0.09	0.07	0	0	0.06	0.06	0.13	0.07	0	0.07	0	0.09	0.19	0.11	0.11	0	0	0	0.54	0.38	0	0	0	0	0	0	0.79	0	0	0	0	0	0	0	0	0	0	0	0	0	2	0	0
vasculardementia	0	0.12	0.21	0.11	0	0.09	0.09	0.37	0.07	0	0.06	0.12	0	0	0.07	0	0	0.09	0.1	0	0.11	0	0	0	0	0	0	0	0	0	0	0	0	0	0	0	0	0	0	0	0	0	0	0	0	0	0	0	0
alloxan	0	0	0	0	0	0	0	0	0.07	0	0.06	0.12	0	0	0	0	0.24	0.18	0.1	0	0	0	0.17	0	0.27	0.38	0	0	0.87	0.62	0	0	0.79	1.15	0	0	0	1.82	0	0	0	0	0	0	0	0	0	0	0
kuppermansindex	0	0.24	0.1	0.11	0.19	0.09	0	0.3	0	0	0.13	0	0.19	0.07	0.07	0	0.08	0	0	0	0	0	0	0	0	0	0	0	0	0	0	0	0	0	0	0	0	0	0	0	0	0	0	0	0	0	0	0	0
cellproliferation	0	0.12	0.1	0	0	0.09	0	0	0.07	0	0	0	0.32	0	0.07	0.07	0.4	0.18	0	0.11	0	0	0	0	0	0	0	0	0	0	0	0	0	0	0	0	0	0	0	0	0	0	0	0	0	0	0	0	0
spasticity	0	0.12	0	0.11	0.1	0	0.09	0.07	0.07	0.06	0	0.12	0.06	0	0.2	0.07	0	0.09	0.19	0.11	0.11	0	0	0	0	0	0	0	0	0	0	0	0	0	0	0	0	0	0	0	0	0	0	0	0	0	0	0	0
sevenemotions	0.36	0	0	0.32	0.1	0	0	0.15	0.14	0	0.06	0	0	0.07	0	0.07	0.16	0	0.1	0	0	0.14	0.17	0.2	0	0	0	0	0	0	0	0	0	0	0	0	0	0	0	0	0	0	0	0	0	0	0	0	0
anticancereffect	0	0.12	0	0	0.1	0	0	0	0.07	0	0	0.19	0	0.14	0	0.14	0	0.18	0.1	0.43	0	0.14	0	0	0	0	0.28	0	0	0	0	0	0	0	0	0	0	0	0	0	0	0	0	0	0	0	0	0	0
factoranalysis	0	0	0	0	0	0	0	0	0.14	0.19	0	0	0	0	0.2	0.14	0.32	0.09	0.29	0.11	0	0	0	0	0	0	0	0	0	0	0	0	0	0	0	0	0	0	0	0	0	0	0	0	0	0	0	0	0
herbmedication	0	0	0	0	0.1	0	0	0	0	0.13	0.19	0.25	0.06	0.14	0.07	0.07	0.24	0.09	0	0	0	0	0	0	0	0	0	0	0	0	0	0	0	0	0	0	0	0	0	0	0	0	0	0	0	0	0	0	0
cerebralhemorrhage	0	0	0	0	0.1	0	0	0	0	0	0	0.12	0.06	0.21	0	0.21	0.24	0.18	0.29	0	0.11	0	0	0	0	0	0	0	0	0	0	0	0	0	0	0	0	0	0	0	0	0	0	0	0	0	0	0	0
heart	0	0	0	0.11	0	0	0	0	0.14	0	0	0.06	0	0.21	0.07	0.07	0.08	0	0	0.11	0.11	0	0	0.2	0	0.76	0.56	0	0	0.62	0	0	0	0	0	0	0	0	0	5.26	0	0	0	0	0	0	0	0	0
hairgrowth	0.36	0.12	0.21	0.11	0.19	0	0	0.07	0.14	0.19	0	0.12	0.13	0	0.13	0	0	0	0	0	0	0	0	0	0	0	0	0	0	0	0	0	0	0	0	0	0	0	0	0	0	0	0	0	0	0	0	0	0
orientaltreatment	0	0.12	0	0	0	0	0.09	0.37	0.21	0.06	0.13	0	0.06	0.07	0.07	0.07	0.08	0	0	0	0	0	0	0	0	0	0	0	0	0	0	0	0	0	0	0	0	0	0	0	0	0	0	0	0	0	0	0	0
mapk	0	0	0.1	0	0	0.18	0.17	0.07	0.07	0.06	0.19	0.31	0	0.07	0	0	0	0.09	0	0	0	0	0	0	0	0	0	0	0	0	0	0	0	0	0	0	0	0	0	0	0	0	0	0	0	0	0	0	0
mcf7	0	0	0	0.21	0.1	0	0.17	0	0	0.13	0	0.25	0.32	0	0	0.07	0.08	0	0	0	0	0	0	0	0	0	0	0	0	0	0	0	0	0	0	0	0	0	0	0	0	0	0	0	0	0	0	0	0
urinaryincontinence	0	0.12	0	0	0	0.18	0	0	0.14	0	0	0	0.19	0.07	0.26	0.28	0	0	0.1	0	0	0	0	0	0	0	0	0	0	0	0	0	0	0	0	0	0	0	0	0	0	0	0	0	0	0	0	0	0
cobbsangle	0	0.12	0.21	0.11	0.19	0.09	0.17	0.15	0	0	0.13	0.06	0.06	0	0.07	0	0	0.18	0	0	0	0	0	0	0	0	0	0	0	0	0	0	0	0	0	0	0	0	0	0	0	0	0	0	0	0	0	0	0
clinicalanalysis	0.36	0	0.1	0.11	0.1	0	0.17	0	0.21	0.06	0.06	0.19	0.13	0.07	0	0.07	0	0	0	0	0	0	0	0	0	0	0	0	0	0	0	0	0	0	0	0	0	0	0	0	0	0	0	0	0	0	0	0	0
antimicrobial	0	0	0.1	0	0	0.09	0.17	0.07	0	0.13	0.13	0.06	0	0	0.2	0.14	0	0.09	0	0	0	0	0.34	0	0	0	0	0	0	0	0	0	0	0	0	0	0	0	0	0	0	0	0	0	0	0	0	0	0
sanghanron	0	0	0	0	0	0	0.17	0.07	0.21	0.06	0.13	0	0.06	0	0.07	0	0	0.09	0.19	0.11	0	0	0	0.2	0	0.38	0	0	0	0	0	0	0	0	0	0	0	0	0	0	0	2.33	0	0	0	0	0	0	0
polygonimultifloriradix	0	0	0	0.21	0.1	0.18	0	0	0	0	0.06	0.06	0	0.27	0.2	0.07	0	0	0.19	0.11	0	0	0	0	0	0	0	0	0	0	0	0	0	0	0	0	0	0	0	0	0	0	0	0	0	0	0	0	0
amenorrhea	0	0	0.21	0	0.1	0.09	0	0.07	0	0.25	0	0	0	0.21	0	0.07	0	0.18	0.1	0	0.11	0	0	0	0	0	0.28	0	0	0	0	0	0	0	0	0	0	0	0	0	0	0	0	0	0	0	0	0	0
medicalrecords	0.36	0.35	0.1	0.21	0.29	0	0	0	0	0.06	0.06	0.06	0.06	0.07	0	0	0	0	0.1	0.11	0	0	0	0.2	0	0	0	0	0	0	0	0	0	0	0	0	0	0	0	0	0	0	0	0	0	0	0	0	0
cerebrovascularaccident	0	0	0	0	0	0	0	0	0	0.13	0	0.06	0	0.07	0.13	0.07	0	0.09	0.19	0	0.23	0.57	0	0	0	0	0.28	0	0	0	0.7	0	0	0	0	0	0	0	0	0	0	0	0	0	0	0	0	0	0
methodology	0	0	0	0.11	0.19	0.09	0.26	0	0.07	0.13	0.06	0.12	0	0	0.07	0	0.08	0.18	0	0	0	0	0	0	0	0	0	0	0	0	0	0.68	0	0	0	0	0	0	0	0	0	0	0	0	0	0	0	0	0
sasangconstitutionmedicine	0	0	0.1	0.11	0	0	0.17	0.07	0.14	0.19	0.19	0.19	0.06	0	0.07	0	0	0	0	0	0	0	0	0	0	0	0	0	0	0	0	0	0	0	0	0	0	0	0	0	0	0	0	0	0	0	0	0	0
qideficiency	0	0	0.1	0.21	0.29	0.18	0.09	0.15	0.07	0.25	0	0.06	0	0	0	0	0.08	0	0	0	0	0	0	0	0	0	0	0	0	0	0	0	0	0	0	0	0	0	0	0	0	0	0	0	0	0	0	0	0
yeoldahansotang	0	0.12	0	0.11	0.1	0.18	0.26	0.07	0	0.19	0.13	0.06	0	0	0.2	0	0	0	0	0	0	0	0	0	0	0	0	0	0	0	0	0	0	0	0	0	0	0	0	0	0	0	0	0	0	0	0	0	0
antipyretic	0	0.12	0	0.11	0	0	0.17	0	0	0	0	0.06	0	0	0	0.07	0	0	0.1	0	0.11	0.14	0.17	0	0.27	0.38	0	0	0	0	0	0	0	0	2.6	3.45	0	1.82	0	0	0	0	1.82	0	0	0	0	0	0
chroniclowbackpain	0	0	0.42	0	0.1	0.18	0.26	0.07	0.21	0.13	0	0.06	0	0	0	0	0	0	0.1	0	0	0	0	0	0	0	0	0	0	0	0	0	0	0	0	0	0	0	0	0	0	0	0	0	0	0	0	0	0
sleepdisorder	0	0	0	0.32	0.29	0.36	0.09	0.07	0.14	0.06	0	0	0	0	0.13	0	0	0	0.1	0	0	0	0	0	0	0	0	0	0	0	0	0	0	0	0	0	0	0	0	0	0	0	0	0	0	0	0	0	0
reactiveoxygenspeciesros	0	0.12	0	0.32	0.29	0.45	0.09	0.07	0	0.06	0	0	0	0.07	0.07	0	0.08	0	0	0	0	0	0	0	0	0	0	0	0	0	0	0	0	0	0	0	0	0	0	0	0	0	0	0	0	0	0	0	0
randomizedcontrolledtrials	0	0.47	0	0.11	0.19	0.18	0.09	0.15	0.14	0.06	0.06	0	0.06	0	0	0	0	0	0	0	0	0	0	0	0	0	0.28	0	0	0	0	0	0	0	0	0	0	0	0	0	0	0	0	0	0	0	0	0	0
singleoraldosetoxicity	0.36	0	0.1	0	0.19	0.27	0.09	0.45	0.14	0.13	0	0	0	0	0	0	0	0	0	0	0	0	0	0	0	0	0	0	0	0	0	0	0	0	0	0	0	0	0	0	0	0	0	0	0	0	0	0	0
herpeszoster	0	0	0.21	0.21	0.1	0	0.26	0.07	0	0	0.06	0.12	0	0	0.07	0.14	0	0	0.1	0	0	0	0	0	0.27	0	0	0	0.43	0	0	0	0	0	0	0	0	0	0	0	0	0	0	0	0	0	0	0	0
leukorrhea	0	0	0	0.11	0	0.09	0	0.07	0	0.06	0.06	0	0	0	0	0.14	0.08	0.09	0	0.11	0.11	0	0.34	0.2	0.27	0	0	0	0	0.62	0	0	0.79	0	0	0	0	0	0	0	0	0	0	0	0	0	0	0	0
estrogen	0	0	0	0	0.19	0	0	0.07	0	0	0.06	0.12	0.06	0.07	0.07	0.21	0.24	0.09	0.1	0	0.11	0	0	0	0	0	0	0	0	0	0	0	0	0	0	0	0	0	0	0	0	0	0	0	0	0	0	0	0
seborrheicdermatitis	0.36	0.12	0.31	0.21	0.1	0.09	0.09	0	0	0.06	0.06	0	0.13	0.07	0	0	0.08	0	0.1	0	0	0	0	0	0	0	0	0.46	0	0	0	0	0	0	0	0	0	0	0	0	0	0	0	0	0	0	0	0	0
eav	0	0	0	0	0	0	0	0	0	0.06	0	0	0	0.07	0.13	0	0.08	0.09	0	0.43	0.11	0.14	0	1	0	0	0.28	0	0	0	0	0	0	0	0	0	0	0	0	0	0	0	0	0	0	0	0	0	0
adipocyte	0	0	0	0	0.1	0	0.09	0.07	0.14	0.13	0.31	0	0.06	0.07	0	0.14	0	0	0	0	0.11	0	0.17	0	0	0	0	0	0	0	0	0	0	0	0	0	0	0	0	0	0	0	0	0	0	0	0	0	0
socheongryongtang	0.36	0	0.1	0	0.1	0.09	0	0.45	0	0	0.06	0	0.06	0.07	0	0.14	0.08	0.09	0.1	0	0	0	0	0	0	0	0	0	0	0	0	0	0	0	0	0	0	0	0	0	0	0	0	0	0	0	0	0	0
yangdorak	0	0	0	0	0	0	0	0.07	0.14	0	0.06	0.12	0.13	0.14	0.07	0.21	0.24	0	0	0.11	0	0	0	0	0	0	0	0	0	0	0	0	0	0	0	0	0	0	0	0	0	0	0	0	0	0	0	0	0
endothelium	0	0	0	0	0	0	0	0	0	0.13	0.19	0.06	0	0.21	0.13	0.14	0.24	0	0.1	0	0.11	0	0	0	0	0	0	0	0	0	0	0	0	0	0	0	0	0	0	0	0	0	0	0	0	0	0	0	0
conversiondisorder	0	0	0	0	0	0	0.26	0.07	0	0.25	0.13	0.06	0	0.07	0.13	0.07	0.16	0.09	0	0	0	0	0	0	0	0	0	0	0	0	0	0	0	0	0	0	0	0	0	0	0	0	0	0	0	0	0	0	0
experimentalstudy	0	0.35	0.1	0.21	0.19	0	0.34	0.07	0.14	0.06	0	0	0	0.14	0	0	0	0	0	0	0	0	0	0	0	0	0	0	0	0	0	0	0	0	0	0	0	0	0	0	0	0	0	0	0	0	0	0	0
trigeminalneuralgia	0	0.24	0.31	0.11	0.1	0.09	0	0	0	0	0.06	0.06	0	0.14	0	0	0	0.09	0.38	0	0	0	0	0	0.27	0	0	0	0	0	0	0	0	0	0	0	0	0	0	0	0	0	0	0	0	0	0	0	0
tkm	0	0	0.31	0.21	0.29	0	0.09	0	0.14	0	0.19	0	0	0	0.13	0.07	0	0	0	0	0.11	0	0	0	0	0	0	0	0	0	0	0	0	0	0	0	0	0	0	0	0	0	0	0	0	0	0	0	0
brainischemia	0	0	0.1	0	0	0	0	0	0	0	0	0	0.06	0	0.13	0.14	0.16	0.18	0.19	0.43	0	0	0	0	0	0	0.56	0	0	0	0	0	0	0	0	0	0	0	0	0	0	0	0	0	0	0	0	0	0
casecontrolstudy	0	0	0	0	0	0.18	0	0	0	0.13	0.25	0.37	0.06	0.07	0	0	0.08	0.09	0	0	0	0	0	0	0	0	0	0	0	0	0	0	0	0	0	0	0	0	0	0	0	0	0	0	0	0	0	0	0
lyciifructus	0.36	0	0	0.11	0.1	0.18	0.09	0	0.07	0.06	0.13	0.12	0	0.07	0.07	0.14	0	0	0	0	0	0	0	0	0	0	0	0.46	0	0	0	0	0.79	0	0	0	0	0	0	0	0	0	0	0	0	0	0	0	0
palmultang	0	0	0	0	0	0.09	0.09	0.07	0.14	0	0	0.12	0.06	0	0.2	0.07	0.08	0.18	0.1	0	0	0	0	0.2	0	0	0	0	0	0	0	0	0	0	0	0	0	0	0	0	0	0	0	1.47	0	0	0	0	0
meridians	0.36	0	0	0	0	0	0	0.07	0.14	0	0	0	0.06	0.07	0.07	0.07	0	0.18	0.1	0.22	0	0	0	0.2	0	0.38	0.28	0	0	0	0	0	0	0	0	0	2.22	0	0	0	2.04	0	0	0	0	0	0	0	0
airway	0	0.12	0	0.11	0.19	0	0	0	0	0	0.13	0.37	0.39	0	0	0	0	0	0	0	0	0	0	0	0	0	0	0	0	0	0	0	0	0	0	0	0	0	0	0	0	0	0	0	0	0	0	0	0
7zonediagnosticsystem	0.36	0	0	0	0	0	0	0	0.21	0.13	0.44	0.12	0.13	0	0	0	0	0	0	0	0	0	0	0	0	0	0	0	0	0	0	0	0	0	0	0	0	0	0	0	0	0	0	0	0	0	0	0	0
anxietydisorder	0	0.35	0	0.11	0.19	0.09	0.17	0.07	0	0.13	0	0.06	0.06	0.14	0	0	0	0	0	0	0	0	0	0	0	0.38	0	0	0	0	0	0	0	0	0	0	0	0	0	0	0	0	0	0	0	0	0	0	0
healthpromotion	0	0.24	0.1	0.21	0.1	0	0	0.15	0.21	0.06	0.06	0.06	0	0	0	0	0	0.18	0.1	0	0	0	0	0	0	0	0	0	0	0	0	0	0	0	0	0	0	0	0	0	0	0	0	0	0	0	0	0	0
aldosterone	0	0	0	0	0	0	0	0	0	0	0	0	0.06	0	0.13	0	0	0.09	0.1	0.43	0.34	0.43	0.17	0	0	0	0	0	0.43	0	0	0	0	0	0	0	0	0	0	0	0	0	0	0	0	0	0	0	0
sasangtypology	0.36	0	0	0.11	0.29	0.18	0.09	0.15	0.07	0	0.19	0	0	0.07	0.07	0.07	0	0	0	0	0	0	0	0	0	0	0	0	0	0	0	0	0	0	0	0	0	0	0	0	0	0	0	0	0	0	0	0	0
pathogenesis	0.36	0.12	0	0.11	0.19	0	0	0	0	0.06	0	0.25	0	0	0.13	0	0.08	0	0	0.11	0	0	0	0.2	0	0	0.56	0	0	0	0	0	0	0	0	0	0	0	0	0	0	0	0	0	0	0	0	0	0
oculomotornervepalsy	0	0.24	0	0.21	0.1	0	0.09	0	0	0.19	0.13	0	0.13	0.07	0.13	0.07	0	0	0	0	0	0	0	0	0	0	0	0	0	0	0	0	0	0	0	0	0	0	0	0	0	0	0	0	0	0	0	0	0
inflammatorycytokine	0	0	0	0.11	0.19	0.09	0.17	0.07	0	0.19	0.13	0	0.19	0.14	0	0	0	0	0	0	0	0	0	0	0	0	0	0	0	0	0	0	0	0	0	0	0	0	0	0	0	0	0	0	0	0	0	0	0
salviaemiltiorrhizaeradix	0	0	0	0.11	0.19	0	0	0.07	0.14	0	0.06	0.19	0.06	0	0.07	0.07	0.08	0.18	0	0	0	0	0.17	0	0	0	0	0	0	0	0	0	0	0	0	0	0	0	0	0	0	0	0	0	0	0	0	0	0
cadmium	0	0	0.1	0.11	0.1	0	0.09	0	0.14	0.06	0.06	0.06	0.06	0	0	0	0.16	0.18	0	0	0.11	0	0.17	0.2	0	0	0	0	0	0	0	0	0	0	0	0	0	0	0	0	0	0	0	0	0	0	0	0	0
somoon	0	0	0	0	0	0.09	0.09	0	0	0	0	0	0	0	0	0	0.24	0.18	0.1	0.11	0	0.14	0.34	0	0.81	0	0.28	0	0	0	0	0	0	0	0	0	0	0	0	5.26	0	0	0	0	0	0	0	0	0
gaitdisturbance	0	0.12	0.31	0.11	0	0.36	0.09	0	0	0	0.13	0	0	0.14	0.2	0	0	0	0	0	0	0	0	0	0	0	0	0	0	0	0	0	0	0	0	0	0	0	0	0	0	0	0	0	0	0	0	0	0
bmd	0	0	0	0	0.19	0	0.09	0.07	0	0.25	0.06	0.06	0.06	0.07	0	0.07	0.08	0.09	0.1	0	0.11	0	0	0	0	0	0	0	0	0	0	0	0	0	0	0	0	0	0	0	0	0	0	0	0	0	0	0	0
frequency	0	0	0	0	0.1	0.09	0.09	0.3	0.07	0	0	0.06	0.06	0	0.07	0	0.16	0	0	0.11	0.11	0	0	0	0	0	0	0	0	0	0	0	0.79	1.15	0	0	0	0	0	0	0	0	0	0	0	0	0	0	0
acupunture	0	0	0.1	0	0	0	0	0.15	0.07	0.06	0	0.06	0.13	0.21	0	0.07	0.08	0.18	0.1	0	0	0	0	0	0	0	0	0	0	0.62	0	0	0	0	0	0	0	0	0	0	0	0	0	0	0	0	0	0	0
dyslipidemia	0.36	0.35	0.42	0.11	0.1	0	0.17	0	0	0	0.06	0	0.13	0	0	0	0	0.18	0	0	0	0	0	0	0	0	0	0	0	0	0	0	0	0	0	0	0	0	0	0	0	0	0	0	0	0	0	0	0
refluxesophagitis	0	0	0.73	0.21	0	0.27	0.09	0	0.21	0	0	0	0	0	0.07	0	0	0	0	0	0	0	0	0	0	0	0	0	0	0	0	0	0	0	0	0	0	0	0	0	0	0	0	0	0	0	0	0	0
carpaltunnelsyndrome	0	0	0	0.53	0	0	0.09	0	0.21	0.06	0.13	0.06	0.13	0.07	0.07	0	0	0	0	0	0	0	0	0	0	0	0	0	0	0	0	0	0	0	0	0	0	0	0	0	0	0	0	0	0	0	0	0	0
got	0	0	0	0	0	0	0	0	0.07	0	0.19	0.06	0.06	0	0	0.21	0	0	0.1	0.11	0.11	0.28	0	0.2	0	0.38	0	0.46	0	0	0	0	0	0	0	0	0	0	0	0	0	0	0	0	0	0	0	0	0
nephrotoxicity	0	0	0.1	0	0.1	0.09	0	0.07	0	0	0.06	0.12	0.06	0	0.07	0.14	0	0.18	0	0.22	0	0	0.34	0	0	0	0	0	0	0	0	0	0	0	0	0	0	0	0	0	0	0	0	0	0	0	0	0	0
disease	0	0	0.1	0.11	0	0.09	0.09	0.15	0.07	0.19	0	0	0	0	0	0	0	0	0.1	0.11	0	0.14	0.17	0	0	0.76	0	0.46	0	0	0	0	0	0	0	0	0	0	0	0	0	0	0	0	0	0	0	0	0
immune	0.36	0	0	0.21	0.1	0.09	0	0	0	0	0	0	0	0.07	0	0	0.08	0	0	0	0.23	0.43	0.17	0	0	0.38	0.28	0.46	0	0.62	0	0	0	0	0	0	0	0	0	0	0	0	0	0	0	0	0	0	0
jnk	0	0	0.1	0.11	0.1	0	0	0.07	0.14	0.13	0.13	0.19	0.06	0.07	0.07	0.07	0	0	0	0	0	0	0	0	0	0	0	0	0	0	0	0	0	0	0	0	0	0	0	0	0	0	0	0	0	0	0	0	0
relaxation	0	0	0	0	0	0	0.09	0	0	0.06	0.13	0.06	0	0	0.33	0.28	0.16	0	0.1	0	0	0	0	0	0	0	0	0	0	0	0	0	0	0	0	0	0	0	0	0	0	0	0	0	0	0	0	0	0
inhibitionzone	0	0	0	0	0	0	0	0	0	0	0.06	0.5	0.52	0	0	0	0	0	0	0	0	0	0	0	0	0	0	0	0	0	0	0	0	0	0	0	0	0	0	0	0	0	0	0	0	0	0	0	0
tcm	0.36	0.35	0.52	0.11	0.19	0.09	0.09	0	0	0	0.06	0	0	0	0.07	0	0	0	0	0	0	0.14	0	0	0	0	0	0	0	0	0	0	0	0	0	0	0	0	0	0	0	0	0	0	0	0	0	0	0
contactdermatitis	0.36	0.12	0.21	0.11	0.19	0.18	0.17	0	0	0.06	0	0.06	0	0	0.07	0	0	0	0	0	0.11	0.14	0	0	0	0	0.28	0	0	0	0	0	0	0	0	0	0	0	0	0	0	0	0	0	0	0	0	0	0
alternativemedicine	0	0	0	0.11	0	0.09	0.26	0.07	0.07	0	0.13	0.12	0	0	0.07	0	0.08	0	0.1	0.11	0	0.28	0	0	0	0	0	0	0	0	0	0	0	0	0	0	0	0	0	0	0	0	0	0	0	0	0	0	0
dyspnea	0	0.12	0.21	0	0	0	0.09	0	0	0.06	0	0.25	0.06	0.07	0	0	0.16	0	0.19	0.11	0	0	0	0.2	0	0	0	0	0	0	0	0	0	0	0	0	0	0	0	0	0	0	0	0	0	0	0	0	0
cerebralbloodflow	0	0.12	0	0.11	0	0	0.09	0	0	0.06	0	0.06	0	0.21	0	0	0.08	0.27	0.19	0.11	0.11	0.14	0	0	0	0	0	0	0	0	0	0	0	0	0	0	0	0	0	0	0	0	0	0	0	0	0	0	0
guillainbarresyndrome	0	0.12	0.1	0.21	0.1	0	0	0.07	0	0	0	0.12	0.06	0.07	0.13	0.07	0.08	0.09	0.1	0	0	0.14	0	0	0	0	0	0	0	0	0	0	0	0	0	0	0	0	0	0	0	0	0	0	0	0	0	0	0
methotrexate	0	0	0	0	0	0	0	0	0	0.06	0.13	0.31	0.06	0.07	0.13	0	0.08	0	0.1	0	0	0.14	0	0	0	0	0.56	0	0	0	0	0	0	0	0	0	0	0	0	0	0	0	0	0	0	0	0	0	0
hypercholesterolemia	0	0	0	0	0	0	0	0.07	0.14	0	0.06	0	0.32	0.14	0	0	0	0.18	0.19	0.11	0	0	0	0	0	0	0.28	0	0	0	0	0	0	0	0	0	0	0	0	0	0	0	0	0	0	0	0	0	0
wildginseng	0	0	0	0	0	0.27	0.17	0.07	0.07	0.13	0.13	0.25	0.06	0.07	0	0	0	0	0	0	0	0	0	0	0	0	0	0	0	0	0	0	0	0	0	0	0	0	0	0	0	0	0	0	0	0	0	0	0
rhusvernicifluastokes	0	0.12	0.1	0.11	0.19	0	0.09	0.07	0.14	0.13	0.13	0.06	0.06	0	0.07	0	0	0	0	0	0	0	0	0	0	0	0	0	0	0	0	0	0	0	0	0	0	0	0	0	0	0	0	0	0	0	0	0	0
1	0	0	0	0	0	0	0	0	0.07	0.06	0.13	0.19	0.13	0	0.13	0.21	0.08	0	0	0	0.11	0	0	0	0	0	0	0	0	0	0	0	0	0	0	0	0	0	0	0	0	0	0	0	0	0	0	0	0
laseracupuncture	0	0.12	0.1	0	0.19	0	0.17	0.07	0.14	0.13	0.06	0	0	0	0	0	0	0	0	0	0	0	0	0.2	0	0	0	0	0.43	0	0	0	0	1.15	1.3	0	0	0	0	0	0	0	0	0	0	0	0	0	0
stai	0	0	0	0.21	0.19	0.09	0.17	0	0.07	0.13	0.06	0	0	0.07	0	0.07	0.16	0	0.1	0	0	0	0	0	0	0	0	0	0	0	0	0	0	0	0	0	0	0	0	0	0	0	0	0	0	0	0	0	0
koreanherbalmedicine	0	0.12	0.21	0	0.1	0	0	0.07	0.14	0.13	0	0	0.06	0	0	0.14	0.08	0.27	0	0	0	0	0	0	0	0	0	0	0	0	0	0	0	0	0	0	0	0	0	0	0	0	0	0	0	0	0	0	0
lumbarlordoticangle	0	0.12	0	0	0.19	0.09	0.17	0	0	0.13	0.13	0.25	0	0	0	0	0.08	0	0.1	0	0	0	0	0	0	0	0	0	0	0	0	0	0	0	0	0	0	0	0	0	0	0	0	0	0	0	0	0	0
fibrinogen	0	0	0	0.11	0.1	0	0	0	0.07	0	0	0	0	0.07	0.07	0.07	0.08	0.18	0.19	0.22	0	0.14	0.17	0.2	0	0	0	0	0	0	0	0	0	0	0	0	0	0	0	0	0	0	0	0	0	0	0	0	0
meanarterialbloodpressuremabp	0	0	0	0	0.1	0.18	0.09	0.07	0	0.13	0.13	0.12	0.06	0	0.07	0.21	0	0	0	0	0	0	0	0	0	0	0	0	0	0	0	0	0	0	0	0	0	0	0	0	0	0	0	0	0	0	0	0	0
meridiansystem	0	0	0	0	0	0.09	0	0	0.07	0	0.06	0.12	0	0.14	0	0.14	0.08	0	0.29	0	0	0.14	0	0	0	0	0	0	0	0	0	0	0	0	0	0	0	1.82	0	0	0	0	0	0	0	0	0	0	0
proteoglycan	0	0.12	0	0.11	0.1	0.09	0	0.22	0.07	0	0.19	0.12	0.06	0.14	0	0	0	0	0	0	0	0	0	0	0	0	0	0	0	0	0	0	0	0	0	0	0	0	0	0	0	0	0	0	0	0	0	0	0
myocardialcell	0	0	0	0	0	0	0	0	0	0	0	0	0	0	0	0.21	0.32	0.54	0.1	0.11	0.11	0	0	0	0	0	0	0	0	0	0	0	0	0	0	0	0	0	0	0	0	0	0	0	0	0	0	0	0
yongdamsagantang	0	0	0.31	0.11	0	0	0	0.07	0.07	0.06	0.13	0.06	0	0	0	0.07	0.08	0.09	0	0	0.11	0	0.17	0	0	0	0	0	0.43	0	0	0	0	0	0	0	0	0	0	0	0	0	0	0	0	0	0	0	0
dopamine	0	0	0	0	0.1	0.09	0	0	0	0	0	0.06	0.06	0.14	0.26	0.28	0.08	0.09	0	0	0	0	0	0	0	0	0	0	0	0	0	0	0	0	0	0	0	0	0	0	0	0	0	0	0	0	0	0	0
cortisol	0	0.12	0	0	0	0	0.09	0.15	0.07	0.13	0.06	0.06	0	0	0.07	0	0.08	0	0.1	0.11	0.11	0	0	0.2	0	0	0	0	0.43	0	0	0	0	0	0	0	0	0	0	0	0	0	0	0	0	0	0	0	0
hyperhidrosis	0	0	0.21	0.11	0.1	0	0.09	0.07	0.14	0	0.06	0.06	0.06	0.07	0	0.07	0	0.09	0.1	0	0	0.14	0	0	0	0	0	0	0	0	0	0	0	0	0	0	0	0	0	0	0	0	0	0	0	0	0	0	0
sasangconstitutions	0	0	0	0	0	0.18	0.17	0.07	0	0	0	0.06	0	0.07	0.2	0	0.08	0.27	0.19	0	0	0	0	0	0	0	0	0	0	0	0	0	0	0	0	0	0	0	0	0	0	0	0	0	0	0	0	0	0
herbacupuncture	0	0	0	0	0	0	0	0	0	0	0	0.06	0.13	0.14	0	0.07	0	0.09	0.29	0	0.11	0	0.17	0.2	0.27	0	0.28	0.46	0	0	0	0	0	0	0	0	0	0	0	0	0	0	0	0	0	0	0	0	0
burningacupuncturetherapy	0	0	0	0	0.19	0.09	0.26	0.22	0.14	0.13	0.06	0.06	0	0	0	0.07	0	0	0	0	0	0	0	0	0	0	0	0	0	0	0	0	0	0	0	0	0	0	0	0	0	0	0	0	0	0	0	0	0
brain	0	0	0	0.11	0	0	0.09	0	0	0.06	0	0	0	0.27	0	0.07	0.08	0.09	0.19	0.33	0.11	0	0	0	0	0	0	0	0	0	0	0	0	0	0	0	0	0	0	0	0	0	0	0	0	0	0	0	0
immunesystem	0	0.24	0	0	0.19	0	0	0	0.07	0.19	0	0.12	0	0.07	0	0	0	0	0.1	0	0.11	0.28	0	0	0.27	0	0	0	0	0	0	0	0	0	0	0	0	0	0	0	0	0	0	0	0	0	0	0	0
indirectmoxibustion	0	0	0	0.11	0.19	0	0.09	0.22	0.07	0	0.13	0	0	0	0.13	0	0	0	0	0.11	0	0	0.17	0	0.27	0	0	0.46	0	0	0	0	0	0	0	0	0	0	0	0	0	0	0	0	0	0	0	0	0
erectiledysfunction	0	0	0	0	0	0.09	0	0.07	0	0	0	0	0.26	0.07	0	0	0	0.09	0.29	0.11	0.34	0	0.17	0	0	0	0	0	0	0	0	0	0	0	0	0	0	0	0	0	0	0	0	0	0	0	0	0	0
pasi	0	0.12	0.42	0.53	0	0.18	0	0	0	0	0.06	0.06	0	0	0.07	0	0.08	0	0	0	0	0	0	0	0	0	0	0	0	0	0	0	0	0	0	0	0	0	0	0	0	0	0	0	0	0	0	0	0
camp	0	0	0	0	0	0	0	0	0	0	0.13	0.12	0.06	0.07	0	0.14	0.08	0.18	0.19	0.11	0	0.14	0	0	0	0	0	0	0.43	0	0	0	0	0	0	0	0	0	0	0	0	0	0	0	0	0	0	0	0
koreanmedicalhistory	0	0.24	0.31	0.64	0.1	0.09	0	0	0	0.06	0.06	0	0	0.07	0	0	0	0	0	0	0	0	0	0	0	0	0	0	0	0	0	0	0	0	0	0	0	0	0	0	0	0	0	0	0	0	0	0	0
hyperlipemia	0	0	0	0	0	0	0	0.15	0.07	0.06	0	0.12	0.13	0.14	0	0	0	0	0.1	0	0.11	0	0.17	0.4	0	0	0.28	0	0	0	0	0	0	0	0	0	0	0	0	0	0	0	0	0	0	0	0	0	0
yangkyuksanhwatang	0	0	0.1	0.11	0	0.09	0	0.07	0.07	0.19	0.13	0	0.06	0	0	0.21	0	0	0	0.11	0	0	0	0	0	0	0	0	0	0	0	0	0	0	0	1.72	0	0	0	0	0	0	0	0	0	0	0	0	0
sagunjatang	0	0	0	0.11	0	0	0	0.07	0.21	0	0	0	0.06	0	0.07	0	0.08	0.27	0.1	0.11	0.11	0	0	0	0	0	0	0	0	1.23	0	0	0	0	0	0	0	0	0	0	0	0	0	0	0	0	0	0	0
cerebralpalsy	0	0.35	0.21	0.11	0	0	0.09	0	0.07	0.06	0.06	0	0	0	0.07	0.07	0.08	0	0.1	0.11	0.11	0	0	0	0	0	0	0	0	0	0	0	0	0	0	0	0	0	0	0	0	0	0	0	0	0	0	0	0
weight	0	0	0	0	0.1	0	0.09	0.07	0.07	0.06	0.13	0.31	0	0	0	0	0.08	0	0.1	0.11	0	0	0	0	0	0	0	0	0	0.62	0	0	0	0	0	0	0	0	0	0	0	0	0	0	0	0	0	0	0
scl90r	0	0	0	0	0.1	0.09	0.09	0	0.07	0.13	0.13	0.06	0.13	0.14	0	0.21	0	0	0	0	0	0	0	0	0	0	0	0	0	0	0	0	0	0	0	0	0	0	0	0	0	0	0	0	0	0	0	0	0
literaturestudy	0	0.24	0.31	0.21	0	0.09	0.34	0.07	0	0.13	0	0	0	0	0	0	0	0	0	0	0	0	0.17	0	0	0	0	0	0	0	0	0	0	0	0	0	0	0	0	0	0	0	0	0	0	0	0	0	0
sogal	0	0.24	0	0	0	0	0	0	0	0.13	0	0.19	0.06	0.21	0	0.07	0.16	0	0.1	0	0	0	0	0	0	0	0	0	0	0.62	0	0	0	0	0	0	0	0	0	0	0	0	0	0	0	0	0	0	0
oswestrydisabilityindex	0	0.24	0	0.21	0.1	0.18	0	0.07	0	0.06	0	0	0	0	0.07	0.21	0.08	0.18	0	0	0	0	0	0	0	0	0	0	0	0	0	0	0	0	0	0	0	0	0	0	0	0	0	0	0	0	0	0	0
tritonwr1339	0	0	0	0	0	0	0	0	0	0.06	0	0.19	0	0.07	0.07	0.07	0.16	0	0	0.22	0.11	0	0.17	0.4	0.27	0	0	0	0	0	0	0	0	0	0	0	0	0	0	0	0	0	0	0	0	0	0	0	0
keratitis	0	0	0	0	0.1	0	0	0	0.14	0.19	0.06	0.25	0.32	0	0	0	0	0	0	0	0	0	0	0	0	0	0	0	0	0	0	0	0	0	0	0	0	0	0	0	0	0	0	0	0	0	0	0	0
mastcells	0	0	0.1	0	0.19	0.18	0	0.15	0.14	0	0.19	0	0.13	0	0	0	0	0	0.1	0	0	0.14	0	0	0	0	0	0	0	0	0	0	0	0	0	0	0	0	0	0	0	0	0	0	0	0	0	0	0
immunomodulatory	0	0	0	0	0	0.09	0.09	0	0	0	0	0.06	0.13	0.14	0	0.07	0.08	0.09	0.1	0	0.46	0.14	0	0	0	0	0	0	0	0	0	0	0	0	0	0	0	0	0	0	0	0	0	0	0	0	0	0	0
ssanghwatang	0	0.12	0	0	0	0	0.17	0.3	0.29	0.06	0.06	0.06	0.13	0	0	0	0	0	0	0	0	0	0	0	0	0	0	0	0	0	0	0	0	0	0	0	0	0	0	0	0	0	0	0	0	0	0	0	0
mri	0	0.12	0	0.11	0.19	0	0.09	0.07	0.14	0.19	0	0	0.06	0	0.07	0	0.08	0.09	0	0	0.11	0	0	0	0	0	0	0	0	0	0	0	0	0	0	0	0	0	0	0	0	0	0	0	0	0	0	0	0
gongjindan	0	0	0.1	0.11	0.1	0.54	0	0.07	0	0.06	0.13	0.06	0	0	0.07	0	0	0.09	0	0	0	0	0	0	0	0	0	0	0	0	0	0	0	0	0	0	0	0	0	0	0	0	0	0	0	0	0	0	0
pparγ	0	0.12	0.1	0.32	0.19	0.18	0	0	0.21	0	0	0	0.26	0	0	0	0	0	0	0	0	0	0	0	0	0	0	0	0	0	0	0	0	0	0	0	0	0	0	0	0	0	0	0	0	0	0	0	0
erk12	0.36	0	0	0	0.1	0	0.09	0.07	0	0.06	0.31	0.12	0.26	0	0	0	0	0	0	0	0	0	0	0	0	0	0	0	0	0	0	0	0	0	0	0	0	0	0	0	0	0	0	0	0	0	0	0	0
cold	0	0	0.21	0	0	0.09	0	0	0	0.19	0	0	0.06	0.07	0.07	0.14	0	0	0	0	0	0.14	0	0.2	0.27	0	0.56	0	0	0	0	0	0	0	0	0	0	0	0	0	0	0	0	0	0	0	0	0	0
whitening	0	0.35	0.21	0.11	0	0	0.09	0.07	0.14	0.13	0.13	0.06	0.06	0	0	0	0	0	0	0	0	0	0	0	0	0	0	0	0	0	0	0	0	0	0	0	0	0	0	0	0	0	0	0	0	0	0	0	0
qol	0	0	0	0	0	0.09	0.17	0	0	0.06	0.13	0.19	0.06	0.07	0.07	0.07	0.08	0.18	0	0	0	0	0	0	0	0	0	0	0	0	0	0	0	0	0	0	0	0	0	0	0	0	0	0	0	0	0	0	0
βhexosaminidase	0	0.12	0	0	0	0	0.17	0.22	0.29	0.06	0.25	0	0	0.07	0	0	0	0	0	0	0	0	0	0	0	0	0	0	0	0	0	0	0	0	0	0	0	0	0	0	0	0	0	0	0	0	0	0	0
braindamage	0	0	0	0	0	0	0	0	0	0.06	0	0	0.06	0.07	0.13	0.28	0.24	0.09	0.1	0	0.23	0	0	0	0	0	0	0	0	0	0	0	0	0	0	0	0	0	0	0	0	0	0	0	0	0	0	0	0
guibitang	0	0	0.1	0	0.1	0.09	0	0.3	0	0.19	0	0.12	0.06	0.07	0	0	0	0.18	0	0	0	0	0	0	0	0	0	0	0	0	0	0	0	0	0	0	0	0	0	0	0	0	0	0	0	0	0	0	0
clinicalapplication	0	0.12	0	0.11	0	0	0.09	0.07	0	0.13	0.06	0.06	0.06	0.07	0	0.07	0.16	0	0	0	0	0	0	0.4	0	0	0	0	0	0	0.7	0	0	0	0	0	0	0	0	0	0	0	0	0	0	0	0	0	0
ovariectomizedrat	0	0	0	0	0	0	0.17	0	0	0	0.19	0.06	0.06	0.14	0	0	0	0.09	0.19	0.11	0	0.28	0	0.2	0	0	0	0	0	0	0	0	0	0	0	0	0	0	0	0	0	0	0	0	0	0	0	0	0
temperature	0	0.12	0	0	0	0.09	0.09	0	0	0.13	0.13	0.19	0	0.07	0	0	0.08	0.09	0	0	0	0.14	0	0.2	0	0	0	0	0	0.62	0	0	0	0	0	0	0	0	0	0	0	0	0	0	0	0	0	0	0
postpartumdisease	0	0	0	0	0	0	0	0.07	0.14	0.06	0.19	0.19	0.06	0	0.13	0.14	0	0	0.1	0	0	0	0	0	0	0	0	0	0	0	0	0	0	0	0	0	0	0	0	0	0	0	0	0	0	0	0	0	0
rehmanniaeradix	0	0.12	0.1	0.11	0	0	0.09	0.07	0.07	0	0.06	0.12	0	0	0	0.07	0	0.09	0.1	0.22	0	0	0	0	0	0	0	0	0	0	0	0.68	0	0	0	0	0	1.82	0	0	0	0	0	0	0	0	0	0	0
antiinflammatoryeffects	0	0	0.21	0	0	0.09	0.09	0	0.21	0.13	0.19	0.06	0.06	0	0	0	0.08	0	0.1	0	0	0	0	0	0	0	0	0	0	0	0	0	0	0	0	0	0	0	0	0	0	0	0	0	0	0	0	0	0
ovainducedasthma	0	0	0	0	0	0	0	0	0	0.06	0.06	0.12	0.19	0.48	0.13	0	0	0	0	0	0	0	0	0	0	0	0	0	0	0	0	0	0	0	0	0	0	0	0	0	0	0	0	0	0	0	0	0	0
strabismus	0	0	0.1	0.21	0	0	0	0	0.07	0	0.19	0	0.06	0	0.07	0.07	0	0.09	0	0.11	0	0	0.17	0.4	0	0.38	0	0	0	0	0	0	0	0	0	0	0	0	0	0	0	0	0	0	0	0	0	0	0
ticdisorder	0	0.24	0.1	0	0.1	0.09	0.09	0	0	0.06	0.25	0.06	0.06	0	0.07	0.07	0	0.09	0	0	0	0	0	0	0	0	0	0	0	0	0	0	0	0	0	0	0	0	0	0	0	0	0	0	0	0	0	0	0
cupping	0	0	0	0	0	0.27	0	0.22	0.29	0.19	0.13	0	0	0	0	0	0	0.09	0	0	0	0	0	0	0	0	0	0	0	0	0	0	0	0	0	0	0	0	0	0	0	0	0	0	0	0	0	0	0
lonicerajaponica	0	0	0	0.21	0.1	0.27	0.09	0.07	0.14	0	0	0.25	0	0	0.07	0	0	0.09	0	0	0	0	0	0	0	0	0	0	0	0	0	0	0	0	0	0	0	0	0	0	0	0	0	0	0	0	0	0	0
cornifructus	0	0.12	0	0	0.1	0.18	0	0	0.14	0	0.06	0.19	0.13	0.07	0.07	0.07	0.08	0	0	0	0	0	0	0	0	0	0	0	0	0	0	0	0	0	0	0	0	0	0	0	0	0	0	0	0	0	0	0	0
artemisiaeargifolium	0	0	0	0	0	0	0	0	0.29	0.38	0.31	0	0	0	0	0	0.08	0	0	0	0	0	0	0	0	0	0	0	0	0	0	0	0	0	0	0	0	0	0	0	0	0	0	0	0	0	0	0	0
gastriccancer	0	0	0.1	0	0.29	0.36	0.17	0.07	0	0.06	0	0.06	0	0	0	0	0.08	0.18	0	0	0	0	0	0	0	0	0	0	0	0	0	0	0	0	0	0	0	0	0	0	0	0	0	0	0	0	0	0	0
hyperemesisgravidarum	0	0	0	0.21	0.1	0.09	0.09	0	0	0	0.06	0	0.06	0.07	0.07	0.07	0.08	0	0	0	0.11	0.14	0.17	0	0.27	0	0	0	0	0	0	0	0	0	0	0	0	0	0	0	0	0	0	0	0	0	0	0	0
rheirhizoma	0	0.12	0	0.11	0.1	0	0	0.07	0	0.06	0	0	0.06	0.07	0.07	0.14	0.16	0	0.1	0.22	0	0	0	0	0	0	0	0	0	0	0	0	0	0	0	0	0	0	0	0	0	0	0	0	0	0	0	0	0
diagnosticsystembasedonshanghanlunprovisions	0	0.24	0.21	0.42	0.29	0.36	0	0	0	0	0	0	0	0	0	0	0	0	0	0	0	0	0	0	0	0	0	0	0	0	0	0	0	0	0	0	0	0	0	0	0	0	0	0	0	0	0	0	0
moschus	0	0	0.1	0.11	0.1	0	0	0.07	0	0.06	0.06	0	0.06	0.07	0	0.21	0.08	0	0	0	0	0.28	0	0	0	0	0.28	0	0	0	0	0	0	0	0	0	0	0	0	0	0	0	0	0	0	0	0	0	0
ataxia	0	0.12	0	0	0.1	0	0	0.15	0.07	0.13	0.06	0.12	0	0.07	0	0.14	0	0.09	0.1	0	0	0	0	0	0	0	0	0	0	0	0	0	0	0	0	0	0	0	0	0	0	0	0	0	0	0	0	0	0
gastrin	0	0	0	0.11	0	0.09	0	0	0.07	0	0	0	0	0.07	0.07	0	0.32	0.27	0.1	0	0.23	0	0	0	0	0	0	0	0	0	0	0	0	0	0	0	0	0	0	0	0	0	0	0	0	0	0	0	0
koreanmedicinehospital	0	0.24	0.52	0.53	0.19	0.09	0	0	0	0	0	0	0	0	0	0	0	0	0	0	0	0	0	0	0	0	0	0	0	0	0	0	0	0	0	0	0	0	0	0	0	0	0	0	0	0	0	0	0
catecholamine	0	0	0	0	0	0	0	0	0.07	0	0.06	0	0.13	0	0.07	0.14	0	0.09	0	0.11	0	0	0.17	0.2	0	0	0	0.92	0	0.62	0	0	0	0	1.3	0	0	0	0	0	0	0	0	0	0	0	0	0	0
soshihotang	0	0.24	0.21	0.32	0	0.09	0.09	0.07	0	0	0	0.06	0	0	0.07	0	0	0	0	0	0	0	0.17	0.2	0	0	0	0	0	0.62	0	0	0	0	0	0	0	0	0	0	0	0	0	0	0	0	0	0	0
bodymassindexbmi	0	0.12	0.1	0.11	0.1	0	0.17	0.15	0.21	0.06	0	0	0.06	0	0.13	0	0	0	0	0	0	0	0	0	0	0	0	0	0	0	0	0	0	0	0	0	0	0	0	0	0	0	0	0	0	0	0	0	0
cervicalpain	0.36	0	0.1	0	0.29	0.09	0.17	0.07	0.07	0	0	0	0	0	0	0	0.08	0.18	0.1	0.11	0	0	0	0	0	0	0	0	0	0	0	0	0	0	0	0	0	0	0	0	0	0	0	0	0	0	0	0	0
cervipantotrichumcornu	0	0	0	0	0	0.09	0	0.07	0.07	0.25	0.13	0	0.13	0.07	0.13	0	0.08	0	0	0	0	0	0	0	0	0	0	0	0	0	0	0	0	0	0	0	0	0	0	0	0	0	0	0	0	0	0	0	0
tcell	0	0	0	0	0	0	0	0	0.07	0	0.13	0.12	0	0	0.13	0.21	0.08	0.09	0.1	0.11	0.11	0	0	0	0	0	0	0	0	0	0	0	0	0	0	0	0	0	0	0	0	0	0	0	0	0	0	0	0
koreanorientalmedicine	0	0	0	0	0	0	0.17	0.15	0.07	0.06	0.13	0	0	0	0.2	0	0.16	0	0.1	0	0.11	0	0	0	0	0	0	0	0	0	0	0	0	0	0	0	0	0	0	0	0	0	0	0	0	0	0	0	0
morifolium	0	0.12	0.1	0	0.19	0.09	0.26	0	0	0	0	0.19	0	0.14	0.07	0	0	0	0	0	0	0	0	0	0	0	0.28	0	0	0	0	0	0	0	0	0	0	0	0	0	0	0	0	0	0	0	0	0	0
zusanlist36	0	0	0	0	0	0	0.09	0	0	0	0.06	0.06	0	0.07	0	0.49	0.24	0	0	0.11	0	0	0	0	0	0	0	0	0	0	0	0	0	0	0	0	0	0	0	0	0	0	0	0	0	0	0	0	0
symptomsandsigns	0	0.12	0.21	0.11	0.19	0.09	0	0	0.29	0.06	0.06	0	0.06	0	0	0	0	0	0	0	0	0.14	0	0	0	0	0	0	0	0	0	0	0	0	0	0	0	0	0	0	0	0	0	0	0	0	0	0	0
sputum	0	0.12	0.1	0	0	0.09	0	0	0.07	0.06	0	0.06	0	0	0	0.21	0.08	0.09	0.1	0.11	0	0	0	0.4	0	0	0	0	0	0	0	0	0	0	0	0	0	0	0	0	0	0	0	0	0	0	0	0	0
postmenopause	0	0.12	0.1	0.11	0	0.09	0	0	0	0.06	0.06	0	0.13	0.07	0	0	0.24	0.09	0.1	0.11	0	0	0	0	0	0	0	0	0	0	0	0	0	0	0	0	0	0	0	0	0	0	0	0	0	0	0	0	0
heavymetal	0	0.12	0	0	0	0	0	0	0.14	0.44	0.06	0.06	0.06	0	0	0	0	0	0.19	0	0	0	0	0	0	0	0	0	0	0	0	0	0	0	0	0	0	0	0	0	0	0	0	0	0	0	0	0	0
bangyakhappyun	0.36	0	0	0	0	0	0	0	0.07	0.13	0	0.06	0.26	0.07	0	0.07	0.08	0.18	0.1	0	0	0	0	0	0	0	0	0	0	0	0	0	0	0	0	0	0	0	0	0	0	0	0	0	0	0	0	0	0
ptosis	0	0.12	0	0.11	0	0.09	0.26	0	0	0.06	0	0	0.13	0	0.13	0.07	0.08	0.09	0.1	0	0	0	0	0	0	0	0	0	0	0	0	0	0	0	0	0	0	0	0	0	0	0	0	0	0	0	0	0	0
injinhotang	0	0.12	0	0.11	0.1	0	0.09	0	0	0.19	0.06	0	0.06	0.07	0	0	0	0.09	0	0	0.23	0	0	0.2	0	0	0	0.46	0	0	0	0	0	0	0	0	0	0	0	0	0	0	0	0	0	0	0	0	0
parp	0	0	0	0	0	0	0	0	0	0	0	0	0	0.41	0.26	0.21	0.16	0	0	0	0	0	0	0	0	0	0	0	0	0	0	0	0	0	0	0	0	0	0	0	0	0	0	0	0	0	0	0	0
acupuncturestimulation	0	0	0	0	0	0	0	0	0.07	0.19	0	0	0	0.07	0.13	0.07	0	0.18	0.1	0	0	0	0.17	0	0	0	0	0.46	0	0	0	0	0	1.15	0	0	0	0	0	0	0	0	1.82	0	0	0	0	0	0
lactatedehydrogenase	0	0	0	0	0	0	0	0.07	0	0	0	0.43	0.06	0.07	0.07	0.07	0	0	0	0.22	0	0	0	0	0	0	0	0	0	0	0	0	0	0	0	0	0	0	0	0	2.04	0	0	0	0	0	0	0	0
systemicreview	0	0.24	0.1	0.11	0.1	0.09	0	0.15	0.07	0.19	0.06	0	0	0	0	0	0.16	0	0	0	0	0	0	0	0	0	0	0	0	0	0	0	0	0	0	0	0	0	0	0	0	0	0	0	0	0	0	0	0
directmoxibustion	0	0.24	0.21	0.11	0	0	0	0.15	0	0.13	0.06	0.12	0	0.07	0.07	0	0	0	0	0	0	0	0	0	0.27	0	0	0	0	0	0	0	0	0	0	0	0	0	0	0	0	0	0	0	0	0	0	0	0
lumbarspinalstenosis	0	0.35	0	0.11	0.1	0.09	0	0.15	0	0	0.19	0.12	0	0	0	0.07	0	0	0.1	0	0	0	0	0	0	0	0	0	0	0	0	0	0	0	0	0	0	0	0	0	0	0	0	0	0	0	0	0	0
salviamiltiorrhiza	0	0.12	0.1	0	0	0	0.09	0	0	0.13	0.31	0	0.06	0.07	0.13	0	0	0.09	0	0	0	0	0	0	0	0	0	0	0	0	0	0	0	0	0	0	0	0	0	0	0	0	0	0	0	0	0	0	0
trichophytonmentagrophytes	0	0	0	0	0	0	0	0	0	0.06	0	0.12	0.06	0.34	0.26	0.14	0	0	0	0	0	0	0	0	0	0	0	0	0	0	0	0	0	0	0	0	0	0	0	0	0	0	0	0	0	0	0	0	0
bun	0	0	0.1	0	0	0.09	0	0.07	0	0.13	0.13	0	0	0	0	0.14	0	0.09	0.19	0.11	0.11	0	0	0.2	0	0	0	0	0	0	0	0	0	0	0	0	0	0	0	0	0	0	0	0	0	0	0	0	0
bodyshape	0	0	0.1	0	0.1	0.09	0.09	0	0	0.06	0.19	0.12	0.06	0.21	0	0	0	0.09	0	0	0	0	0	0	0	0	0	0	0	0	0	0	0	0	0	0	0	0	0	0	0	0	0	0	0	0	0	0	0
crf	0	0	0	0	0	0.09	0.17	0.15	0.29	0.19	0.13	0	0	0	0	0.07	0	0	0	0	0	0	0	0	0	0	0	0	0	0	0	0	0	0	0	0	0	0	0	0	0	0	0	0	0	0	0	0	0
skintemperature	0	0	0	0	0	0.09	0.09	0	0.07	0	0.13	0.12	0	0	0	0.07	0.08	0.09	0.1	0.11	0.11	0.14	0	0.2	0	0	0	0	0	0	0	0	0	0	0	0	0	0	0	0	0	0	0	0	0	0	0	0	0
gaitanalysis	0	0.35	0.1	0.11	0	0.72	0.17	0	0	0	0	0	0	0	0	0	0	0	0	0	0	0	0	0	0	0	0	0	0	0	0	0	0	0	0	0	0	0	0	0	0	0	0	0	0	0	0	0	0
ayurveda	0	0	0	0	0.1	0	0	0.07	0.21	0.25	0.13	0	0.13	0.07	0	0.07	0	0	0	0	0	0	0	0	0	0	0	0	0	0	0	0	0	0	0	0	0	0	0	0	0	0	0	0	0	0	0	0	0
kneepain	0	0.12	0.1	0.11	0.1	0.18	0.17	0.22	0	0.13	0.06	0	0	0	0.07	0	0	0	0	0	0	0	0	0	0	0	0	0	0	0	0	0	0	0	0	0	0	0	0	0	0	0	0	0	0	0	0	0	0
suwen	0	0.24	0.1	0	0.1	0.27	0	0.22	0	0	0	0	0.13	0	0.2	0	0	0	0	0	0	0	0	0	0	0	0	0	0	0	0	0	0	0	0	0	0	0	0	0	0	0	0	0	0	0	0	0	0
hiccup	0	0	0.21	0	0	0	0	0	0.14	0.06	0.06	0.06	0.06	0	0	0.07	0.08	0.18	0	0	0.11	0	0.17	0.2	0	0	0	0	0	0	0	0	0	0	0	0	0	0	0	0	0	0	0	0	0	0	0	0	0
adenomyosis	0	0.35	0	0.11	0.19	0	0.09	0.07	0.14	0.06	0	0.06	0.06	0.07	0.07	0	0	0	0	0	0	0	0	0	0	0	0	0	0	0	0	0	0	0	0	0	0	0	0	0	0	0	0	0	0	0	0	0	0
gsh	0	0	0	0	0.1	0.18	0	0	0.14	0	0.31	0.12	0	0	0	0.07	0.16	0	0	0	0	0	0	0	0	0	0	0	0	0	0	0	0	0	0	0	0	0	0	0	0	0	0	0	0	0	0	0	0
kneeosteoarthritis	0	0.24	0	0.11	0.1	0.18	0.17	0.07	0	0	0.13	0	0	0.27	0	0	0	0	0	0	0	0	0	0	0	0	0	0	0	0	0	0	0	0	0	0	0	0	0	0	0	0	0	0	0	0	0	0	0
hypothalamus	0	0	0	0	0	0.09	0.09	0	0.07	0	0	0.19	0.13	0	0.07	0.28	0	0.09	0	0	0	0	0	0	0	0	0	0.46	0	0	0	0	0	0	0	0	0	0	0	0	0	0	0	0	0	0	0	0	0
chronicpain	0	0	0	0	0.1	0	0.09	0.22	0.07	0.06	0.06	0	0.13	0.07	0.13	0.07	0	0.09	0	0	0	0	0	0	0	0	0	0	0	0	0	0	0	0	0	0	0	0	0	0	0	0	0	0	0	0	0	0	0
meridianmuscle	0	0	0	0	0.1	0	0.09	0.07	0	0.06	0	0.06	0.13	0.27	0.07	0.07	0.08	0.09	0	0	0	0	0	0	0	0	0	0	0	0	0	0	0	0	0	0	0	0	0	0	0	0	0	0	0	0	0	0	0
singledosetoxicity	0.36	0.12	0	0	0.1	0.27	0.09	0	0.21	0.13	0	0	0.13	0	0	0	0.08	0	0	0	0	0	0	0	0	0	0	0	0	0	0	0	0	0	0	0	0	0	0	0	0	0	0	0	0	0	0	0	0
nucleusaccumbens	0	0	0	0	0.1	0	0.09	0	0.07	0.13	0	0	0.06	0.21	0.07	0.28	0	0.09	0	0	0	0	0	0	0	0	0	0	0	0	0	0	0	0	0	0	0	0	0	0	0	0	0	0	0	0	0	0	0
postpartumdepression	0	0	0	0	0.1	0.09	0	0.07	0.14	0.13	0	0.06	0.06	0.07	0	0.07	0.08	0.27	0	0	0	0	0	0	0	0	0	0	0	0	0	0	0	0	0	0	0	0	0	0	0	0	0	0	0	0	0	0	0
drinking	0	0	0	0.11	0.1	0.09	0.09	0.07	0.07	0.13	0.06	0.06	0.06	0	0.07	0.07	0	0	0.1	0	0.11	0	0	0	0	0	0	0	0	0	0	0	0	0	0	0	0	0	0	0	0	0	0	0	0	0	0	0	0
ultrasonography	0	0	0.21	0.42	0.1	0	0	0.07	0.07	0.13	0.06	0	0.06	0	0	0	0.08	0.09	0	0	0	0	0	0	0	0	0	0	0	0	0	0	0	0	0	0	0	0	0	0	0	0	0	0	0	0	0	0	0
hepatocellularcarcinoma	0	0	0.1	0.11	0	0.18	0	0.07	0	0.06	0.13	0.06	0.13	0.21	0	0	0	0.09	0	0	0	0	0	0	0	0	0	0	0	0	0	0	0	0	0	0	0	0	0	0	0	0	0	0	0	0	0	0	0
alopeciaareata	0.36	0.12	0.1	0	0.1	0	0.09	0	0	0.13	0	0	0	0.07	0.13	0	0	0.18	0	0	0.11	0	0.17	0	0	0	0.28	0	0	0	0	0	0	0	0	0	0	0	0	0	0	0	0	0	0	0	0	0	0
cerebralhemodynamics	0	0	0	0.11	0	0	0	0.07	0	0	0	0.06	0	0.14	0.26	0.21	0.08	0.18	0	0	0	0	0	0	0	0	0	0	0	0	0	0	0	0	0	0	0	0	0	0	0	0	0	0	0	0	0	0	0
sciatica	0	0	0	0	0.1	0	0	0	0	0.13	0.06	0.12	0.06	0.14	0.07	0.07	0	0.09	0.1	0.11	0	0	0	0	0	0	0	0	0	0.62	0	0	0	0	0	0	0	0	0	0	0	0	0	0	0	0	0	0	0
cytochromep450	0	0.12	0	0	0.1	0	0.17	0.15	0	0	0	0.19	0.13	0	0.07	0.14	0.08	0	0	0	0	0	0	0	0	0	0	0	0	0	0	0	0	0	0	0	0	0	0	0	0	0	0	0	0	0	0	0	0
ovarianfunction	0	0	0	0	0	0	0	0	0.14	0.13	0.06	0.25	0	0	0	0	0.08	0	0	0	0	0.28	0	0.2	0	0.38	0	0	0	0	0	0	0	0	0	0	0	1.82	0	0	0	0	0	0	0	0	0	0	0
gigong	0	0.47	0.21	0.11	0	0.09	0	0	0.07	0.06	0.06	0	0.06	0	0	0.14	0	0	0	0	0	0	0	0	0	0.38	0	0	0	0	0	0	0	0	0	0	0	0	0	0	0	0	0	0	0	0	0	0	0
hrvheartratevariability	0	0	0	0.21	0.1	0.09	0.09	0	0.14	0.06	0.06	0	0.13	0.14	0.07	0	0	0	0	0	0	0	0	0	0	0	0	0	0	0	0	0	0	0	0	0	0	0	0	0	0	0	0	0	0	0	0	0	0
menopausaldisorder	0.36	0.35	0	0	0.1	0	0.26	0.07	0	0.06	0.13	0	0.06	0	0	0	0	0	0	0	0.11	0	0	0	0	0	0	0	0	0	0	0	0	0	0	0	0	0	0	0	0	0	0	0	0	0	0	0	0
externalapplication	0	0.12	0	0	0.29	0.18	0	0	0	0.19	0.13	0.06	0	0	0	0	0.08	0.09	0	0	0	0	0	0	0	0	0	0	0	0	0	0	0	0	0	0	0	0	0	0	0	0	0	0	0	0	0	0	0
microtissue	0	0	0	0	0	0	0	0	0	0	0.19	0	0.13	0.07	0.33	0.21	0	0	0	0	0	0	0	0	0	0	0	0	0	0	0	0	0	0	0	0	0	0	0	0	0	0	0	0	0	0	0	0	0
elderly	0	0.12	0.1	0	0	0.27	0	0.22	0	0	0.13	0	0.13	0.07	0	0.07	0	0	0	0	0	0	0	0	0	0	0	0	0	0	0	0	0	0	0	0	0	0	0	0	0	0	0	0	0	0	0	0	0
evodiaefructus	0	0.12	0	0.21	0	0	0.09	0	0.07	0.06	0.19	0.06	0	0.21	0	0	0	0	0	0	0.11	0	0	0	0	0	0	0	0	0	0	0	0	0	0	0	0	0	0	0	0	0	0	0	0	0	0	0	0
oryeongsan	0	0.12	0.21	0.21	0.1	0.18	0.17	0	0	0	0	0.06	0	0	0.07	0	0	0	0	0	0	0	0	0	0	0	0.28	0	0	0	0	0	0	0	0	0	0	0	0	0	2.04	0	0	0	0	0	0	0	0
overweight	0	0	0.1	0	0.1	0.18	0.17	0	0	0.06	0.13	0	0.06	0	0	0.21	0.08	0	0	0	0	0	0	0	0	0	0	0	0	0	0	0	0	0	0	0	0	0	0	0	0	0	0	0	0	0	0	0	0
bdnf	0.71	0	0	0	0	0.09	0.09	0.15	0.07	0.13	0.13	0	0.06	0.07	0	0.07	0	0	0	0	0	0	0	0	0	0	0	0	0	0	0	0	0	0	0	0	0	0	0	0	0	0	0	0	0	0	0	0	0
acupressure	0	0	0.21	0.11	0	0.18	0.09	0.07	0.07	0.13	0	0	0	0.07	0.07	0.07	0	0.09	0	0	0	0	0	0	0	0	0	0	0	0	0	0	0	0	0	0	0	0	0	0	0	0	0	0	0	0	0	0	0
cinnamomicortex	0	0.12	0	0	0.1	0.09	0.09	0.15	0	0	0	0.06	0	0.07	0	0.14	0	0.09	0.1	0.11	0.11	0	0	0	0	0	0	0	0	0	0	0	0	0	0	0	0	0	0	0	0	0	0	0	0	0	0	0	0
pc12cell	0	0	0	0	0	0	0.09	0	0.07	0.06	0.06	0	0.19	0	0	0.35	0.08	0	0	0.11	0	0	0	0	0	0	0	0	0	0	0	0	0	0	0	0	0	0	0	0	0	0	0	0	0	0	0	0	0
banhasasimtang	0	0.24	0.1	0	0	0	0.17	0	0	0.06	0	0	0	0	0.07	0.07	0.32	0	0	0.11	0	0	0	0	0	0	0	0	0	0	0	0.68	0	0	0	0	0	0	0	0	0	0	0	0	0	0	0	0	0
progesterone	0	0	0	0	0	0	0.09	0	0	0	0	0.12	0.58	0	0.07	0.07	0	0	0	0	0	0	0	0	0	0	0	0	0	0	0	0	0	0	0	0	0	0	0	0	0	0	0	0	0	0	0	0	0
wallenbergssyndrome	0	0	0.1	0	0	0	0	0	0.07	0.13	0	0	0.06	0.14	0.07	0.14	0.08	0.18	0.1	0	0	0	0	0	0	0	0	0	0	0	0	0	0	0	0	0	0	0	0	0	0	0	0	0	0	0	0	0	0
chroniccough	0	0.12	0.1	0.21	0	0.18	0.09	0.07	0	0.13	0.06	0	0	0	0.07	0.14	0	0	0	0	0	0	0	0	0	0	0	0	0	0	0	0	0	0	0	0	0	0	0	0	0	0	0	0	0	0	0	0	0
sulfurdioxide	0	0	0	0	0	0	0.17	0.07	0.21	0.31	0.13	0.06	0	0	0	0	0	0	0	0	0	0	0	0	0	0	0	0	0	0	0	0	0	0	0	0	0	0	0	0	0	0	0	0	0	0	0	0	0
evaluation	0.36	0.12	0	0	0.19	0	0.09	0	0.07	0.06	0	0.06	0.06	0	0	0	0.16	0.09	0.1	0.11	0	0	0	0	0	0	0	0	0	0	0	0	0	0	0	0	0	0	0	0	0	0	0	0	0	0	0	0	0
pruritus	0	0	0.1	0.21	0.1	0	0	0.15	0.07	0.06	0	0.06	0	0.14	0.07	0.07	0	0.09	0	0	0	0	0	0	0	0	0	0	0	0	0	0	0	0	0	0	0	0	0	0	0	0	0	0	0	0	0	0	0
moxa	0	0	0.1	0	0.1	0.09	0	0.07	0.21	0	0	0.06	0.06	0.07	0	0.14	0	0.09	0	0.11	0	0	0	0	0	0	0	0	0	0	0	0	0	0	0	0	0	0	0	0	0	0	0	0	0	0	0	0	0
chronicobstructivepulmonarydisease	0	0.12	0	0.11	0	0.18	0	0.45	0.14	0.06	0	0	0	0	0	0	0	0	0.1	0	0	0	0	0	0	0	0	0	0	0	0	0	0	0	0	0	0	0	0	0	0	0	0	0	0	0	0	0	0
morphology	0.36	0.24	0	0	0.29	0	0.09	0.07	0	0.13	0.13	0.06	0	0	0	0	0	0	0	0	0	0	0	0	0	0	0	0	0	0	0	0	0	0	1.3	0	0	0	0	0	0	0	0	0	0	0	0	0	0
gb34	0	0	0	0.11	0	0.09	0.09	0	0.07	0.06	0.19	0.06	0.13	0	0.07	0	0	0	0.1	0	0.11	0	0	0	0	0	0	0	0	0	0	0	0	0	0	0	0	0	0	0	0	0	0	0	0	0	0	0	0
persicaesemen	0	0.12	0	0	0.1	0.09	0	0	0	0.13	0.06	0.06	0.06	0	0.13	0.07	0.08	0	0	0	0	0	0.17	0.2	0	0	0	0	0	0	0	0	0	0	0	0	0	0	0	0	0	0	0	0	0	0	0	0	0
lasertherapy	0	0.24	0.21	0	0	0.18	0	0	0	0	0	0	0.06	0.07	0.2	0	0	0.18	0	0	0	0	0	0	0.27	0	0	0	0	0	0	0	0	0	0	0	0	0	0	0	0	0	0	0	0	0	0	0	0
morphologicalidentification	0	0	0	0	0	0	0	0	0	0	0	0.25	0.19	0.14	0.33	0	0	0	0	0	0	0	0	0	0	0	0	0	0	0	0	0	0	0	0	0	0	0	0	0	0	0	0	0	0	0	0	0	0
antistress	0	0.12	0	0	0	0	0.09	0	0	0	0.06	0	0.06	0	0.13	0.07	0.08	0	0	0.11	0	0	0.34	0.2	0	0.38	0	0	0	0	0	0	0	0	0	0	0	0	0	0	0	0	0	0	0	0	2	0	0
crataegifructus	0	0.12	0.1	0	0	0	0	0	0	0	0.06	0.06	0.06	0.21	0	0.07	0.24	0.09	0.1	0	0	0	0	0	0	0	0	0	0	0	0	0	0	0	0	0	0	0	0	0	0	0	0	0	0	0	0	0	0
vasodilation	0.36	0	0	0.11	0	0	0	0	0	0.06	0	0	0.06	0.07	0.2	0.14	0.16	0.09	0	0.11	0	0	0	0	0	0	0	0	0	0	0	0	0	0	0	0	0	0	0	0	0	0	0	0	0	0	0	0	0
gfap	0	0	0	0	0.1	0	0	0.15	0.07	0.31	0.25	0.06	0	0	0	0	0	0	0	0	0	0	0	0	0	0	0	0	0	0	0	0	0	0	0	0	0	0	0	0	0	0	0	0	0	0	0	0	0
vasvisualanaloguescale	0	0	0	0	0	0.09	0.09	0.3	0	0	0	0.06	0.13	0.07	0.13	0	0.08	0.09	0	0	0	0	0	0	0	0	0	0	0	0	0	0	0	0	0	0	0	0	0	0	0	0	0	0	0	0	0	0	0
dentalcaries	0	0	0.1	0.21	0	0	0	0	0.07	0	0	0.25	0.06	0.21	0	0.07	0	0	0	0	0.11	0	0	0	0	0	0	0	0	0	0	0	0	0	0	0	0	0	0	0	0	0	0	0	0	0	0	0	0
herbaldrug	0	0	0	0.11	0.29	0.09	0	0.22	0.14	0.13	0.06	0	0	0	0	0	0	0.09	0	0	0	0	0	0	0	0	0	0	0	0	0	0	0	0	0	0	0	0	0	0	0	0	0	0	0	0	0	0	0
trp1	0	0	0.1	0	0.19	0.09	0	0.07	0.21	0.13	0.13	0.12	0	0	0	0	0	0	0	0	0	0	0	0	0	0	0	0	0	0	0	0	0	0	0	0	0	0	0	0	0	0	0	0	0	0	0	0	0
preventivemedicine	0.36	0.12	0.21	0	0.19	0	0.09	0	0.21	0	0.19	0.06	0	0	0	0	0	0	0	0	0	0	0	0	0	0	0	0	0	0	0	0	0	0	0	0	0	0	0	0	0	0	0	0	0	0	0	0	0
qualitycontrol	0	0.12	0.21	0.21	0	0	0	0.07	0	0.06	0.06	0	0.06	0.21	0.07	0.07	0	0	0	0	0	0	0	0	0	0	0	0	0	0	0	0	0	0	0	0	0	0	0	0	0	0	0	0	0	0	0	0	0
prognosis	0	0	0	0.11	0.1	0	0.09	0.07	0.07	0	0.13	0	0	0	0.07	0.07	0.08	0.09	0.19	0	0	0.14	0	0	0	0	0	0	0	0	0	0	0	0	0	0	0	0	0	0	0	0	0	0	0	0	0	0	0
ganodermalucidum	0	0	0.31	0.11	0.19	0	0.09	0	0.14	0.06	0	0.06	0	0.07	0	0.07	0	0	0	0	0	0	0	0	0	0	0	0.46	0	0	0	0	0	0	0	0	0	0	0	0	0	0	0	0	0	0	0	0	0
hysterectomy	0	0.12	0.1	0.11	0.1	0	0	0	0.07	0.06	0	0.06	0.06	0.14	0.13	0	0.08	0.09	0	0	0	0	0	0	0	0	0	0	0	0	0	0	0	0	0	0	0	0	0	0	0	0	0	0	0	0	0	0	0
stability	0	0	0.31	0	0	0.18	0	0.07	0	0.13	0	0.06	0	0.14	0	0	0.08	0	0.1	0	0	0	0	0.2	0	0	0	0	0	0	0	0	0	0	0	0	0	0	0	0	0	0	0	0	0	0	0	0	0
interleukin6	0	0.12	0	0	0	0.09	0	0	0.29	0.06	0.13	0.06	0.06	0.07	0	0	0	0	0	0.11	0.11	0	0	0	0	0	0	0	0	0	0	0	0	0	0	0	0	0	0	0	0	0	0	0	0	0	0	0	0
platycodiradix	0	0	0.1	0	0	0.09	0.17	0	0.07	0.06	0	0	0.13	0.07	0	0.14	0	0.09	0.19	0	0	0	0	0	0	0	0	0	0	0	0	0	0	0	0	0	0	0	0	0	0	0	0	0	0	0	0	0	0
ct105	0	0	0	0	0	0	0	0	0	0	0	0.06	0.19	0.14	0.39	0	0.16	0	0	0	0	0	0	0	0	0	0	0	0	0	0	0	0	0	0	0	0	0	0	0	0	0	0	0	0	0	0	0	0
rehmanniaglutinosa	0	0.12	0	0	0.1	0.09	0.09	0.15	0	0.13	0.06	0.06	0.13	0.07	0	0	0	0	0	0.11	0	0	0	0	0	0	0	0	0	0	0	0	0	0	0	0	0	0	0	0	0	0	0	0	0	0	0	0	0
riskfactors	0	0	0	0.11	0	0	0	0.07	0	0.25	0.13	0	0.06	0	0	0.14	0.08	0	0.1	0	0.11	0	0	0	0	0	0	0	0	0	0	0	0	0	0	0	0	0	0	0	0	0	0	0	0	0	0	0	0
mibyeong	0.71	0.71	0.21	0.32	0	0.09	0	0	0	0	0	0	0	0	0	0	0	0	0	0	0	0	0	0	0	0	0	0	0	0	0	0	0	0	0	0	0	0	0	0	0	0	0	0	0	0	0	0	0
acupoints	0	0	0	0	0	0	0	0.07	0	0.06	0.06	0.19	0.06	0.14	0.07	0.14	0	0	0.1	0	0.11	0	0	0	0	0	0	0	0	0	0	0	0	0	0	0	0	0	0	0	0	0	0	0	0	0	0	0	0
centralnervoussystem	0	0	0	0	0	0.09	0	0.07	0	0	0	0	0.19	0	0.07	0.07	0.08	0	0.19	0	0.11	0	0.34	0	0	0	0	0	0	0	0.7	0	0	0	0	0	0	0	0	0	0	0	0	0	0	0	0	0	0
antibacterialeffect	0.36	0	0	0.11	0.1	0.36	0.09	0.15	0.14	0	0	0	0	0	0.07	0	0	0	0	0	0	0	0	0	0	0	0	0	0	0	0	0	0	1.15	0	0	0	0	0	0	0	0	0	0	0	0	0	0	0
dioscoreaerhizoma	0	0	0	0.21	0	0	0	0	0.07	0.06	0.19	0.06	0.19	0.07	0	0.14	0	0	0	0	0	0	0	0	0	0	0	0	0	0	0	0	0	0	0	0	0	0	0	0	0	0	0	0	0	0	0	0	0
dysarthria	0	0.12	0.1	0	0.1	0	0	0	0	0.06	0.06	0.19	0	0.07	0.07	0.14	0.08	0	0.1	0	0	0	0	0	0	0	0	0	0	0	0	0	0	0	0	0	0	0	0	0	0	0	0	0	0	0	0	0	0
candidaalbicans	0	0	0	0	0	0	0.09	0.07	0.07	0.19	0.06	0	0.06	0.21	0.2	0	0	0	0	0	0	0	0	0	0	0	0	0	0	0	0	0	0	0	0	0	0	0	0	0	0	0	0	0	0	0	0	0	0
nnos	0	0.12	0.1	0.11	0	0.27	0.09	0	0	0	0	0	0.06	0	0.13	0.14	0.08	0.09	0	0	0	0	0	0	0	0	0	0	0	0	0	0	0	0	0	0	0	0	0	0	0	0	0	0	0	0	0	0	0
sipjeondaebotang	0	0	0	0	0	0	0	0	0.14	0.06	0.31	0	0.06	0	0.07	0.07	0	0.18	0	0	0.11	0	0	0	0	0	0	0	0	0	0	0	0	0	0	0	0	0	0	0	0	0	0	0	0	0	0	0	0
sideeffects	0	0	0	0.21	0	0	0.51	0.07	0	0.06	0	0	0	0	0	0.07	0.08	0	0.1	0	0	0	0	0	0.27	0	0	0	0	0	0	0	0	0	0	0	0	0	0	0	0	0	0	0	0	0	0	0	0
chunatherapy	0	0	0.1	0.21	0.1	0.18	0.09	0.07	0	0	0.06	0.19	0.06	0	0.07	0	0	0	0	0	0	0	0	0	0	0	0	0	0	0	0	0	0	0	0	0	0	0	0	0	0	0	0	0	0	0	0	0	0
cheongsimyeonjatang	0	0.24	0	0	0.19	0.18	0.09	0.07	0	0	0.06	0	0.06	0.07	0.13	0.07	0	0	0	0	0	0	0	0	0	0	0	0	0	0	0	0	0	0	0	0	0	0	0	0	0	0	0	0	0	0	0	0	0
myopia	0	0	0.1	0.11	0	0.18	0	0.07	0	0.06	0.06	0.12	0.06	0	0	0	0	0.09	0	0	0	0	0.17	0	0	0	0	0	0	1.23	0	0	0	0	0	0	0	0	0	0	0	0	0	0	0	0	0	0	0
helacell	0	0	0	0	0	0	0	0.07	0	0.06	0.13	0.06	0.32	0.07	0	0	0	0	0.1	0	0	0.14	0.17	0	0	0	0	0	0	0	0	0	0	0	0	0	0	0	0	0	0	0	0	0	0	0	0	0	0
tcd	0	0	0	0	0	0	0	0.07	0.14	0	0.06	0	0.06	0.07	0.13	0	0.16	0	0.1	0	0.23	0	0.17	0	0	0	0	0	0	0	0	0	0	0	0	0	0	0	0	0	0	0	0	0	0	0	0	0	0
th2	0.36	0	0	0	0	0.09	0.09	0	0.07	0.13	0.06	0	0	0.21	0.07	0.14	0	0.09	0	0	0	0	0	0	0	0	0	0	0	0	0	0	0	0	0	0	0	0	0	0	0	0	0	0	0	0	0	0	0
blood	0	0	0	0	0.1	0	0	0.07	0.07	0.06	0.06	0	0	0.07	0.13	0.07	0	0	0.1	0.11	0.11	0	0	0	0	0	0	0.46	0	0	0	0	0	0	0	0	0	0	0	0	0	0	0	0	0	0	0	0	3.13
thymocytes	0	0	0	0	0	0	0	0.07	0	0.06	0.06	0.06	0.13	0.14	0.13	0.14	0.08	0	0	0	0.11	0	0	0	0	0	0	0	0	0	0	0	0	0	0	0	0	0	0	0	0	0	0	0	0	0	0	0	0
cv12	0	0	0.1	0.11	0.1	0	0.17	0	0.07	0.13	0.06	0	0	0.07	0.07	0.07	0	0	0.1	0	0.11	0	0	0	0	0	0	0	0	0	0	0	0	0	0	0	0	0	0	0	0	0	0	0	0	0	0	0	0
evidencebasedmedicine	0	0.12	0	0	0	0.18	0.17	0.15	0.14	0.06	0.06	0.12	0	0.07	0	0	0	0	0	0	0	0	0	0	0	0	0	0	0	0	0	0	0	0	0	0	0	0	0	0	0	0	0	0	0	0	0	0	0
mapks	0	0.24	0.1	0	0.19	0.09	0.17	0.15	0	0.13	0.06	0	0.06	0	0	0	0	0	0	0	0	0	0	0	0	0	0	0	0	0	0	0	0	0	0	0	0	0	0	0	0	0	0	0	0	0	0	0	0
hepatoxicity	0	0	0	0	0	0	0	0	0	0	0.06	0.06	0.13	0.07	0.07	0.07	0.08	0.18	0	0.22	0.11	0	0	0	0.27	0	0	0	0	0	0	0	0	0	0	0	0	0	0	0	0	0	0	0	0	0	0	0	0
moxacombustion	0	0	0	0	0	0	0	0	0	0	0	0	0	0	0.2	0.21	0	0.18	0	0.33	0.11	0	0.17	0	0	0	0.28	0	0	0	0	0	0	0	0	0	0	0	0	0	0	0	0	0	0	0	0	0	0
perspiration	0	0	0.1	0.11	0	0	0.09	0.07	0.14	0.19	0	0	0.06	0	0	0	0.08	0.09	0	0.11	0	0	0.17	0	0	0	0	0	0	0	0	0	0	0	0	0	0	0	0	0	0	0	0	0	0	0	0	0	0
sciaticnerve	0	0	0.1	0	0	0.18	0.17	0.07	0	0.06	0.25	0	0	0.07	0.07	0	0	0	0	0	0	0.14	0	0	0	0	0	0	0	0	0	0	0	0	0	0	0	0	0	0	0	0	0	0	0	0	0	0	0
nicotine	0	0	0	0	0	0	0	0	0	0.13	0.13	0.06	0.13	0.07	0.13	0	0.24	0.09	0	0	0	0	0	0	0	0	0	0	0	0	0	0	0	0	0	0	0	0	0	0	0	0	0	0	0	0	0	0	0
depigmentation	0	0	0.1	0	0	0.09	0	0	0.14	0.06	0.13	0.06	0.06	0	0.13	0.21	0	0	0	0	0	0	0	0	0	0	0	0	0	0	0	0	0	0	0	0	0	0	0	0	0	0	0	0	0	0	0	0	0
phellodendricortex	0.36	0	0.1	0.11	0	0	0	0.15	0.07	0.06	0	0.06	0	0.21	0	0.07	0	0.09	0	0	0	0	0	0	0	0	0	0	0	0	0	0	0	0	0	0	0	0	3.33	0	0	0	0	0	0	0	0	0	0
antioxidativeeffects	0	0	0	0	0	0	0	0	0	0	0	0.19	0	0	0.07	0.14	0.24	0	0	0.22	0.23	0.14	0	0	0	0	0	0	0	0	0	0	0	0	0	0	0	0	0	0	0	0	0	0	0	0	0	0	0
constitutionalmedicine	0.36	0.12	0	0.11	0	0.09	0.09	0.07	0.07	0.06	0.06	0	0.06	0	0	0	0	0	0	0	0	0	0	0.2	0.27	0.38	0	0	0	0	0	0	0	0	0	0	0	0	0	0	0	0	1.82	0	0	0	0	0	0
china	0	0	0	0.11	0.1	0	0.17	0.15	0	0	0.13	0	0	0.07	0.07	0	0	0	0	0.22	0	0.14	0	0	0.27	0	0	0	0	0	0	0	0	0	0	0	0	0	0	0	0	0	0	0	0	0	0	0	0
gamisoyosan	0	0	0.1	0.11	0.1	0	0.17	0.15	0.07	0	0.06	0	0	0.07	0.07	0	0	0.09	0	0	0	0	0.17	0	0	0.38	0	0	0	0	0	0	0	0	0	0	0	0	0	0	0	0	0	0	0	0	0	0	0
suddensensorineuralhearingloss	0	0.12	0.21	0.21	0	0.18	0	0.07	0.07	0.06	0	0.06	0	0	0	0.14	0.08	0	0	0	0	0	0	0	0	0	0	0	0	0	0	0	0	0	0	0	0	0	0	0	0	0	0	0	0	0	0	0	0
beevenomacupuncturetherapy	0	0	0	0	0	0	0	0	0	0.06	0.25	0.12	0.26	0	0.13	0	0	0.09	0	0	0	0	0	0	0	0	0	0	0	0	0	0	0	0	0	0	0	0	0	0	0	0	0	0	0	0	0	0	0
phellinuslinteus	0	0.12	0	0	0	0	0	0	0	0	0	0.19	0.13	0.07	0.13	0.07	0.16	0	0.19	0	0	0	0	0	0	0	0	0	0	0	0	0	0	0	0	0	0	0	0	0	0	0	0	0	0	0	0	0	0
bangpungtongsungsan	0	0	0.21	0	0.1	0	0.09	0	0.07	0.13	0.13	0.06	0.13	0	0	0.07	0.08	0	0	0	0	0	0	0	0	0	0	0	0	0	0	0	0	0	0	0	0	0	0	0	0	0	0	0	0	0	0	0	0
radialpulse	0	0.12	0.1	0.21	0.19	0.18	0.26	0.07	0	0.06	0	0	0	0	0	0	0	0	0	0	0	0	0	0	0	0	0	0	0	0	0	0	0	0	0	0	0	0	0	0	0	0	0	0	0	0	0	0	0
powerspectrum	0	0	0	0	0	0	0	0	0.14	0	0	0.12	0.06	0	0.07	0.21	0.08	0	0.1	0	0	0	0	0	0	0	0	0	0	0	0	0	0	1.15	1.3	0	0	0	0	0	0	0	0	0	0	0	0	0	0
epimediiherba	0.36	0	0	0	0	0.09	0	0.07	0	0.13	0	0	0	0.14	0	0	0	0.09	0.19	0.11	0	0.14	0	0	0	0	0	0	0	0	0	0	0	0	0	0	0	0	0	0	0	2.33	0	0	0	0	0	0	0
antidepressant	0	0	0	0.11	0.1	0.36	0	0.07	0.21	0.19	0	0	0	0	0	0	0	0	0	0	0	0	0	0	0	0	0	0	0	0	0	0	0	0	0	0	0	0	0	0	0	0	0	0	0	0	0	0	0
chronicfatigue	0	0	0.1	0	0	0.18	0.17	0.15	0.07	0.13	0	0.06	0	0.07	0.07	0	0	0	0	0	0	0	0	0	0	0	0	0	0	0	0	0	0	0	0	0	0	0	0	0	0	0	0	0	0	0	0	0	0
kigong	0	0	0	0	0	0	0	0	0	0	0.13	0.06	0	0	0	0	0.08	0.18	0.1	0.11	0.11	0	0.17	0.4	0.27	0	0	0	0	0	0	0	0	0	0	0	0	0	0	0	0	0	0	0	0	0	0	0	0
anemia	0	0.12	0	0	0	0	0	0.15	0	0	0.06	0.06	0	0.07	0.26	0.07	0.08	0	0	0	0	0	0	0	0	0	0	0.46	0	0	0	0	0	0	0	0	0	0	0	0	0	0	0	0	0	0	0	0	0
vitiligo	0.36	0	0	0.21	0.1	0	0	0	0	0	0.06	0	0.06	0.14	0	0	0	0	0	0	0	0.14	0	0	0	0	0.28	0.46	0.43	0	0	0.68	0	0	0	0	0	0	0	0	0	0	0	0	0	0	0	0	0
chemokine	0	0	0	0.11	0.1	0.09	0	0.07	0.14	0	0.06	0.19	0.13	0	0.07	0	0	0	0	0	0	0	0	0	0	0	0	0	0	0	0	0	0	0	0	0	0	0	0	0	0	0	0	0	0	0	0	0	0
warmneedling	0	0.12	0.1	0.42	0.1	0.18	0	0	0.07	0.06	0.13	0	0	0	0	0	0	0	0	0	0	0	0	0	0	0	0	0	0	0	0	0	0	0	0	0	0	0	0	0	0	0	0	0	0	0	0	0	0
silymarin	0	0	0	0	0.1	0	0	0.22	0.21	0.06	0.13	0	0	0.07	0.07	0.07	0	0	0	0	0	0	0	0	0	0	0	0	0	0	0	0	0	0	0	0	0	0	0	0	0	0	0	0	0	0	0	0	0
chronicprostatitis	0	0	0	0	0.1	0	0	0	0.07	0.06	0.06	0.06	0	0.14	0	0.07	0.08	0.18	0	0.11	0	0	0	0	0.27	0	0	0	0	0	0	0	0	0	0	0	0	0	0	0	0	0	0	0	0	0	0	0	0
subacutetoxicity	0	0.12	0.1	0	0	0	0	0	0	0.06	0.13	0.12	0.06	0	0	0.14	0.08	0.09	0	0	0	0.14	0	0	0	0	0	0	0	0	0	0	0	0	0	0	0	0	0	0	0	0	0	0	0	0	0	0	0
sleep	0	0	0	0.21	0	0	0.09	0.3	0	0	0.06	0	0	0.14	0	0.14	0.08	0	0	0	0	0	0	0	0	0	0	0	0	0	0	0	0	0	0	0	0	0	0	0	0	0	0	0	0	0	0	0	0
sweat	0	0	0.1	0	0	0	0.09	0.07	0.14	0.06	0	0	0	0.07	0	0.07	0	0	0.29	0	0	0.14	0	0	0	0	0.28	0	0	0	0	0	0	0	0	0	0	0	0	0	0	0	0	0	0	0	0	0	0
microscopictissue	0	0	0	0	0	0	0	0	0	0	0	0.31	0.19	0.27	0.07	0	0	0	0	0	0	0	0	0	0	0	0	0	0	0	0	0	0	0	0	0	0	0	0	0	0	0	0	0	0	0	0	0	0
sanghallon	0	0	0	0	0	0	0	0	0	0	0.19	0.06	0.06	0	0.07	0	0	0	0	0	0.23	0.28	0.17	0	0	0.38	0	0	0	0	0	0	0	0	0	0	0	0	0	0	0	0	0	1.47	0	0	0	0	0
cuppingtherapy	0.36	0	0	0.11	0	0	0.09	0.07	0.07	0	0.19	0.06	0	0	0	0.07	0	0	0	0	0	0.14	0	0.2	0	0	0.28	0	0	0	0	0	0	0	0	0	0	0	0	0	0	0	0	0	0	0	0	0	0
angelicagigas	0.36	0	0	0	0.1	0	0.17	0.07	0.07	0	0.06	0.06	0.06	0.14	0.07	0	0.08	0	0	0	0	0	0	0	0	0	0	0	0	0	0	0	0	0	0	0	0	0	0	0	0	0	0	0	0	0	0	0	0
patent	0.36	0.12	0.21	0	0.1	0	0.09	0.15	0	0	0.06	0.12	0.06	0	0.07	0	0	0	0	0	0	0	0	0	0	0	0	0	0	0	0	0	0	0	0	0	0	0	0	0	0	0	0	0	0	0	0	0	0
symptom	0	0	0.1	0.11	0.1	0.18	0.09	0	0.07	0	0	0	0	0	0	0.14	0.08	0	0.1	0	0.11	0	0	0	0	0	0	0	0	0	0	0	0	0	0	0	0	0	0	0	0	2.33	0	0	0	0	0	0	0
processing	0	0	0	0.11	0	0.09	0	0.07	0.07	0.06	0	0	0.06	0.14	0.07	0.28	0	0	0	0	0	0	0	0	0	0	0	0	0	0	0	0	0	0	0	0	0	0	0	0	0	0	0	0	0	0	0	0	0
substancep	0.36	0.12	0	0	0	0.09	0	0	0.07	0.13	0.06	0.06	0	0	0	0	0.16	0	0	0.33	0	0	0	0	0	0	0	0	0	0	0	0	0	0	0	0	0	0	0	0	0	0	0	0	0	0	0	0	0
pattern	0	0	0.21	0.21	0	0.09	0.17	0.07	0.07	0.06	0	0	0.13	0.07	0	0	0	0	0	0	0	0	0	0	0	0	0	0	0	0	0	0	0	0	0	0	0	0	0	0	0	0	0	0	0	0	0	0	0
αmsh	0	0	0.1	0.11	0.1	0	0	0.07	0.07	0.06	0.06	0.19	0	0	0	0	0	0.09	0.19	0	0	0	0	0	0	0	0	0	0	0	0	0	0	0	0	0	0	0	0	0	0	0	0	0	0	0	0	0	0
herniatedintervertebraldisc	0	0.24	0	0.11	0.19	0.18	0	0	0.07	0.06	0	0.06	0	0	0	0	0	0	0.1	0	0	0	0.17	0.2	0	0	0	0	0	0	0	0	0	0	0	0	0	0	0	0	0	0	0	0	0	0	0	0	0
chiropractic	0	0	0.1	0.11	0	0.09	0.17	0.07	0.07	0	0	0.19	0.13	0	0	0	0.08	0	0	0	0	0	0	0	0	0	0	0	0	0	0	0	0	0	0	0	0	0	0	0	0	0	0	0	0	0	0	0	0
eightextrameridians	0	0	0	0.11	0.19	0.18	0	0	0	0.06	0.06	0	0	0	0.07	0	0	0	0.1	0	0	0.14	0.17	0.2	0	0	0.28	0	0	0	0	0	0	0	0	0	0	0	0	0	0	0	0	0	0	0	0	0	0
anorexia	0	0.12	0.1	0.11	0.1	0.09	0	0.07	0	0.06	0.06	0	0	0	0.07	0	0.16	0	0	0	0.11	0	0	0	0	0	0	0	0	0	0	0.68	0	0	0	0	0	0	0	0	0	0	0	0	0	0	0	0	0
rcbf	0	0	0	0	0	0	0.09	0.07	0	0.06	0.06	0.06	0	0	0	0	0.32	0	0.1	0.22	0.11	0	0	0	0	0	0	0	0	0	0	0	0	0	0	0	0	0	0	0	0	0	0	0	0	0	0	0	0
hominisplacentapharmacopuncture	0	0.12	0	0.21	0.19	0.09	0	0.22	0.14	0.06	0.06	0	0	0	0	0	0	0	0	0	0	0	0	0	0	0	0	0	0	0	0	0	0	0	0	0	0	0	0	0	0	0	0	0	0	0	0	0	0
waterextract	0.36	0	0.1	0	0.1	0.27	0.09	0.07	0	0	0	0	0	0.07	0	0	0.08	0	0.1	0	0	0	0	0	0.54	0	0	0	0	0	0	0	0	0	0	0	0	0	0	0	0	0	0	0	0	0	0	0	0
chungwancv12	0	0	0	0	0	0.09	0	0	0	0.06	0	0	0.13	0.14	0.2	0.14	0	0	0	0.11	0	0	0.17	0	0	0	0	0	0	0	0	0	0	0	0	0	0	0	0	0	0	0	0	0	0	0	0	0	0
adverseeffect	0	0	0	0.11	0	0	0.09	0.22	0	0	0	0.06	0.26	0	0	0	0.16	0.09	0	0	0	0	0	0	0	0	0	0	0	0	0	0	0	0	0	0	0	0	0	0	0	0	0	0	0	0	0	0	0
hemiparesis	0	0	0.1	0.11	0	0.09	0	0	0.07	0.06	0.06	0	0.06	0	0.13	0.07	0	0	0.29	0	0	0	0	0	0	0	0	0	0	0	0	0	0	0	0	0	0	0	0	0	0	0	0	0	0	0	0	0	0
acupuncturepoints	0	0	0	0.11	0	0.09	0.09	0	0.07	0	0	0.06	0	0	0.07	0.14	0.08	0.09	0	0	0	0	0.17	0	0	0	0.56	0	0	0	0	0	0	0	0	0	0	0	0	0	0	0	0	0	0	0	0	0	0
magneticresonanceimaging	0	0.12	0.21	0	0.1	0	0.09	0.07	0	0.06	0	0.19	0	0.07	0.13	0	0	0	0	0	0	0	0	0	0	0	0	0	0	0	0	0	0	0	0	0	0	0	0	0	0	0	0	0	0	0	0	0	0
recognition	0	0	0.21	0.11	0	0.09	0	0	0	0	0.06	0.06	0.13	0.07	0	0.14	0	0	0	0	0	0	0	0	0	0	0.28	0	0	0	0	0	0	0	0	0	0	0	0	0	0	2.33	0	0	0	0	0	0	0
delirium	0	0.12	0	0.11	0.1	0.09	0	0.07	0	0.06	0	0.12	0.06	0.14	0	0	0	0	0.1	0.11	0	0	0	0	0	0	0	0	0	0	0	0	0	0	0	0	0	0	0	0	0	0	0	0	0	0	0	0	0
qsccii	0	0	0	0	0	0	0	0	0	0	0	0.06	0	0.34	0.13	0.07	0.08	0.09	0.19	0	0	0	0	0	0	0	0	0	0	0	0	0	0	0	0	0	0	0	0	0	0	0	0	0	0	0	0	0	0
schizophrenia	0	0	0.1	0	0.1	0.27	0.09	0	0	0.06	0	0.06	0.06	0.07	0.2	0	0	0	0	0	0	0	0	0	0	0	0	0	0	0	0	0	0	0	0	0	0	0	0	0	0	0	0	0	0	0	0	0	0
meanarterialbloodpressure	0	0	0	0	0	0.09	0	0	0.07	0	0	0.19	0.19	0.07	0.07	0.07	0.16	0	0	0	0	0	0	0	0	0	0	0	0	0	0	0	0	0	0	0	0	0	0	0	0	0	0	0	0	0	0	0	0
spinalcord	0	0	0	0	0	0	0	0	0	0	0	0	0	0.21	0	0.07	0.24	0	0	0.22	0.23	0	0	0.4	0	0	0	0	0	0	0	0	0	0	0	0	0	0	0	0	0	0	0	0	0	0	0	0	0
fracture	0.36	0.24	0	0.11	0	0	0.09	0	0	0.06	0	0.19	0	0	0.13	0	0	0.09	0	0	0	0	0	0.2	0	0	0	0	0	0	0	0	0	0	0	0	0	0	0	0	0	0	0	0	0	0	0	0	0
tensiontypeheadache	0	0.12	0	0.21	0.1	0.18	0	0.22	0	0	0.06	0	0	0	0	0.07	0.08	0	0.1	0	0	0	0	0	0	0	0	0	0	0	0	0	0	0	0	0	0	0	0	0	0	0	0	0	0	0	0	0	0
dextransulfatesodium	0	0	0.1	0.21	0.1	0.09	0	0.15	0.14	0	0.13	0.06	0.06	0	0	0	0	0	0	0	0	0	0	0	0	0	0	0	0	0	0	0	0	0	0	0	0	0	0	0	0	0	0	0	0	0	0	0	0
tumor	0	0	0	0	0.1	0	0	0	0	0	0.13	0.06	0	0	0	0.21	0.24	0	0	0	0.11	0.14	0	0	0.27	0	0	0	0	0	0	0	0	0	0	0	0	0	0	0	0	0	0	0	0	0	0	0	0
irritablebowelsyndrome	0	0.12	0.21	0	0	0	0	0	0	0	0.06	0.12	0.06	0	0.07	0	0	0.09	0.19	0	0	0	0	0	0	0	0	0	0	0	0	0	0	1.15	0	0	0	0	0	0	0	2.33	0	0	0	0	0	0	0
ascites	0	0	0.1	0	0.1	0	0	0	0	0.13	0.06	0.06	0.06	0.07	0	0.07	0.24	0	0	0.11	0	0	0	0	0	0	0	0	0	0	0	0	0	0	0	0	0	0	0	0	0	0	0	0	0	0	0	0	0
apoplexy	0	0	0	0	0	0	0	0	0	0	0	0	0	0.07	0	0.28	0.08	0	0.1	0.11	0.11	0	0	0	0	0.76	0	0	0	0	0	0	0	1.15	1.3	0	0	0	0	0	0	0	0	0	0	0	0	0	0
anticancereffects	0	0	0	0	0	0.09	0.09	0	0.21	0.06	0	0	0.06	0.21	0	0.07	0.16	0	0	0	0	0	0	0	0	0	0	0	0	0	0	0	0	0	0	0	0	0	0	0	0	0	0	0	0	0	0	0	0
gout	0	0	0	0.11	0	0	0.09	0	0	0	0.19	0.06	0.13	0.07	0.07	0	0	0	0	0	0	0	0	0	0	0.76	0	0	0	0	0	0	0.79	0	0	0	0	0	0	0	0	0	0	0	0	0	0	0	0
balance	0.36	0	0	0	0.1	0	0.17	0.15	0.07	0.06	0	0	0.13	0.07	0	0	0	0	0.1	0	0	0	0	0	0	0.38	0	0	0	0	0	0	0	0	0	0	0	0	0	0	0	0	0	0	0	0	0	0	0
traditionalchinesemedicinetcm	0	0.24	0	0.11	0	0	0.17	0.07	0.07	0.06	0.13	0	0.13	0	0	0.07	0	0	0	0	0	0	0	0	0	0	0	0	0	0	0	0	0	0	0	0	0	0	0	0	0	0	0	0	0	0	0	0	0
education	0	0	0.1	0.11	0.19	0.09	0.09	0.07	0.07	0	0	0.06	0.06	0	0	0.07	0.08	0	0	0	0	0.14	0	0	0	0	0	0	0	0	0	0	0	0	0	0	0	0	0	0	0	0	0	0	0	0	0	0	0
pathology	0	0.12	0	0.11	0	0	0	0.07	0	0.06	0	0	0	0	0.07	0.07	0.08	0	0	0	0	0	0	0.2	0.27	0	0.28	0	0	0	0	0	0	0	0	0	0	0	0	0	4.08	0	0	0	0	0	0	0	0
samcho	0	0	0.1	0	0	0	0	0	0	0.19	0.06	0	0	0.14	0	0.07	0	0.09	0	0	0	0	0	0.2	0	0	0	0.46	0	0	0	0	0	0	0	3.45	0	0	0	0	0	0	0	0	0	0	0	0	0
bloodsugar	0	0	0	0	0	0	0	0	0	0	0	0	0	0.07	0.2	0.42	0.08	0.09	0	0	0	0.14	0	0	0	0	0	0	0	0	0	0	0	0	0	0	0	0	0	0	0	0	0	0	0	0	0	0	0
drynariaerhizoma	0	0	0	0	0	0	0.09	0.07	0	0	0.13	0	0	0.07	0.13	0.28	0	0.09	0	0.11	0	0	0	0	0	0	0	0	0	0	0	0	0	0	0	0	0	0	0	0	0	0	0	0	0	0	0	0	0
enos	0	0.24	0.21	0.32	0	0.27	0	0.07	0	0.06	0	0	0.06	0	0	0	0	0	0	0	0	0	0	0	0	0	0	0	0	0	0	0	0	0	0	0	0	0	0	0	0	0	0	0	0	0	0	0	0
cnidiirhizoma	0	0	0.1	0	0.1	0	0.09	0	0.14	0.06	0	0.06	0.06	0.14	0	0	0.08	0	0.1	0	0	0	0	0	0	0	0	0	0	0.62	0	0	0	0	0	0	0	0	0	0	0	0	0	0	0	0	0	0	0
methyleneblue	0	0	0	0	0	0.09	0	0	0	0	0	0.19	0.06	0.07	0.13	0	0.16	0.09	0.1	0.11	0	0	0	0	0	0	0	0	0	0	0	0	0	0	0	0	0	0	0	0	0	0	0	0	0	0	0	0	0
astragalusmembranaceus	0	0.35	0	0	0.1	0.09	0.17	0	0	0	0.06	0.19	0	0.07	0	0	0	0	0	0	0.11	0	0	0	0	0	0	0	0	0	0	0	0	0	0	0	0	0	0	0	0	0	0	0	0	0	0	0	0
medicinalherb	0.36	0.12	0.1	0	0.1	0.18	0.09	0.15	0.07	0.13	0.06	0	0	0	0	0	0	0	0	0	0	0	0	0	0	0	0	0	0	0	0	0	0	0	0	0	0	0	0	0	0	0	0	0	0	0	0	0	0
ojeoksan	0	0.12	0	0.11	0.1	0	0.09	0.07	0.14	0	0.19	0	0	0.07	0	0	0.08	0.09	0	0	0	0	0	0	0	0	0	0	0	0	0	0	0	0	0	0	0	0	0	0	0	0	0	0	0	0	0	0	0
cardiotoxicity	0	0.12	0	0	0	0	0	0	0	0	0	0	0	0.07	0	0.21	0.32	0.36	0	0	0	0	0	0	0	0	0	0	0	0	0	0	0	0	0	0	0	0	0	0	0	0	0	0	0	0	0	0	0
heartrate	0	0	0.1	0	0	0	0	0	0.07	0.06	0	0	0.06	0	0	0.07	0.24	0.09	0.1	0.22	0	0	0	0	0	0	0	0	0	0	0	0.68	0	0	0	0	0	0	0	0	0	0	0	0	0	0	0	0	0
radialnervepalsy	0	0.12	0	0	0	0.09	0	0.22	0	0	0	0	0	0.14	0.2	0	0.08	0	0	0	0.11	0	0	0	0	0.38	0	0	0	0	0	0	0	0	0	0	0	0	0	0	0	0	0	0	0	0	0	0	0
naekyung	0	0	0	0	0	0	0	0	0	0	0	0	0	0.14	0.13	0	0.16	0	0	0	0	0	0	0.2	0.27	0.76	0	0	0	0	0	0	0.79	0	0	0	0	0	0	0	0	4.65	0	0	0	0	0	0	0
p38	0	0	0	0	0	0	0	0	0.14	0.25	0.13	0.12	0.06	0	0	0.14	0	0	0	0	0	0	0	0	0	0	0	0	0	0	0	0	0	0	0	0	0	0	0	0	0	0	0	0	0	0	0	0	0
meditation	0	0	0.1	0	0.1	0.09	0.17	0.07	0.14	0.06	0.06	0.06	0	0	0	0	0	0	0.1	0.11	0	0	0	0	0	0	0	0	0	0	0	0	0	0	0	0	0	0	0	0	0	0	0	0	0	0	0	0	0
prothrombintime	0	0	0	0	0	0	0	0	0.14	0.06	0.06	0	0	0	0	0	0	0	0.1	0.22	0.11	0.14	0.17	0.2	0	0	0	0	0	0	0	0	0	0	0	0	0	1.82	0	0	2.04	0	0	0	0	0	0	0	0
sex	0	0	0	0	0.1	0	0.09	0.07	0	0	0.06	0.31	0	0.07	0	0	0	0.09	0	0.11	0	0	0	0	0	0.38	0	0	0	0	0	0	0	0	0	0	0	0	0	0	0	0	0	0	0	0	0	0	0
holotrichia	0	0	0	0	0	0	0	0	0	0	0	0.06	0.06	0	0	0.07	0	0.09	0.19	0.11	0.34	0.28	0	0.2	0	0	0	0	0	0	0	0	0	0	0	0	0	0	0	0	0	0	0	0	0	0	0	0	0
cognitivefunction	0	0.12	0	0.11	0.1	0.18	0	0.15	0	0.06	0.06	0.12	0.06	0	0.07	0	0	0	0	0	0	0	0	0	0	0	0	0	0	0	0	0	0	0	0	0	0	0	0	0	0	0	0	0	0	0	0	0	0
angelicagigasnakai	0.36	0.12	0.1	0.11	0.29	0	0	0.07	0	0	0.06	0.06	0	0	0	0.07	0	0.18	0	0	0	0	0	0	0	0	0	0	0	0	0	0	0	0	0	0	0	0	0	0	0	0	0	0	0	0	0	0	0
uvb	0.36	0	0	0.11	0.19	0	0.26	0.15	0	0	0.06	0.06	0	0.07	0.07	0	0	0	0	0	0	0	0	0	0	0	0	0	0	0	0	0	0	0	0	0	0	0	0	0	0	0	0	0	0	0	0	0	0
gastrodiaerhizoma	0	0	0.1	0.11	0.1	0	0.26	0.07	0.07	0.06	0	0	0	0.14	0	0	0.08	0	0	0	0	0	0.17	0	0	0	0	0	0	0	0	0	0	0	0	0	0	0	0	0	0	0	0	0	0	0	0	0	0
monosodiumiodoacetate	0	0.12	0	0.11	0.19	0	0	0.15	0	0.06	0.13	0.25	0	0	0	0	0	0	0	0	0	0	0	0	0	0	0	0	0	0	0	0	0	0	0	0	0	0	0	0	0	0	0	0	0	0	0	0	0
bojungikkitang	0	0.12	0	0.11	0.1	0.09	0	0	0.21	0	0.06	0	0	0.07	0.07	0.14	0	0.09	0	0	0	0	0	0	0	0	0	0	0	0	0	0	0	0	0	0	0	0	0	0	0	0	0	0	0	0	0	0	0
salviaeradix	0	0	0	0	0	0	0	0	0	0.06	0	0	0	0	0	0	0	0.09	0.57	0.11	0.23	0.14	0	0	0	0	0	0	0	0	0	0	0.79	0	0	0	0	0	0	0	0	0	0	0	0	0	0	0	0
taoism	0.36	0	0	0	0	0.09	0.09	0.07	0	0.06	0	0.06	0	0.07	0.13	0	0	0	0	0.11	0	0	0.17	0.4	0	0	0	0	0	0	0	0	0	0	0	0	0	0	0	0	0	0	0	0	0	0	0	0	0
ephedrasinica	0	0	0.21	0	0.19	0	0	0	0	0.06	0	0.12	0.06	0.07	0.13	0.14	0	0	0	0	0	0	0	0	0	0	0	0	0	0	0	0	0	0	0	0	0	0	0	0	0	0	0	0	0	0	0	0	0
cerebellarinfarction	0	0.12	0.1	0	0	0.09	0	0	0.07	0.06	0.25	0.06	0	0.07	0	0.14	0	0	0	0	0	0	0	0	0	0	0	0	0	0	0	0	0	0	0	0	0	0	0	0	0	0	0	0	0	0	0	0	0
lung	0	0	0.1	0	0	0.09	0	0	0.07	0.06	0	0	0.06	0.07	0	0.07	0.08	0	0	0.11	0	0	0	0	0	0	0.28	0	0	0	0	0	0	0	0	1.72	2.22	0	0	0	0	0	0	0	0	0	2	0	0
adipogenesis	0	0	0.31	0.11	0.29	0	0.09	0	0.29	0.06	0	0	0	0	0	0	0	0	0	0	0	0	0	0	0	0	0	0	0	0	0	0	0	0	0	0	0	0	0	0	0	0	0	0	0	0	0	0	0
allergicasthma	0	0	0	0.11	0.29	0	0	0	0	0	0.06	0	0.06	0	0.07	0	0.08	0.09	0.1	0.22	0.11	0	0	0	0	0	0	0	0	0	0	0	0	0	0	0	0	0	0	0	0	0	0	0	0	0	0	0	0
tapingtherapy	0	0.24	0	0	0	0.09	0.09	0.07	0	0	0.06	0.06	0.26	0.07	0	0	0	0.09	0	0	0	0	0	0	0	0	0	0	0	0	0	0	0	0	0	0	0	0	0	0	0	0	0	0	0	0	0	0	0
hyungsang	0	0	0	0	0	0.09	0	0	0.14	0	0	0	0	0	0.07	0.28	0.32	0.09	0	0	0	0	0	0	0	0	0	0	0	0	0	0	0	0	0	0	0	0	0	0	0	0	0	0	0	0	0	0	0
orientalmedicinemusictherapy	0	0	0	0	0	0.09	0	0.15	0.14	0.19	0.19	0.06	0	0.07	0	0	0	0	0	0	0	0	0	0	0	0	0	0	0	0	0	0	0	0	0	0	0	0	0	0	0	0	0	0	0	0	0	0	0
complication	0	0	0	0.21	0.19	0	0	0	0.14	0	0	0.12	0.19	0	0	0	0.08	0	0	0	0	0	0	0	0.27	0	0	0	0	0	0	0	0	0	0	0	0	0	0	0	0	0	0	0	0	0	0	0	0
childhoodobesity	0	0	0.1	0	0	0	0	0	0.14	0.06	0	0.06	0.06	0.14	0.13	0.07	0	0.18	0	0	0	0	0	0	0	0	0	0	0	0	0	0	0	0	0	0	0	0	0	0	0	0	0	0	0	0	0	0	0
migration	0	0	0	0.11	0	0.09	0	0.07	0	0.25	0.13	0.06	0	0.07	0.07	0	0.08	0	0	0	0	0	0	0	0	0	0	0	0	0	0	0	0	0	0	0	0	0	0	0	0	0	0	0	0	0	0	0	0
women	0	0	0	0.11	0	0	0	0.3	0	0.06	0.19	0.06	0	0.07	0.07	0	0	0	0	0	0	0	0	0	0	0	0	0	0	0	0	0	0	0	0	0	0	0	0	0	0	0	0	0	0	0	0	0	0
cerebrovasculardisease	0	0	0	0	0	0	0.09	0	0.07	0	0.06	0	0.06	0.14	0.07	0.14	0.08	0.18	0	0	0	0	0	0	0	0	0	0	0	0	0	0	0	0	0	0	0	0	0	0	0	0	0	0	0	0	0	0	0
prematureovarianfailure	0.71	0	0.1	0	0.1	0.09	0	0.07	0	0	0.06	0	0	0	0.13	0.07	0.08	0.09	0	0	0	0	0	0	0	0	0	0	0	0	0	0	0	0	0	0	0	0	0	0	0	0	0	0	0	0	0	0	0
palpitation	0	0	0	0.11	0	0	0.17	0	0.07	0.06	0.06	0	0.06	0	0	0.07	0	0.09	0.1	0.11	0.11	0	0	0	0	0	0	0	0	0	0	0	0	0	0	0	0	0	0	0	0	0	0	0	0	0	0	0	0
choksamnist36	0	0	0	0	0.1	0.09	0	0	0	0	0	0	0	0.21	0	0.14	0	0.09	0.19	0.11	0	0	0.17	0	0	0	0	0	0	0	0	0	0	0	0	0	0	0	0	0	0	0	0	0	0	0	0	0	0
adverseevent	1.07	0	0	0.21	0.19	0	0.17	0.15	0.07	0	0	0	0	0	0	0	0	0	0	0	0	0	0	0	0	0	0	0	0	0	0	0	0	0	0	0	0	0	0	0	0	0	0	0	0	0	0	0	0
type2diabetes	0	0.12	0	0.11	0.1	0.09	0.17	0.22	0.07	0.06	0	0	0	0	0.07	0	0	0	0	0	0	0	0	0	0	0	0	0	0	0	0	0	0	0	0	0	0	0	0	0	0	0	0	0	0	0	0	0	0
lumbarlordosis	0	0	0	0	0	0	0	0	0.14	0.06	0.06	0.06	0.13	0	0.07	0.07	0.16	0	0.1	0	0	0	0	0	0	0	0	0	0	0	0	0	0	0	0	0	0	0	0	0	0	0	0	0	0	0	0	0	0
pulseanalyzer	0	0	0	0	0.19	0	0.09	0	0	0.19	0	0.31	0.06	0	0	0	0	0	0	0	0	0	0	0	0	0	0	0	0	0	0	0	0	0	0	0	0	0	0	0	0	0	0	0	0	0	0	0	0
migraine	0	0	0.1	0	0	0	0	0.07	0.14	0	0.06	0	0	0	0.07	0	0	0.27	0.1	0.11	0	0	0	0	0	0	0	0	0	0	0	0	0	0	0	0	0	0	0	0	0	0	0	0	0	0	2	0	0
boneage	0	0.12	0.1	0	0.29	0	0.09	0.07	0	0.13	0.19	0	0	0	0	0	0	0	0	0	0	0	0	0	0	0	0	0	0	0	0	0	0	0	0	0	0	0	0	0	0	0	0	0	0	0	0	0	0
liverfunctiontest	0	0.24	0.1	0	0	0.09	0	0.07	0.21	0.06	0.06	0	0.06	0	0	0	0	0.09	0	0	0	0	0	0	0	0	0	0	0	0	0	0	0	0	0	0	0	0	0	0	0	0	0	0	0	0	0	0	0
orientalmedicinetherapy	0	0	0	0.11	0	0	0.09	0	0	0.06	0.13	0.06	0.06	0.07	0	0.07	0.08	0.09	0	0	0	0	0	0	0	0	0	0	0.43	0	0	0	0	0	0	0	0	0	0	0	0	0	0	0	0	0	0	0	0
digitalinfraredthermographicimagingditi	0	0.12	0	0	0.19	0.18	0	0.07	0	0	0	0	0.06	0.07	0	0.07	0.08	0	0.19	0	0	0	0	0	0	0	0	0	0	0	0	0	0	0	0	0	0	0	0	0	0	0	0	0	0	0	0	0	0
medicalrecord	0	0.12	0	0	0	0.09	0	0.07	0.07	0.06	0.13	0.06	0.06	0.07	0	0	0	0	0.1	0	0.11	0	0	0	0	0	0	0	0	0	0	0	0	0	0	0	0	0	0	0	0	0	0	0	0	0	0	0	0
cordycepsmilitaris	0	0	0	0	0	0	0.09	0	0	0.19	0.13	0	0.06	0.07	0	0	0.16	0.09	0.1	0	0	0	0	0	0	0	0	0	0	0	0	0	0	0	0	0	0	0	0	0	0	0	0	0	0	0	0	0	0
morriswatermaze	0	0	0	0	0.1	0.09	0	0.07	0	0.06	0.13	0	0	0	0.07	0.07	0.08	0.09	0	0	0.11	0	0.17	0	0	0	0	0	0	0	0	0	0	0	0	0	0	0	0	0	0	0	0	0	0	0	0	0	0
mechanism	0	0	0	0.21	0	0.09	0	0	0	0	0	0	0.13	0	0	0.07	0.08	0.09	0	0	0.11	0.28	0	0.2	0	0	0	0	0	0	0	0	0	0	0	0	0	0	0	0	0	0	0	0	0	0	0	0	0
dongsiacupuncture	0	0.12	0	0	0	0.27	0	0	0	0	0	0	0.06	0.21	0	0.07	0.16	0.09	0	0	0	0	0	0	0	0	0	0	0	0	0	0	0	0	0	0	0	0	0	0	0	0	0	0	0	0	0	0	0
gastricmucosallesions	0	0	0	0	0	0.09	0	0.07	0.14	0	0	0.06	0	0.07	0.07	0	0	0.09	0	0.22	0.23	0	0	0	0	0	0	0	0	0	0	0	0	0	0	0	0	0	0	0	0	0	0	0	0	0	0	0	0
amyotrophiclateralsclerosis	0	0	0.21	0.11	0.1	0.09	0.09	0	0.07	0.06	0	0.06	0	0.07	0.07	0	0	0	0.1	0	0	0	0	0	0	0	0	0	0	0	0	0	0	0	0	0	0	0	0	0	0	0	0	0	0	0	0	0	0
colorectalcancer	0	0	0.21	0	0.19	0.09	0.09	0.07	0.07	0	0.06	0	0	0	0	0	0	0.09	0.1	0	0	0	0	0.2	0	0	0	0	0	0	0	0	0	0	0	0	0	0	0	0	0	0	0	0	0	0	0	0	0
coicissemen	0	0	0.1	0	0	0	0.17	0	0	0.06	0	0.06	0.06	0.07	0.13	0.07	0	0	0.1	0	0	0	0.17	0	0	0	0	0	0	0	0	0	0	0	0	0	0	0	0	0	0	0	0	0	0	0	0	0	0
serum	0	0	0	0	0.1	0	0	0.07	0.07	0	0	0	0	0	0	0	0	0	0.1	0.33	0	0	0	0	0	0.38	0	0.92	0	0	0	0	0	0	0	0	0	0	0	0	0	0	0	0	0	0	2	0	0
phlegm	0	0	0	0	0.19	0	0	0	0.07	0	0	0.12	0	0.07	0.07	0.07	0.16	0	0	0	0	0	0.17	0	0	0	0	0	0	0	0	0	0	1.15	0	0	0	0	0	0	0	0	0	0	0	0	0	0	0
intracerebralhemorrhage	0	0	0.21	0	0.1	0	0	0.3	0.07	0.06	0	0	0.06	0	0	0.07	0	0.09	0	0	0	0	0	0	0	0	0	0	0	0	0	0	0	0	0	0	0	0	0	0	0	0	0	0	0	0	0	0	0
cosmetics	0	0	0.1	0	0.1	0.09	0.09	0	0	0.13	0.25	0.06	0.06	0	0	0	0	0	0	0	0	0	0	0	0	0	0	0	0	0	0	0	0	0	0	0	0	0	0	0	0	0	0	0	0	0	0	0	0
lateralepicondylitis	0	0.24	0.21	0.11	0.1	0.09	0.09	0.15	0	0	0	0	0.06	0	0.07	0	0	0	0	0	0	0	0	0	0	0	0	0	0	0	0	0	0	0	0	0	0	0	0	0	0	0	0	0	0	0	0	0	0
antifungalactivity	0	0	0.1	0	0	0	0.09	0.07	0	0.06	0	0	0.19	0.34	0	0	0	0	0	0	0	0	0	0	0	0	0	0	0	0	0	0	0	0	0	0	0	0	0	0	0	0	0	0	0	0	0	0	0
homocysteine	0	0	0	0	0	0	0.17	0	0	0.25	0	0.12	0.06	0	0	0.07	0.08	0.09	0	0	0	0	0	0	0	0	0	0	0	0	0	0	0	0	0	0	0	0	0	0	0	0	0	0	0	0	0	0	0
taegeukacupuncture	0	0	0.1	0.11	0.1	0.27	0.26	0.15	0	0	0	0	0.06	0	0	0	0	0	0	0	0	0	0	0	0	0	0	0	0	0	0	0	0	0	0	0	0	0	0	0	0	0	0	0	0	0	0	0	0
mrna	0	0	0	0	0.19	0.18	0.09	0	0.07	0.06	0	0	0.06	0	0.07	0	0	0	0.19	0	0.11	0	0	0	0	0	0	0	0	0	0	0	0	0	0	0	0	0	0	0	0	0	0	0	0	0	0	0	0
statistics	0	0	0.1	0.11	0.1	0.09	0.17	0.07	0.07	0	0.06	0.12	0	0	0	0.07	0	0	0	0	0	0	0	0	0	0	0	0	0	0	0	0	0	0	0	0	0	0	0	0	0	0	0	0	0	0	0	0	0
coldstress	0	0	0	0	0.1	0.09	0	0	0.07	0	0	0	0.06	0.21	0	0.07	0	0	0	0.11	0.23	0	0	0	0	0	0	0	0	0	0	0	0	0	0	0	0	0	0	0	0	0	1.82	0	0	0	0	0	0
hyangyakjipseongbang	0	0	0.21	0.11	0	0.18	0.09	0.07	0	0.06	0	0	0	0	0	0	0.08	0.09	0.1	0	0	0.14	0	0	0	0	0	0	0	0	0	0	0	0	0	0	0	0	0	0	0	0	0	0	0	0	0	0	0
3t3l1cell	0.36	0	0	0.11	0.1	0.18	0	0	0	0	0	0.25	0	0	0	0	0	0.09	0	0	0.11	0	0.17	0	0	0	0	0	0	0	0	0	0	0	0	0	0	0	0	0	0	0	0	0	0	0	0	0	0
gamdutang	0	0	0	0	0.1	0	0	0	0	0	0	0	0	0	0	0.07	0.08	0.27	0.19	0.11	0.11	0	0	0	0.27	0.38	0	0	0	0	0	0	0	0	0	0	0	0	0	0	0	0	0	0	0	0	0	0	0
clinicalpracticeguidelines	0	0.35	0.73	0.11	0	0.09	0	0	0	0	0	0	0	0	0	0	0	0	0	0	0	0	0	0	0	0	0	0	0	0	0	0	0	0	0	0	0	0	0	0	0	0	0	0	0	0	0	0	0
hataedock	0.36	0.71	0.31	0.21	0	0	0	0	0	0	0	0	0	0	0	0	0	0	0	0	0	0	0	0	0	0	0	0	0	0	0	0	0	0	0	0	0	0	0	0	0	0	0	0	0	0	0	0	0
menorrhalgia	0	0	0	0	0	0	0	0	0	0	0	0	0	0.07	0	0.21	0.08	0.09	0.1	0	0	0	0.17	0.4	0	0	0	0	0	0	0	0	0	0	1.3	0	0	0	0	0	0	0	1.82	0	0	0	0	0	0
variation	0	0	0	0	0	0.09	0	0.22	0.14	0	0.19	0.06	0.06	0.07	0	0	0	0	0	0	0	0	0	0	0	0	0	0	0	0	0	0	0	0	0	0	0	0	0	0	0	0	0	0	0	0	0	0	0
outpatients	0.36	0.24	0.1	0	0	0	0.09	0.07	0.07	0	0	0.06	0	0.07	0	0	0	0.09	0	0	0	0	0	0	0	0	0	0	0	0	0	0.68	0	1.15	0	0	0	0	0	0	0	0	0	0	0	0	0	0	0
traditionalknowledge	0	0	0.1	0	0	0.18	0.17	0	0	0	0	0	0	0	0.2	0.14	0	0.18	0	0	0	0	0	0	0	0	0	0	0	0	0	0	0	0	0	0	0	0	0	0	0	0	0	0	0	0	0	0	0
eucommiaecortex	0	0.47	0	0	0	0.09	0	0	0	0.06	0.13	0	0	0.07	0	0.07	0	0.09	0	0	0	0	0	0.2	0	0	0	0	0	0	0	0	0	0	0	0	0	0	0	0	0	0	0	0	0	0	0	0	0
clinicalobservation	0.36	0	0	0	0	0	0	0	0	0.06	0	0.06	0	0	0.07	0	0	0.09	0	0.11	0	0.14	0.34	0.2	0	0	0.28	0	0	0	0	0	0	0	0	0	0	0	0	0	0	0	0	1.47	0	0	0	0	0
fivephases	0	0	0	0	0.1	0	0	0.07	0	0	0.06	0.06	0	0	0.07	0.07	0	0	0	0	0	0.14	0	0	0.27	0	0	0	0.43	0	0	0	0	0	0	0	0	0	0	0	0	0	0	1.47	0	0	2	3.03	0
nationalhealthinsurance	0	0.12	0.1	0	0.1	0	0.17	0.07	0.14	0.06	0	0.06	0.06	0.07	0	0	0	0	0	0	0	0	0	0	0	0	0	0	0	0	0	0	0	0	0	0	0	0	0	0	0	0	0	0	0	0	0	0	0
halitosis	0	0	0	0.11	0.1	0.09	0	0.07	0.21	0	0	0.12	0.06	0	0.07	0	0	0.09	0	0	0	0	0	0	0	0	0	0	0	0	0	0	0	0	0	0	0	0	0	0	0	0	0	0	0	0	0	0	0
complexity	0	0	0	0	0	0	0	0.07	0.07	0	0	0.06	0.06	0	0.13	0.28	0.08	0	0.1	0	0	0	0	0	0	0	0	0	0	0	0	0	0	0	0	0	0	0	0	0	0	0	0	0	0	0	0	0	0
hemifacialspasm	0	0.12	0	0	0.1	0	0.09	0	0.07	0.06	0	0.06	0.13	0	0.07	0	0.08	0	0.1	0	0	0	0.17	0	0	0	0	0	0	0	0	0	0	0	0	0	0	0	0	0	0	0	0	0	0	0	0	0	0
eumyang	0	0	0	0	0	0	0	0	0	0.06	0.13	0	0	0.07	0	0.07	0.08	0.09	0	0	0	0	0.17	0.2	0	0	0	0.46	0.43	0	0	0	0	0	0	0	0	0	0	0	0	0	0	0	0	0	0	0	0
bloodflow	0	0	0	0	0.1	0	0.17	0.15	0.07	0.06	0.13	0	0	0.07	0	0.07	0	0	0	0	0	0	0	0	0	0	0	0	0	0	0.7	0	0	0	0	0	0	0	0	0	0	0	0	0	0	0	0	0	0
akt	0	0.12	0.1	0	0	0	0	0	0.14	0.19	0	0.06	0.26	0	0	0	0	0	0	0	0	0	0	0	0	0	0	0	0	0	0	0	0	0	0	0	0	0	0	0	0	0	0	0	0	0	0	0	0
ovariectomizedrats	0	0	0	0	0	0	0	0.07	0.07	0.06	0.06	0.06	0.06	0.07	0	0	0	0.09	0	0	0.11	0.14	0.17	0	0	0.38	0	0	0	0	0	0	0	0	0	0	0	0	0	0	0	0	0	0	0	0	0	0	0
mitochondria	0	0	0.1	0.21	0.1	0.09	0.09	0.07	0	0	0	0	0	0.27	0.07	0	0	0	0	0	0	0	0	0	0	0	0	0	0	0	0	0	0	0	0	0	0	0	0	0	0	0	0	0	0	0	0	0	0
uterus	0	0	0.1	0	0	0	0	0	0	0	0.06	0	0	0.07	0.07	0	0.08	0.09	0.19	0.11	0	0.14	0.17	0	0	0	0.28	0	0	0	0	0	0	0	0	0	0	0	0	0	0	0	0	0	0	0	0	0	0
ecg	0	0	0	0	0	0	0	0	0.14	0	0.06	0.06	0.06	0.21	0.13	0.07	0	0	0	0	0	0.14	0	0	0	0	0	0	0	0	0	0	0	0	0	0	0	0	0	0	0	0	0	0	0	0	0	0	0
quercetin	0	0.12	0.1	0.32	0.19	0	0	0.07	0.07	0	0.13	0	0	0	0	0	0	0.09	0	0	0	0	0	0	0	0	0	0	0	0	0	0	0	0	0	0	0	0	0	0	0	0	0	0	0	0	0	0	0
antinociceptive	0	0	0	0	0	0.18	0	0	0.07	0	0.19	0.31	0.06	0	0	0	0	0	0	0	0	0	0	0	0	0	0	0	0	0	0	0	0	0	0	0	0	0	0	0	0	0	0	0	0	0	0	0	0
delphimethod	0	0	0.21	0.11	0.1	0.09	0.09	0	0	0.19	0	0.12	0.06	0	0	0	0	0	0	0	0	0	0	0	0	0	0	0	0	0	0	0	0	0	0	0	0	0	0	0	0	0	0	0	0	0	0	0	0
ovulation	0	0	0	0	0	0	0	0	0	0	0	0	0	0.07	0	0	0.16	0.18	0.19	0.33	0.11	0	0	0	0	0	0	0	0	0	0	0	0	0	0	0	0	1.82	0	0	0	0	0	0	0	0	0	0	0
il1	0	0	0	0	0	0	0	0	0	0	0	0	0.06	0	0.07	0.07	0.4	0.18	0.19	0	0	0	0	0	0	0	0	0	0	0	0	0	0	0	0	0	0	0	0	0	0	0	0	0	0	0	0	0	0
cd4tcell	0	0	0	0	0	0	0	0.07	0	0	0	0	0	0.07	0.2	0.07	0.24	0.18	0	0	0.11	0	0	0	0	0	0	0	0	0	0	0	0	0	0	0	0	0	0	0	0	0	0	0	0	0	0	0	0
rehmanniaeradixpreparata	0	0	0.1	0	0	0	0	0	0.07	0	0.06	0.06	0.06	0	0	0.21	0.08	0.18	0	0.11	0	0	0	0	0	0	0	0	0	0	0	0	0	0	0	0	0	0	0	0	0	0	0	0	0	0	0	0	0
diplopia	0	0.12	0.31	0.21	0.1	0	0.09	0	0	0.06	0	0	0	0.14	0	0	0	0.09	0	0	0	0	0	0	0	0	0	0	0	0	0	0	0	0	0	0	0	0	0	0	0	0	0	0	0	0	0	0	0
learningandmemory	0	0	0	0.11	0	0	0	0.15	0	0.13	0.06	0	0.06	0.07	0	0	0.32	0	0	0	0	0	0	0	0	0	0	0	0	0	0	0	0	0	0	0	0	0	0	0	0	0	0	0	0	0	0	0	0
radixaconiti	0	0	0	0	0	0	0	0	0	0	0	0	0.06	0.14	0.13	0	0	0	0	0.11	0.23	0	0	0.4	0	0	0	0	0	0.62	0.7	0	0	0	0	0	0	0	0	0	0	0	0	0	0	0	0	0	0
ramsayhuntsyndrome	0	0	0.21	0.11	0.1	0	0	0	0	0.13	0.19	0	0	0	0.07	0	0.08	0.09	0	0	0	0	0	0	0	0	0	0	0	0	0	0	0	0	0	0	0	0	0	0	0	0	0	0	0	0	0	0	0
glycyrrhizin	0	0	0.1	0	0.1	0	0.09	0.15	0	0	0	0	0	0	0	0.14	0	0.18	0.1	0	0.11	0.14	0	0	0	0	0	0	0	0	0	0	0	0	0	0	0	0	0	0	0	0	0	0	0	0	0	0	0
hydrogenperoxideh2o2	0	0	0	0	0	0.09	0.09	0	0	0.06	0	0.06	0	0.14	0.07	0.07	0.08	0.18	0.1	0	0	0	0	0	0	0	0	0	0	0	0	0	0	0	0	0	0	0	0	0	0	0	0	0	0	0	0	0	0
bacillussubtilis	0	0	0	0	0	0	0.09	0	0	0	0	0.06	0.19	0.34	0.07	0.07	0	0	0	0	0	0	0	0	0	0	0	0	0	0	0	0	0	0	0	0	0	0	0	0	0	0	0	0	0	0	0	0	0
acanthopanaciscortex	0	0.24	0	0	0.19	0	0	0.07	0.07	0	0.13	0	0.06	0.07	0	0	0	0.09	0	0	0	0	0	0.2	0	0	0	0	0	0	0	0	0	0	0	0	0	0	0	0	0	0	0	0	0	0	0	0	0
nos	0	0	0	0	0	0	0	0	0	0.06	0.06	0.06	0.13	0.07	0.07	0.21	0.08	0.09	0	0	0	0	0	0	0	0	0	0	0	0	0	0	0	0	0	0	0	0	0	0	0	0	0	0	0	0	0	0	0
carthamisemen	0	0	0	0	0.1	0.09	0	0	0.07	0.06	0	0	0.13	0.07	0	0.07	0.08	0.09	0.19	0	0	0	0	0	0	0	0	0	0	0	0	0	0	0	0	0	0	0	0	0	0	0	0	0	0	0	0	0	0
neurofeedback	0	0	0	0	0.1	0	0	0	0	0.06	0.13	0.12	0.13	0.27	0	0	0	0	0	0	0	0	0	0	0	0	0	0	0	0	0	0	0	0	0	0	0	0	0	0	0	0	0	0	0	0	0	0	0
essentialoil	0	0	0	0	0.1	0	0	0	0	0.06	0.13	0	0.13	0	0.26	0	0	0.09	0	0	0	0	0.17	0	0	0	0	0	0	0	0	0	0	0	0	0	0	0	0	0	0	0	0	0	0	0	0	0	0
corpuscavernosum	0.36	0.24	0.21	0.42	0.1	0.09	0	0.07	0	0	0	0	0	0	0	0	0	0	0	0	0	0	0	0	0	0	0	0	0	0	0	0	0	0	0	0	0	0	0	0	0	0	0	0	0	0	0	0	0
mahuang	0	0.12	0	0	0	0	0	0	0	0.13	0	0.25	0.19	0	0	0.07	0	0.09	0	0	0	0	0	0	0	0	0	0	0	0	0	0	0	0	0	0	0	0	0	0	0	0	0	0	0	0	0	0	0
laser	0	0	0	0	0.19	0	0.09	0.07	0.21	0.06	0	0	0.06	0.07	0	0	0	0	0.1	0	0	0	0	0	0	0	0	0	0	0	0	0	0	0	0	0	0	0	0	0	0	0	0	0	0	0	2	0	0
ampk	0	0.12	0.31	0.32	0.1	0.27	0	0	0.07	0	0	0	0	0	0	0	0	0	0	0	0	0	0	0	0	0	0	0	0	0	0	0	0	0	0	0	0	0	0	0	0	0	0	0	0	0	0	0	0
emotion	0.36	0.12	0.21	0	0.1	0	0.09	0.15	0.07	0	0	0.06	0.06	0	0	0.07	0	0	0	0	0	0	0	0	0	0	0	0	0	0	0	0	0	0	0	0	0	0	0	0	0	0	0	0	0	0	0	0	0
immunecell	0.36	0	0	0	0.1	0	0.26	0.07	0.07	0.06	0	0.06	0.06	0.07	0	0	0	0	0.1	0	0	0	0	0	0	0	0	0	0	0	0	0	0	0	0	0	0	0	0	0	0	0	0	0	0	0	0	0	0
invitro	0	0.12	0	0	0	0	0	0	0	0.06	0.25	0.12	0.06	0	0	0.14	0	0	0.1	0	0	0	0	0	0	0	0	0	0	0	0	0	0	0	0	0	0	0	0	0	0	0	0	0	0	0	0	0	0
postherpeticneuralgia	0	0	0	0.21	0.1	0.09	0.26	0	0	0	0	0	0.06	0	0.13	0	0.08	0	0.1	0	0	0	0	0	0	0	0	0	0	0	0	0	0	0	0	0	0	0	0	0	0	0	0	0	0	0	0	0	0
βamyloid	0	0	0	0.11	0.1	0.09	0	0	0.14	0.13	0.13	0	0	0.07	0.07	0	0	0	0	0.11	0	0	0	0	0	0	0	0	0	0	0	0	0	0	0	0	0	0	0	0	0	0	0	0	0	0	0	0	0
nephritis	0	0	0	0.11	0.29	0.18	0.09	0.15	0.07	0.13	0	0	0	0	0	0	0	0	0	0	0	0	0	0	0	0	0	0	0	0	0	0	0	0	0	0	0	0	0	0	0	0	0	0	0	0	0	0	0
henelaser	0	0	0	0	0	0	0	0	0	0	0	0	0.06	0	0.07	0.14	0	0.09	0.29	0.11	0.11	0.14	0.17	0	0	0	0	0	0	0	0	0	0	0	0	0	0	0	0	0	0	0	0	0	0	0	0	0	0
analtherapy	0	0	0	0	0	0	0	0	0	0	0	0	0	0	0	0.07	0.16	0.18	0.19	0.22	0.34	0	0	0	0	0	0	0	0	0	0	0	0	0	0	0	0	0	0	0	0	0	0	0	0	0	0	0	0
koreanmedicaltreatments	0	0.24	0.31	0.32	0.19	0.09	0	0	0	0	0	0	0	0	0	0	0	0.09	0	0	0	0	0	0	0	0	0	0	0	0	0	0	0	0	0	0	0	0	0	0	0	0	0	0	0	0	0	0	0
antiwrinkle	0.36	0.24	0.1	0	0	0	0.09	0.15	0.21	0.06	0.06	0	0	0	0	0	0	0	0	0	0	0	0	0	0	0	0	0	0	0	0	0	0	0	0	0	0	0	0	0	0	0	0	0	0	0	0	0	0
bodycompositionanalysis	0	0	0	0	0	0	0.09	0	0.07	0.19	0.13	0	0.06	0	0	0	0.32	0	0	0	0	0	0	0	0	0	0	0	0	0	0	0	0	0	0	0	0	0	0	0	0	0	0	0	0	0	0	0	0
hl60	0	0	0	0	0	0	0	0	0	0	0	0.25	0.13	0.07	0.07	0.07	0.08	0.09	0.1	0	0	0	0	0	0	0	0	0	0	0	0	0	0	0	0	0	0	0	0	0	0	0	0	0	0	0	0	0	0
voice	0	0	0	0	0.1	0.09	0.09	0.07	0	0.19	0	0.06	0.13	0.07	0.07	0	0	0	0	0	0	0	0	0	0	0	0	0	0	0	0	0	0	0	0	0	0	0	0	0	0	0	0	0	0	0	0	0	0
glutathioneperoxidase	0	0	0	0	0	0	0	0	0	0	0	0.06	0.06	0	0.07	0	0	0	0	0.11	0.34	0.14	0.34	0.4	0	0	0	0	0	0	0	0	0	0	0	0	0	0	0	0	0	0	0	0	0	0	0	0	0
menopausalsyndrome	0	0.24	0.21	0.21	0.1	0.09	0	0.22	0.07	0	0	0	0	0	0	0	0	0	0	0	0	0	0	0	0	0	0	0	0	0	0	0	0	0	0	0	0	0	0	0	0	0	0	0	0	0	0	0	0
alcoholicliverdisease	0	0.12	0	0	0	0	0.09	0	0.07	0.06	0.19	0	0.06	0	0	0	0	0.09	0.1	0.11	0	0	0	0	0	0	0	0	0	0	0	0	0	0	0	0	0	0	0	0	0	0	0	0	0	0	0	0	0
dgalactosamine	0	0	0	0	0	0.09	0.09	0	0.07	0	0.19	0	0	0	0	0.07	0	0.09	0	0.11	0	0	0	0	0	0.38	0	0	0	0	0.7	0	0	0	0	0	0	0	0	0	0	0	0	0	0	0	0	0	0
traumaticbraininjury	0	0	0.1	0.11	0	0.09	0.09	0	0.07	0.06	0.06	0.06	0	0.07	0.07	0	0.08	0	0	0	0	0	0	0	0	0	0	0	0	0	0	0	0	0	0	0	0	0	0	0	0	0	0	0	0	0	0	0	0
womac	0	0	0.1	0	0.1	0.09	0	0	0	0.06	0	0.06	0.19	0.21	0	0	0	0	0	0	0	0	0	0	0	0	0	0	0	0	0	0	0	0	0	0	0	0	0	0	0	0	0	0	0	0	0	0	0
anticanceractivity	0	0	0.21	0	0	0.09	0.09	0	0	0.06	0.13	0	0.06	0.07	0.07	0	0	0	0	0	0	0	0	0.2	0	0	0	0	0	0	0	0	0	0	0	0	0	0	0	0	0	0	0	0	0	0	0	0	0
lymphocyte	0	0.12	0	0	0	0	0	0	0	0.06	0	0	0	0.07	0	0	0	0.09	0.19	0.11	0.23	0.14	0.17	0	0	0	0	0	0	0	0	0	0	0	0	0	0	0	0	0	0	0	0	0	0	0	0	0	0
hepatocyte	0	0	0	0.11	0	0	0.09	0	0.21	0.06	0.13	0	0	0	0	0.07	0	0.09	0	0	0	0	0.17	0	0	0	0	0	0	0	0	0	0	0	0	0	0	0	0	0	0	0	0	0	0	0	0	0	0
s180	0	0	0	0	0	0	0	0	0.07	0	0	0	0.06	0	0	0.07	0	0.09	0	0	0	0.14	0.67	0.2	0	0.38	0	0	0	0	0	0	0	0	0	0	0	0	0	0	0	0	0	0	0	0	0	0	0
nankyung	0	0	0	0	0	0	0	0	0	0	0	0	0	0	0.07	0	0.08	0	0	0	0	0	0	0.2	1.35	0.38	0.28	0	0	0	0	0	0.79	0	0	0	0	0	0	0	0	0	0	0	0	0	0	0	0
dermatitis	0.36	0.12	0.1	0	0.1	0.09	0	0	0	0	0	0.19	0	0.07	0	0	0	0	0	0	0	0	0	0	0.27	0	0.28	0	0	0	0	0	0	0	0	0	0	0	0	0	0	0	0	0	0	0	0	0	0
growthplate	0	0	0	0.11	0.1	0	0	0	0	0.19	0	0	0.06	0.07	0	0.14	0	0.18	0	0	0	0	0	0	0	0	0	0	0	0	0	0	0	0	0	0	0	0	0	0	0	0	0	0	0	0	0	0	0
onkyungtang	0	0	0	0	0	0	0	0	0.07	0	0	0.06	0.06	0.14	0	0	0	0.09	0.1	0	0.11	0	0.34	0	0.27	0	0	0	0	0	0	0	0	0	0	0	0	0	0	0	0	0	0	0	0	0	0	0	0
nr	0	0	0	0	0	0	0	0	0	0	0	0	0	0	0	0.28	0.24	0	0.19	0.22	0	0	0	0	0	0	0	0	0	0	0	0	0	0	0	0	0	0	0	0	0	0	0	0	0	0	0	0	0
th	0	0	0	0	0	0	0.17	0.15	0.21	0.19	0	0	0.06	0	0	0	0	0	0	0	0	0	0	0	0	0	0	0	0	0	0	0	0	0	0	0	0	0	0	0	0	0	0	0	0	0	0	0	0
fivetastes	0.36	0.12	0.21	0.11	0	0	0	0	0	0.06	0.06	0	0	0	0	0.07	0	0	0.1	0	0	0.14	0.17	0	0	0	0	0	0	0	0	0	0	0	0	0	0	0	0	0	0	0	0	0	0	0	0	0	0
scale	0	0.12	0	0	0.1	0.09	0	0.07	0.07	0.06	0.06	0.12	0.13	0	0	0	0	0	0	0	0	0	0	0	0	0	0	0	0	0	0	0	0	0	0	0	0	0	0	0	0	0	0	0	0	0	0	0	0
middlecerebralarteryocclusion	0	0.12	0	0	0	0	0.17	0	0	0.19	0.13	0	0.06	0	0	0	0	0	0.19	0	0	0	0	0	0	0	0	0	0	0	0	0	0	0	0	0	0	0	0	0	0	0	0	0	0	0	0	0	0
nitrite	0	0	0	0	0	0	0	0.15	0	0	0	0	0	0.07	0.07	0	0	0	0.29	0.11	0.34	0	0	0	0	0	0	0	0	0	0	0	0	0	0	0	0	0	0	0	0	0	0	0	0	0	0	0	0
ministerialfire	0	0	0	0	0.19	0	0.09	0	0	0	0	0	0.06	0.14	0.07	0.07	0	0	0	0.11	0.11	0	0	0.2	0	0	0	0	0	0	0	0	0	0	0	0	0	0	0	0	0	0	0	0	0	0	0	0	0
heavymetals	0	0	0	0	0	0	0.09	0.07	0.07	0	0.06	0.19	0	0	0	0	0.08	0	0	0	0	0	0	0	0	0	0	0.46	0	0	1.41	0	0	0	0	0	0	0	0	0	0	0	0	0	0	0	0	0	0
sasangin	0	0	0	0	0	0	0	0	0	0	0.06	0.06	0.13	0.21	0	0.07	0	0	0	0	0	0	0.17	0	0.54	0	0	0	0	0	0	0	0	0	0	0	0	0	0	0	0	0	0	0	0	0	0	0	0
gastricmotility	0	0.12	0	0	0	0	0	0	0.07	0	0.13	0	0.06	0	0	0	0	0	0.1	0.11	0.11	0	0.17	0	0	0	0	0	0	0	0.7	0	0	0	0	0	0	1.82	0	0	0	0	0	0	0	0	0	0	0
koreanginseng	0	0	0.1	0	0	0	0	0	0	0.06	0.06	0.06	0.06	0.07	0.13	0.14	0.08	0	0	0	0	0	0	0	0	0	0	0	0	0	0	0	0	0	0	0	0	0	0	0	0	0	0	0	0	0	0	0	0
felursi	0	0	0	0	0	0	0	0	0.14	0.13	0.06	0.06	0	0.14	0	0	0	0	0.1	0	0	0.14	0	0	0	0	0	0.46	0	0	0	0	0	0	0	0	0	0	0	0	0	0	0	0	0	0	0	0	0
precociouspuberty	0	0.47	0.21	0.11	0.1	0.09	0	0.07	0	0	0.06	0	0	0	0	0	0	0	0	0	0	0	0	0	0	0	0	0	0	0	0	0	0	0	0	0	0	0	0	0	0	0	0	0	0	0	0	0	0
glucoseoxidase	0	0	0	0	0	0	0	0	0	0	0	0	0	0	0	0.35	0.32	0.09	0	0.11	0	0	0	0	0	0	0	0	0	0	0	0	0	0	0	0	0	0	0	0	0	0	0	0	0	0	0	0	0
orientalmedicaltreatments	0	0	0	0	0	0	0.09	0.3	0.07	0.19	0	0	0	0.07	0	0.07	0	0	0	0	0	0	0	0	0	0	0	0	0	0	0	0	0	0	0	0	0	0	0	0	0	0	0	0	0	0	0	0	0
height	0	0	0	0.11	0.1	0	0.09	0.07	0.14	0.06	0.06	0.12	0	0	0.07	0	0	0	0	0	0	0	0	0	0	0	0	0	0	0	0	0	0	0	0	0	0	0	0	0	0	0	0	0	0	0	0	0	0
researchtrend	0	0	0.21	0.21	0.19	0	0	0	0.14	0.06	0.06	0	0	0	0	0	0.08	0	0	0	0	0	0	0	0	0	0	0	0	0	0	0	0	0	0	0	0	0	0	0	0	0	0	0	0	0	0	0	0
locomotoractivity	0	0	0	0	0	0	0	0.15	0.07	0.19	0	0	0.06	0.21	0	0	0.08	0	0	0	0	0	0	0	0	0	0	0	0	0	0	0	0	0	0	0	0	0	0	0	0	0	0	0	0	0	0	0	0
postauricularpain	0	0	0	0	0.1	0.09	0.26	0.07	0	0.19	0.06	0	0.06	0	0	0	0	0	0	0	0	0	0	0	0	0	0	0	0	0	0	0	0	0	0	0	0	0	0	0	0	0	0	0	0	0	0	0	0
hydroperoxide	0	0	0	0	0	0	0	0	0	0.25	0.44	0	0	0	0	0	0	0	0	0	0	0	0	0	0	0	0	0	0	0	0	0	0	0	0	0	0	0	0	0	0	0	0	0	0	0	0	0	0
learning	0	0	0	0	0	0	0	0	0	0	0	0	0.06	0.07	0	0.35	0.24	0	0.1	0	0	0	0	0	0	0	0	0	0	0	0	0	0	0	0	0	0	0	0	0	0	0	0	0	0	0	0	0	0
gap43	0	0	0	0	0	0	0.09	0	0.07	0.06	0.31	0	0.06	0.14	0	0	0	0	0	0	0	0	0	0	0	0	0	0	0	0	0	0	0	0	0	0	0	0	0	0	0	0	0	0	0	0	0	0	0
brainedema	0	0	0.1	0	0	0	0.09	0.15	0.07	0.13	0	0	0.06	0	0	0	0.16	0.09	0	0	0	0	0	0	0	0	0	0	0	0	0	0	0	0	0	0	0	0	0	0	0	0	0	0	0	0	0	0	0
systemsbiology	0	0.12	0.63	0.42	0	0	0	0	0	0	0	0	0	0	0	0	0	0	0	0	0	0	0	0	0	0	0	0	0	0	0	0	0	0	0	0	0	0	0	0	0	0	0	0	0	0	0	0	0
sensitivity	0	0	0	0	0.1	0.09	0.09	0.07	0	0.06	0.13	0.19	0.06	0	0	0	0	0	0	0	0	0	0	0	0	0	0	0	0	0	0	0	0	0	0	0	0	0	0	0	0	0	0	0	0	0	0	0	0
sibjeondaebotang	0	0	0.31	0	0.1	0.09	0	0	0	0	0.06	0.06	0	0	0.13	0.07	0	0	0	0	0	0	0	0	0	0	0.28	0	0	0	0	0	0	0	0	0	0	0	0	0	0	0	0	0	0	0	0	0	0
xray	0	0	0	0.11	0.19	0	0	0	0.21	0	0	0.06	0.13	0	0	0	0.08	0	0	0	0.11	0	0	0	0	0	0	0	0	0	0	0	0	0	0	0	0	0	0	0	0	0	0	0	0	0	0	0	0
igf1	0	0.12	0.1	0.11	0	0	0	0.15	0.07	0.06	0.06	0	0	0	0.07	0.07	0	0.09	0	0	0	0	0	0	0	0	0	0	0	0	0	0	0	0	0	0	0	0	0	0	0	0	0	0	0	0	0	0	0
adverseevents	0	0.12	0	0.11	0.1	0	0.09	0.15	0	0	0.13	0.19	0	0	0	0	0	0	0	0	0	0	0	0	0	0	0	0	0	0	0	0	0	0	0	0	0	0	0	0	0	0	0	0	0	0	0	0	0
bloodletting	0	0	0	0	0	0	0	0.15	0.07	0	0	0.12	0.06	0.07	0.07	0.07	0	0	0.1	0	0	0	0	0	0	0	0	0	0.43	0	0	0	0	0	0	0	0	0	0	0	0	0	0	0	0	0	0	0	0
knee	0	0	0	0	0	0	0	0	0.21	0	0.06	0	0	0	0.13	0	0	0.27	0.1	0	0.11	0	0	0	0	0	0	0	0	0	0	0	0	0	0	0	0	0	0	0	0	0	0	0	0	0	0	0	0
tgfβ	0	0	0	0	0	0	0.09	0	0	0.19	0.13	0.12	0	0.07	0	0.14	0	0	0	0	0	0	0	0	0	0	0	0	0	0	0	0	0	0	0	0	0	0	0	0	0	0	0	0	0	0	0	0	0
lumbarherniatedintervertebraldisc	0	0	0.31	0.42	0	0	0.09	0	0.14	0	0	0.06	0	0	0	0	0	0	0	0	0	0	0	0	0	0	0	0	0	0	0	0	0	0	0	0	0	0	0	0	0	0	0	0	0	0	0	0	0
decoction	0	0.12	0.1	0.11	0	0	0.09	0.07	0.14	0.13	0.06	0	0	0.07	0	0	0	0	0	0	0	0	0	0	0	0	0	0	0	0	0	0	0	0	0	0	0	0	0	0	0	0	0	0	0	0	0	0	0
il12	0	0	0	0	0	0	0	0	0.14	0	0	0.06	0.06	0.14	0	0.14	0.08	0.09	0.1	0	0	0	0	0	0	0	0	0	0	0	0	0	0	0	0	0	0	0	0	0	0	0	0	0	0	0	0	0	0
arachidonicacid	0	0	0	0.21	0	0.36	0.17	0	0	0	0	0.06	0	0	0	0	0.08	0	0.1	0	0	0	0	0	0	0	0	0	0	0	0	0	0	0	0	0	0	0	0	0	0	0	0	0	0	0	0	0	0
identification	0	0	0	0.11	0.1	0.09	0	0.3	0	0	0	0	0.06	0	0.07	0.07	0	0	0	0.11	0	0	0	0	0	0	0	0	0	0	0	0	0	0	0	0	0	0	0	0	0	0	0	0	0	0	0	0	0
yanggyuksanhwatang	0	0.24	0	0	0	0	0	0.07	0	0	0.13	0.12	0.13	0	0	0.14	0	0	0	0	0	0	0	0	0	0	0	0	0	0	0	0	0	0	0	0	0	0	0	0	0	0	0	0	0	0	0	0	0
soyosan	0	0.12	0	0	0	0	0	0	0	0.13	0.06	0	0	0.07	0.07	0.07	0	0.09	0.19	0	0	0	0.17	0	0	0	0	0	0	0	0	0	0	0	0	0	0	0	0	0	0	0	0	0	0	0	0	0	0
arrhythmia	0	0	0.21	0.11	0	0.18	0	0	0.07	0	0	0	0	0	0.07	0.07	0	0	0.29	0	0	0	0	0	0	0	0	0	0	0	0	0	0	0	0	0	0	0	0	0	0	0	0	0	0	0	0	0	0
infγ	0	0	0	0	0	0	0	0	0	0.19	0	0.12	0.06	0.07	0.07	0.21	0	0	0	0	0	0	0	0	0	0	0	0	0	0	0	0	0	0	0	0	0	0	0	0	0	0	0	0	0	0	0	0	0
rectaltemperature	0	0	0	0	0	0	0	0	0	0	0	0	0.19	0	0	0.14	0.24	0	0.1	0	0.11	0	0	0.2	0	0	0	0	0	0	0	0	0	0	0	0	0	0	0	0	0	0	0	0	0	0	0	0	0
gardeniaefructus	0	0.12	0	0	0.1	0.27	0	0.07	0.07	0.06	0	0	0.06	0	0	0.07	0	0	0	0.11	0	0	0	0	0	0	0	0	0	0	0	0	0	0	0	0	0	0	0	0	0	0	0	0	0	0	0	0	0
extract	0	0	0	0	0.1	0.09	0	0	0.07	0	0.13	0.06	0.06	0.07	0	0.07	0	0	0	0	0	0	0	0.2	0	0	0	0	0	0	0	0	0	0	0	0	0	0	0	0	2.04	0	0	0	0	0	0	0	0
numericratingscale	0	0.35	0.21	0	0.1	0.45	0	0	0	0	0	0	0	0	0	0	0	0	0	0	0	0	0	0	0	0	0	0	0	0	0	0	0	0	0	0	0	0	0	0	0	0	0	0	0	0	0	0	0
sinusitis	0	0.12	0.21	0.11	0.1	0	0	0	0	0	0.13	0	0.06	0	0	0.07	0.08	0	0	0	0.11	0	0	0	0	0	0	0	0	0	0	0	0	0	0	0	0	0	0	0	0	0	0	0	0	0	0	0	0
tunel	0	0	0	0	0	0.09	0.09	0.15	0	0.06	0.31	0.06	0	0	0	0	0	0	0	0	0	0	0	0	0	0	0	0	0	0	0	0	0	0	0	0	0	0	0	0	0	0	0	0	0	0	0	0	0
healthinsurance	0.36	0.12	0	0.11	0	0	0	0	0.07	0.13	0.06	0.06	0.19	0	0	0	0	0	0	0	0	0	0	0	0	0	0	0	0	0	0	0	0	0	0	0	0	0	0	0	0	0	0	0	0	0	0	0	0
musictherapy	0	0	0	0	0	0	0	0.07	0.07	0	0.06	0.12	0.19	0.07	0	0.07	0.08	0	0	0	0	0	0	0	0	0	0	0	0	0	0	0	0	0	0	0	0	0	0	0	0	0	0	0	0	0	0	0	0
fibromyalgia	0	0.47	0	0	0.19	0	0	0	0.07	0.06	0	0.06	0	0	0.07	0.07	0	0	0	0	0	0	0	0	0	0	0	0	0	0	0	0	0	0	0	0	0	0	0	0	0	0	0	0	0	0	0	0	0
gmcsf	0	0	0	0	0	0	0.09	0	0	0	0	0.06	0.06	0.14	0.07	0	0.08	0.18	0	0.11	0.11	0	0	0	0	0	0	0	0	0	0	0	0	0	0	0	0	0	0	0	0	0	0	0	0	0	0	0	0
ebm	0	0	0	0	0	0	0.26	0.22	0.07	0.06	0	0.06	0.06	0	0.07	0	0	0	0	0	0	0	0	0	0	0	0	0	0	0	0	0	0	0	0	0	0	0	0	0	0	0	0	0	0	0	0	0	0
yoshimasutodo	0	0	0	0	0	0.09	0.09	0.07	0.07	0.06	0	0.19	0.13	0.07	0	0	0	0	0	0	0	0	0	0	0	0	0	0	0	0	0	0	0	0	0	0	0	0	0	0	0	0	0	0	0	0	0	0	0
emg	0	0	0	0	0	0.18	0.09	0.07	0	0.13	0	0	0	0.07	0	0.07	0	0.09	0.1	0.11	0	0	0	0	0	0	0	0	0	0	0	0	0	0	0	0	0	0	0	0	0	0	0	0	0	0	0	0	0
perception	0	0.24	0	0	0.19	0	0.09	0.07	0.21	0.06	0	0.06	0	0	0	0	0	0	0	0	0	0	0	0	0	0	0	0	0	0	0	0	0	0	0	0	0	0	0	0	0	0	0	0	0	0	0	0	0
pkcα	0	0	0	0	0	0.09	0	0	0	0.19	0.06	0.12	0.06	0	0	0.07	0.16	0	0	0	0	0	0	0	0	0	0	0	0	0	0	0	0	0	0	0	0	0	0	0	0	0	0	0	0	0	0	0	0
arteriosclerosis	0	0	0	0	0	0	0.09	0.07	0.07	0.06	0.19	0.06	0.06	0.07	0	0	0.08	0	0	0	0	0	0	0	0	0	0	0	0	0	0	0	0	0	0	0	0	0	0	0	0	0	0	0	0	0	0	0	0
chronicmildstress	0.36	0.12	0	0	0.1	0	0	0	0	0	0	0	0	0	0.2	0.28	0	0.09	0	0	0	0	0	0	0	0	0	0	0	0	0	0	0	0	0	0	0	0	0	0	0	0	0	0	0	0	0	0	0
oswestrydisabilityindexodi	0	0.12	0	0.21	0	0	0.09	0.07	0.07	0.13	0.06	0	0	0.14	0	0	0	0	0	0	0	0	0	0	0	0	0	0	0	0	0	0	0	0	0	0	0	0	0	0	0	0	0	0	0	0	0	0	0
nfkb	0	0.12	0.1	0	0	0	0.09	0	0	0	0	0	0.06	0.21	0.07	0.14	0.08	0	0	0	0	0	0	0	0	0	0	0	0	0	0	0	0	0	0	0	0	0	0	0	0	0	0	0	0	0	0	0	0
hemeoxygenase1	0	0.12	0.1	0.11	0.1	0	0.09	0.22	0	0	0.06	0	0.06	0	0.07	0	0	0	0	0	0	0	0	0	0	0	0	0	0	0	0	0	0	0	0	0	0	0	0	0	0	0	0	0	0	0	0	0	0
beevenomherbalacupuncture	0	0	0	0	0	0	0	0	0.07	0	0	0.06	0.19	0.34	0	0	0	0	0.1	0	0	0	0	0	0	0	0	0	0	0	0	0	0	0	0	0	0	0	0	0	0	0	0	0	0	0	0	0	0
invivo	0	0.12	0	0	0	0	0	0	0.07	0.06	0.25	0.06	0.06	0	0	0.07	0	0	0	0	0	0	0.17	0	0	0	0	0	0	0	0	0	0	0	0	0	0	0	0	0	0	0	0	0	0	0	0	0	0
ache	0	0.12	0	0	0	0	0	0.07	0	0	0.06	0	0.13	0.21	0.07	0.07	0	0.09	0	0	0	0	0	0	0	0	0	0	0	0	0	0	0	0	0	0	0	0	0	0	0	0	0	0	0	0	0	0	0
phagocyticactivity	0	0	0	0	0	0	0	0	0	0	0	0	0.13	0	0.13	0	0.24	0	0.1	0.11	0.11	0	0	0	0	0	0	0	0	0	0	0	0.79	0	0	0	0	0	0	0	0	0	0	0	0	0	0	0	0
acetylcholinesterase	0	0.12	0.1	0	0.1	0	0	0.07	0	0	0.13	0.12	0	0	0	0.07	0.08	0.09	0	0	0	0	0	0	0	0	0	0	0	0	0	0	0	0	0	0	0	0	0	0	0	0	0	0	0	0	0	0	0
yangsaeng	0	0.12	0	0	0	0	0.09	0	0.07	0.13	0.31	0	0	0	0	0	0	0	0	0	0.11	0	0	0	0	0	0	0	0	0	0	0	0	0	0	0	0	0	0	0	0	0	0	0	0	0	0	0	0
cocaine	0	0	0.1	0.11	0.1	0.09	0	0.07	0.21	0.06	0	0	0	0	0.07	0	0.08	0	0	0	0	0	0	0	0	0	0	0	0	0	0	0	0	0	0	0	0	0	0	0	0	0	0	0	0	0	0	0	0
a549cell	0	0	0	0	0.1	0	0	0.3	0.21	0.06	0	0.06	0	0	0	0.07	0	0	0	0	0	0	0	0	0	0	0	0	0	0	0	0	0	0	0	0	0	0	0	0	0	0	0	0	0	0	0	0	0
mmp	0	0.24	0.1	0.11	0.19	0	0	0.07	0	0	0.13	0	0	0.14	0	0	0	0	0	0	0	0	0	0	0	0	0	0	0	0	0	0	0	0	0	0	0	0	0	0	0	0	0	0	0	0	0	0	0
mpg	0	0	0	0	0	0	0	0	0.07	0.06	0.06	0.25	0	0	0.2	0.07	0	0	0	0	0	0	0	0	0	0	0	0	0	0	0	0	0	0	0	0	0	0	0	0	0	0	0	0	0	0	0	0	0
peripheralneuropathy	0	0	0	0.21	0	0.09	0	0.07	0	0.13	0	0.06	0.06	0.07	0.07	0	0	0	0.1	0	0	0	0	0	0	0	0	0	0	0	0	0	0	0	0	0	0	0	0	0	0	0	0	0	0	0	0	0	0
shinbaropharmacopuncture	0.36	0.12	0	0.21	0.19	0.36	0.09	0	0	0	0	0	0	0	0	0	0	0	0	0	0	0	0	0	0	0	0	0	0	0	0	0	0	0	0	0	0	0	0	0	0	0	0	0	0	0	0	0	0
adipocytes	0	0	0	0	0.1	0	0	0.07	0.07	0.06	0.25	0.19	0	0	0	0	0	0	0	0	0	0	0	0	0	0	0	0	0	0	0	0	0	0	0	0	0	0	0	0	0	0	0	0	0	0	0	0	0
commoncold	0	0	0.31	0.11	0	0	0	0	0	0.06	0.13	0	0.06	0	0.07	0	0	0	0	0.11	0	0	0	0.2	0	0	0	0	0	0	0	0	0	0	0	0	0	0	0	0	0	0	0	0	0	0	0	0	0
helacells	0	0	0	0	0	0	0	0	0	0	0	0	0.26	0.27	0.13	0.07	0	0	0	0	0	0	0	0	0	0	0	0	0	0	0	0	0	0	0	0	0	0	0	0	0	0	0	0	0	0	0	0	0
pft	0	0	0.21	0	0.1	0	0	0	0.07	0.13	0	0	0	0.07	0.13	0.07	0.08	0	0	0	0	0	0	0	0	0	0	0	0	0	0	0	0	0	0	0	0	0	0	0	0	0	0	0	0	0	0	0	0
poststrokedepression	0	0	0	0	0.19	0	0.26	0.07	0.14	0	0	0	0.06	0.07	0	0	0	0.09	0	0	0	0	0	0	0	0	0	0	0	0	0	0	0	0	0	0	0	0	0	0	0	0	0	0	0	0	0	0	0
staphylococcusepidermidis	0	0	0	0	0	0	0	0	0	0.19	0	0.12	0.26	0	0.07	0	0.08	0	0	0	0	0	0	0	0	0	0	0	0	0	0	0	0	0	0	0	0	0	0	0	0	0	0	0	0	0	0	0	0
health	0	0	0	0	0	0.09	0	0.07	0.07	0	0.13	0.06	0.06	0	0	0	0.08	0	0	0	0	0.28	0	0	0	0	0	0	0	0	0	0	0	0	0	0	0	0	0	0	0	0	0	0	0	0	2	0	0
nrf2	0	0.24	0.1	0.32	0.19	0.18	0.09	0	0	0	0	0	0	0	0	0	0	0	0	0	0	0	0	0	0	0	0	0	0	0	0	0	0	0	0	0	0	0	0	0	0	0	0	0	0	0	0	0	0
lllt	0	0.12	0.1	0.11	0.1	0.09	0	0	0	0.13	0	0.06	0.06	0.07	0	0	0	0.09	0	0	0	0	0	0	0	0	0	0	0	0	0	0	0	0	0	0	0	0	0	0	0	0	0	0	0	0	0	0	0
selfesteem	0	0	0.1	0.11	0	0.09	0	0	0.07	0	0.19	0.06	0.06	0.07	0.07	0	0	0	0	0	0	0	0	0	0	0	0	0	0	0	0	0	0	0	0	0	0	0	0	0	0	0	0	0	0	0	0	0	0
nafld	0	0	0.31	0	0.29	0.18	0.09	0.07	0	0.06	0	0	0	0	0	0	0	0	0	0	0	0	0	0	0	0	0	0	0	0	0	0	0	0	0	0	0	0	0	0	0	0	0	0	0	0	0	0	0
tsh	0	0	0	0	0.1	0	0	0	0	0.19	0.13	0	0.19	0	0	0	0.08	0	0	0.11	0	0	0	0	0	0	0	0	0	0	0	0	0	0	0	0	0	0	0	0	0	0	0	0	0	0	0	0	0
yinandyang	0	0	0	0	0	0	0	0	0	0	0.06	0.06	0	0.14	0.13	0.07	0	0	0.1	0	0	0.14	0.17	0.2	0	0	0	0	0	0	0	0	0	0	0	0	0	0	0	0	0	0	0	0	0	0	0	0	0
venesection	0	0	0	0	0	0	0	0	0.07	0.06	0.06	0	0.06	0	0.13	0	0.16	0.09	0.1	0	0	0	0	0	0	0	0	0	0.43	0	0	0	0	0	0	0	0	0	0	0	0	0	0	0	0	0	0	0	0
superoxide	0	0	0.1	0	0	0	0	0	0.07	0.06	0	0	0	0.07	0	0	0.08	0.09	0.1	0.33	0	0	0.17	0	0	0	0	0	0	0	0	0	0	0	0	0	0	0	0	0	0	0	0	0	0	0	0	0	0
ncnga	0	0.12	0.1	0.11	0.1	0	0	0.3	0.07	0.06	0	0.06	0	0	0	0	0	0	0	0	0	0	0	0	0	0	0	0	0	0	0	0	0	0	0	0	0	0	0	0	0	0	0	0	0	0	0	0	0
utilization	0	0.24	0.21	0.21	0	0	0.17	0	0.07	0.06	0	0	0	0	0.07	0	0	0	0	0	0	0	0	0	0	0	0	0	0	0	0	0	0	0	0	0	0	0	0	0	0	0	0	0	0	0	0	0	0
healthstatus	0.36	0	0	0.11	0.29	0	0.17	0	0	0	0.13	0	0	0	0.13	0	0	0	0	0	0	0	0	0	0	0	0	0	0	0	0	0	0	0	0	0	0	0	0	0	0	0	0	0	0	0	0	0	0
wbc	0	0	0	0	0	0	0.09	0.07	0	0	0	0	0.06	0.07	0.13	0.14	0.08	0.18	0	0	0	0	0	0	0	0	0	0	0	0	0	0	0	0	0	0	0	0	0	0	0	0	0	0	0	0	0	0	0
chronicfatiguesyndrome	0	0.24	0	0.11	0	0.18	0.17	0	0	0.06	0.06	0	0	0	0	0	0	0	0.1	0.11	0	0	0	0	0	0	0	0	0	0	0	0	0	0	0	0	0	0	0	0	0	0	0	0	0	0	0	0	0
membranousnephropathymn	0	0	0	0	0	0	0	0.07	0	0.44	0.13	0.06	0	0	0	0	0	0	0	0	0	0	0	0	0	0	0	0	0	0	0	0	0	0	0	0	0	0	0	0	0	0	0	0	0	0	0	0	0
leukemia	0	0	0	0	0	0	0	0.07	0	0	0	0	0.06	0.14	0.13	0.07	0.08	0	0.1	0.11	0	0	0	0	0	0	0	0.46	0	0	0	0	0	0	0	0	0	0	0	0	0	0	0	0	0	0	0	0	0
amyotrophiclateralsclerosisals	0	0	0	0	0.1	0.18	0.17	0	0.14	0.13	0	0.06	0	0	0	0.07	0	0	0	0	0	0	0	0	0	0	0	0	0	0	0	0	0	0	0	0	0	0	0	0	0	0	0	0	0	0	0	0	0
paeoniaeradix	0	0.12	0.1	0	0	0	0	0	0.29	0	0	0	0	0.07	0	0.21	0	0	0.1	0	0	0	0	0	0	0	0	0	0	0	0	0	0	0	0	0	0	0	0	0	0	0	0	0	0	0	0	0	0
dongmu	0	0	0	0	0	0	0	0	0	0.13	0.06	0	0	0	0.07	0	0	0.09	0	0	0	0	0	0.2	0.27	0	0.28	0.46	0	0	0	0.68	0	0	0	0	0	0	0	0	0	0	0	1.47	0	0	0	0	0
chestpain	0	0	0	0	0.1	0	0	0	0.07	0.06	0	0	0.13	0.07	0.07	0	0	0	0.1	0	0.11	0.14	0	0	0	0	0	0	0	0	0	0	0	0	0	0	0	0	0	0	0	0	1.82	0	0	0	0	0	0
herbalacupuncturetherapy	0	0	0	0	0	0	0.09	0	0	0.06	0	0	0.06	0.14	0.07	0	0.24	0.09	0.1	0	0	0	0	0	0	0	0	0	0	0	0	0	0	0	0	0	0	0	0	0	0	0	0	0	0	0	0	0	0
xanthineoxidasexo	0	0	0	0	0	0	0	0	0	0	0	0	0.13	0.07	0	0.07	0.08	0.18	0.19	0.22	0	0	0	0	0	0	0	0	0	0	0	0	0	0	0	0	0	0	0	0	0	0	0	0	0	0	0	0	0
dnachip	0	0	0	0	0	0	0	0.07	0	0.06	0.06	0.06	0.13	0.07	0.13	0	0.08	0	0.1	0	0	0	0	0	0	0	0	0	0	0	0	0	0	0	0	0	0	0	0	0	0	0	0	0	0	0	0	0	0
fiveelements	0	0	0	0	0	0	0.26	0	0.07	0.13	0	0	0	0.07	0	0.07	0.08	0	0	0	0	0.14	0	0.2	0	0	0	0	0	0	0	0	0	0	0	0	0	0	0	0	0	0	0	0	0	0	0	0	0
emergencyroom	0	0	0	0.11	0.19	0	0.09	0	0.14	0.06	0	0.12	0	0	0	0.14	0	0	0	0	0	0	0	0	0	0	0	0	0	0	0	0	0	0	0	0	0	0	0	0	0	0	0	0	0	0	0	0	0
hepatitis	0.36	0	0	0	0	0.09	0	0	0	0.06	0	0.06	0	0.14	0.07	0	0	0.18	0.1	0	0	0	0	0	0	0	0	0	0	0	0	0	0	0	0	0	0	0	0	0	0	0	0	0	9.09	0	0	0	0
healthexamination	0	0	0.1	0	0	0.18	0	0	0	0.06	0	0.06	0	0.07	0	0	0.08	0.18	0.1	0.11	0	0	0	0	0	0	0	0	0	0	0	0	0	0	0	0	0	0	0	0	0	0	0	0	0	0	0	0	0
wangbing	0	0	0.31	0	0	0	0	0.22	0	0.06	0	0	0.06	0	0	0	0	0.18	0	0	0	0	0	0	0	0	0	0	0	0	0	0	0	0	0	0	0	0	0	5.26	0	0	0	0	0	0	0	0	0
bogantang	0	0	0	0	0	0	0	0.07	0	0	0	0.06	0	0	0	0	0.08	0.09	0	0	0	0	0	0	0	0	0	0.46	0	0.62	0.7	0	0	1.15	0	1.72	0	1.82	0	0	0	0	0	1.47	0	0	0	0	0
distribution	0	0	0	0	0	0	0.17	0.07	0	0.06	0	0	0.06	0.14	0.07	0	0.08	0	0.1	0	0	0	0	0.2	0	0	0	0	0	0	0	0	0	0	0	0	0	0	0	0	0	0	0	0	0	0	0	0	0
cardiovascularsystem	0	0	0	0	0	0	0.17	0.07	0.07	0	0	0.06	0	0.07	0	0	0	0	0.1	0.11	0	0.14	0	0.4	0	0	0	0	0	0	0	0	0	0	0	0	0	0	0	0	0	0	0	0	0	0	0	0	0
antimetastasis	0	0	0	0	0.29	0	0	0	0.07	0.06	0	0	0.06	0	0	0	0.08	0.27	0.1	0	0	0	0	0	0	0	0	0	0	0	0	0	0	0	0	0	0	0	0	0	0	0	0	0	0	0	0	0	0
hormone	0	0	0	0	0	0	0	0	0	0.06	0	0	0	0	0.07	0.07	0	0.09	0.1	0.11	0.23	0.14	0.34	0	0	0	0	0	0	0	0	0	0	0	0	0	0	0	0	0	0	0	0	0	0	0	0	0	0
etiology	0	0	0	0	0	0.18	0	0.07	0	0	0	0	0	0	0	0.07	0.08	0	0	0	0	0	0.17	0.2	0.27	0.38	0.28	0	0	0	0	0	0.79	0	0	0	0	0	0	0	0	0	0	0	0	0	0	0	0
boviscalculus	0	0	0	0	0	0	0	0.07	0.07	0	0	0.06	0	0	0	0	0	0.09	0	0	0.34	0.43	0.17	0	0	0	0	0	0	0	0	0	0	0	0	0	0	0	0	0	0	0	0	0	0	0	0	0	0
peripheralfacialpalsy	0	0	0	0	0.1	0.18	0	0.15	0	0	0.06	0.06	0	0.07	0.13	0.07	0	0	0	0	0	0	0	0	0	0	0	0	0	0	0	0	0	0	0	0	0	0	0	0	0	0	0	0	0	0	0	0	0
sophoraflavescens	0	0.12	0	0	0	0.09	0	0	0	0.19	0	0.06	0.06	0.14	0	0	0	0	0	0	0	0.14	0.17	0	0	0	0	0	0	0	0	0	0	0	0	0	0	0	0	0	0	0	0	0	0	0	0	0	0
acanthopanaxsenticosus	0	0.12	0	0	0	0	0	0.15	0	0	0.06	0	0.06	0	0.07	0.28	0	0.09	0	0	0	0	0	0	0	0	0	0	0	0	0	0	0	0	0	0	0	0	0	0	0	0	0	0	0	0	0	0	0
liverdisease	0	0	0	0	0	0	0	0	0.07	0.06	0	0	0	0.14	0	0	0	0	0	0.11	0	0.28	0	0.2	0	0	0	0	0	0	0	0	0.79	0	0	0	0	0	3.33	0	0	2.33	0	0	0	0	0	0	0
atopicdermatitisad	0	0.47	0.1	0.11	0	0	0.09	0	0	0	0.13	0	0	0	0.07	0	0	0	0	0	0	0	0	0	0	0	0	0	0	0	0	0	0	0	0	0	0	0	0	0	0	0	0	0	0	0	0	0	0
sanghanlun	0	0	0.1	0	0.1	0	0	0	0	0	0	0.19	0.06	0.07	0.13	0	0	0	0	0	0	0	0.17	0	0	0	0	0	0	0	0	0	0	0	0	0	0	0	0	0	0	0	0	0	0	0	0	0	0
adriamycin	0	0.12	0	0	0	0	0	0	0	0	0	0	0	0	0	0.07	0.08	0.36	0.19	0.11	0	0	0	0	0	0	0	0	0	0	0	0	0	0	0	0	0	0	0	0	0	0	0	0	0	0	0	0	0
euibangyoochui	0	0.12	0	0.11	0.1	0	0.09	0.15	0.07	0	0	0	0	0	0	0.07	0	0	0.1	0	0.11	0	0	0	0	0	0	0	0	0	0	0	0	0	0	0	0	0	0	0	0	0	0	0	0	0	0	0	0
orientalmedicalcare	0.36	0	0	0.11	0	0	0.09	0	0.07	0.13	0.13	0.06	0	0	0	0	0	0	0.1	0	0	0	0	0	0	0	0	0	0	0	0	0	0	0	0	0	0	0	0	0	0	0	0	0	0	0	0	0	0
plantaginissemen	0.36	0	0.1	0	0	0	0	0	0.07	0.06	0	0	0.06	0.07	0.07	0	0	0.09	0.19	0	0	0	0	0	0	0	0	0	0	0	0	0	0	0	0	0	0	0	0	0	0	0	0	0	0	0	0	0	0
totalige	0	0	0	0.21	0	0	0	0.15	0	0.06	0.13	0.06	0	0.14	0	0	0	0	0	0	0	0	0	0	0	0	0	0	0	0	0	0	0	0	0	0	0	0	0	0	0	0	0	0	0	0	0	0	0
intestinalmotility	0	0	0.1	0	0	0.09	0	0.07	0.07	0.13	0.19	0	0	0.07	0	0	0	0	0	0	0	0	0	0	0	0	0	0	0	0	0	0	0	0	0	0	0	0	0	0	0	0	0	0	0	0	0	0	0
oligomenorrhea	0	0	0	0	0	0.18	0	0.07	0	0	0.13	0.06	0	0.14	0	0	0.16	0	0	0	0	0	0	0	0	0	0	0	0	0	0	0	0	0	0	0	0	0	0	0	0	0	0	0	0	0	0	0	0
pharmacokinetics	0	0.24	0.21	0.11	0.1	0.18	0	0	0	0.06	0	0	0	0	0	0	0.08	0	0	0	0	0	0	0	0	0	0	0	0	0	0	0	0	0	0	0	0	0	0	0	0	0	0	0	0	0	0	0	0
acuteanklesprain	0	0	0	0	0.1	0	0	0	0.14	0.06	0.13	0	0.06	0.07	0.07	0	0.08	0	0	0	0	0	0	0	0	0	0	0	0	0	0	0	0	0	0	0	0	0	0	0	0	0	0	0	0	0	0	0	0
joksamnist36	0	0	0	0	0.1	0	0.09	0	0	0.06	0	0.12	0.13	0.14	0.07	0	0	0	0	0	0	0	0	0	0	0	0	0	0	0	0	0	0	0	0	0	0	0	0	0	0	0	0	0	0	0	0	0	0
conservativeorientalmedicaltreatment	0	0	0	0	0	0	0.09	0.07	0.5	0	0	0.06	0	0	0	0	0	0	0	0	0	0	0	0	0	0	0	0	0	0	0	0	0	0	0	0	0	0	0	0	0	0	0	0	0	0	0	0	0
chosundynasty	0	0	0	0	0	0	0	0	0	0	0.25	0.12	0	0.07	0.13	0	0	0	0	0	0	0	0	0	0	0	0	0.46	0	0	0	0	0	0	0	0	0	0	0	0	0	0	0	0	0	0	0	0	0
questionnaires	0	0	0.21	0.11	0	0.09	0.09	0	0	0	0	0	0.06	0.14	0.07	0	0	0	0.1	0	0	0	0	0	0	0	0	0	0	0	0	0	0	0	0	0	0	0	0	0	0	0	0	0	0	0	0	0	0
temporomandibulardisorder	0	0.35	0	0	0	0	0	0.15	0	0.06	0	0	0	0.07	0	0	0	0.09	0	0	0.11	0	0	0.2	0	0	0	0	0	0	0	0	0	0	0	0	0	0	0	0	0	0	0	0	0	0	0	0	0
sikryochanyo	0	0	0	0	0	0	0.26	0.3	0	0	0	0.12	0	0.07	0	0	0	0	0	0	0	0	0	0	0	0	0	0	0	0	0	0	0	0	0	0	0	0	0	0	0	0	0	0	0	0	0	0	0
[truncated: 40,704 more rows]
[truncated: 8 more columns]

## Sheet: synonym
Keyword	Synonym1	Synonym2	Synonym3	Synonym4	Synonym5	Synonym6	Synonym7	Synonym8
[truncated: 109 more rows]
