# Supplementary material for: Research trends in Korean medicine based on temporal and network analysis
Source: BMC Complement Altern Med. 2019 Jul 5;19:160. doi: 10.1186/s12906-019-2562-0 (PMC6612192; doi:10.1186/s12906-019-2562-0)
Supplement: Supplementary file 1 — Keyword. Full list of 41,873 keywords used in our study. Table 1. Full list of 1,123 keywords and their frequencies. Table 2. Full list of the appearance frequencies for the keywords. Figure S1-S8. All cluster images. Table2-5y. Appearance frequencies of the keywords by five-year periods. Table2-10y. Appearance frequencies of the keywords by ten-year periods. (ZIP 8463 kb) [file 12906_2019_2562_MOESM1_ESM.zip › table1R3.xlsx]

## Sheet: frequency
Keyword	Frequency
acupuncture	1153
koreanmedicine	870
sasangconstitution	671
herbalmedicine	648
obesity	497
orientalmedicine	440
stroke	378
antiinflammation	377
apoptosis	374
no	369
antioxidativeactivity	325
cytokine	318
atopicdermatitis	299
electroacupuncture	293
visualanaloguescale	289
moxibustion	284
heartratevariability	271
dongeuibogam	253
herbalacupuncture	246
antioxidant	235
tnfα	223
lowbackpain	211
pharmacopuncture	209
bellspalsy	202
hyperlipidemia	194
orientalmedicaltherapy	175
diabetes	173
toxicity	171
cox2	167
inflammation	166
chuna	164
osteoporosis	161
patternidentification	161
beevenom	159
hwangjenaegyeong	158
inos	158
lps	157
hypertension	156
asthma	152
digital infrared thermal imaging	148
questionnaire	137
shanghanlun	136
rheumatoidarthritis	136
traditionalchinesemedicine	132
trafficaccident	129
bodymassindex	128
nfκb	127
soyangin	124
beevenomacupuncture	121
systematicreview	120
stress	119
koreanmedicaltreatment	119
safety	119
ginseng	117
review	117
ros	116
macrophage	116
allergicrhinitis	115
randomizedcontrolledtrial	112
st36	112
meridian	111
insomnia	111
cytotoxicity	110
depression	106
oxidativestress	105
bloodpressure	105
cerebralinfarction	104
herbalformula	102
poisoningsymptoms	102
il6	102
poisoningtreatment	100
taeeumin	99
dementia	98
diagnosis	97
rat	96
anticancer	96
cancer	96
cfos	95
preventionagainstpoisoning	94
raw2647	93
il4	91
lipidperoxidation	90
qigong	90
alzheimersdisease	90
acupoint	90
complementaryandalternativemedicine	89
herb	89
hydrogenperoxide	88
clinicalstudy	88
neckpain	86
autonomicnervoussystem	86
clinicaltrial	84
osteoarthritis	83
aquaacupuncture	82
triglyceride	81
qualityoflife	80
tyrosinase	80
rcbf	79
pregnancy	79
pain	79
streptozotocin	79
antitumor	78
hwabyung	77
infertility	76
scutellariaeradix	76
dysmenorrhea	76
fermentation	73
bax	73
headache	72
cholesterol	72
liverdamage	71
soeumin	70
il1β	70
traditionalmedicine	70
arthritis	70
caspase3	69
highfatdiet	69
sideeffect	69
casereport	69
bcl2	69
acutetoxicity	67
immuneresponse	67
dpph	67
neuroprotection	67
analgesic	66
survey	66
ld50	66
pulsediagnosis	66
antiallergy	64
shoulderpain	63
histamine	60
ncngamouse	60
metabolicsyndrome	58
anxiety	58
constitution	58
antimicrobial	57
acne	57
cva	57
hyungsangmedicine	57
saamacupuncture	56
allergy	56
parkinsonsdisease	56
thrombosis	55
mastcell	55
psoriasis	54
mice	54
angelicaegigantisradix	54
functionaldyspepsia	54
hplc	53
standardization	53
bloodstasis	53
tinnitus	52
liver	52
mttassay	51
ifnγ	51
totalcholesterol	51
cerebralischemia	51
bojungikgitang	51
peripheralfacialparalysis	50
hepg2	50
medicinalplants	50
geneexpression	50
qi	50
lungcancer	49
astragaliradix	49
odi	48
ige	48
clinicalpracticeguideline	47
yinyang	47
children	47
salviaemiltiorrhizaeradix	45
sweetbeevenom	45
vertigo	45
constipation	45
melanin	45
alcohol	45
breastcancer	45
auricularacupuncture	44
alt	43
collagen	43
reliability	43
yukmijihwangtang	43
bodycomposition	43
westernmedicine	42
atherosclerosis	42
angiogenesis	42
hippocampus	41
dizziness	41
alopecia	41
osteoclast	41
xanthineoxidase	40
donguisusebowon	40
melittin	40
samultang	40
thermography	40
tonguediagnosis	40
prostaglandine2	40
edema	40
pge2	39
qscc	39
symptoms	39
fatigue	39
riskfactor	39
growth	39
scoliosis	38
diarrhea	38
qideficiency	37
bodyweight	37
nos	37
p53	37
melanogenesis	37
skin	37
glucose	36
hominisplacenta	36
menopause	36
eosinophil	36
conservativetreatment	36
neuropathicpain	36
coptidisrhizoma	36
aromatherapy	36
microarray	36
kidney	35
integrativemedicine	35
hepatotoxicity	35
rtpcr	35
endometriosis	35
coldhypersensitivity	35
eeg	35
ast	34
metaanalysis	34
polymorphism	34
cellcycle	34
glutathione	34
il2	34
efficacy	34
correlation	33
ovalbumin	33
acupotomy	33
indomethacin	33
vegf	33
medicalhistory	33
antibacterial	33
hivd	33
endotoxin	33
ontology	32
satisfaction	32
cisplatin	32
hypothyroidism	32
aging	32
livercirrhosis	32
spinalcordinjury	32
corticosterone	31
antibacterialactivity	31
catalase	31
memory	31
hyperthyroidism	31
whiplashinjury	31
sod	31
frozenshoulder	31
leejema	31
yangseng	31
pubmed	30
pulsewave	30
ovariectomy	30
anklesprain	30
panicdisorder	30
treatment	30
rehmanniaeradix	30
tremor	30
bdi	30
beevenomtherapy	30
externaltreatment	30
gastriculcer	30
hwangryunhaedoktang	30
serotonin	30
adipocyte	29
sophoraeradix	29
ischemia	29
vomiting	29
metastasis	29
ulcerativecolitis	29
osteoblast	29
chemotherapy	29
leptin	29
a549	29
lipidmetabolism	29
toxicitytest	29
mri	29
mtt	29
cupping	29
moxacombustion	28
caspase	28
age	28
collageninducedarthritis	28
erk	28
anaphylaxis	28
microglia	28
validity	28
weightloss	28
redginseng	28
il10	28
skindisease	28
ryodoraku	28
freeradical	27
creatinine	27
ccl4	27
cv12	27
fever	27
sf36	27
lipidperoxide	27
antiobesity	27
ethanol	27
differentiation	27
dncb	27
acupoints	27
ccl	26
liverfunction	26
glycyrrhizaeradix	26
pediatrics	26
needleembeddingtherapy	26
postpartum	26
exercise	26
mucin	26
collagenase	26
youngchu	26
carbontetrachloride	26
proliferation	26
puerariaeradix	26
cultivatedwildginseng	26
bambusaecaulisinliquamen	25
hdlcholesterol	25
superoxidedismutase	25
antiaging	25
rhinitis	25
mmp9	25
cellviability	25
mmpi	25
sipjeondaebotang	25
sosihotang	25
korea	25
renalfunction	25
ephedrasinica	25
carthamiflos	24
hypoxia	24
casestudy	24
acupunctureandmoxibustion	24
intravascularcoagulation	24
gene	24
psychotherapy	24
compound4880	24
database	24
climactericsyndrome	24
uterinemyoma	24
elastase	24
bonemineraldensity	24
genera	24
cyclooxygenase	24
druginducedliverinjury	24
forcedswimmingtest	24
smoking	24
abdominalpain	24
carrageenan	24
acuterenalfailure	24
immunity	24
lumbardischerniation	23
bupleuriradix	23
allergiccontactdermatitis	23
splenocytes	23
fivephases	23
antiinflammatoryactivity	23
nausea	23
ischemicstroke	22
glutamate	22
ldlcholesterol	22
gpt	22
streptococcusmutans	22
species	22
epilepsy	22
hotflush	22
muscle	22
peroxynitrite	22
histopathology	22
mentalstress	22
immobilizationstress	22
testosterone	22
adhd	22
staphylococcusaureus	22
terminology	22
spondylolisthesis	22
plateletaggregation	22
mapkinase	22
autonomicnervesystem	22
rankl	22
urticaria	22
cyclophosphamide	21
antitumoractivity	21
lipid	21
proinflammatorycytokines	21
estradiol	21
ndi	21
alp	21
hepatoprotective	21
cytotoxicactivity	21
jaundice	21
korean	21
ldh	21
primarydysmenorrhea	21
backpain	21
acetaminophen	21
analgesia	21
loniceraeflos	21
animalmodel	21
mcao	21
boneresorption	21
origin	21
classification	21
cough	21
juglandissemen	21
insulin	21
mic	21
face	21
menstruation	21
diabeticnephropathy	21
bloodglucose	21
immunohistochemistry	21
scoradindex	20
abdominalobesity	20
rehabilitation	20
postpartumcare	20
li4	20
neurotoxicity	20
footdrop	20
tgfβ1	20
spleen	20
dysphagia	20
immunecells	20
collageninducedarthritiscia	20
dyspepsia	20
pulse	20
windstroke	20
myofascialpainsyndrome	20
woundhealing	20
doxorubicin	19
liverfibrosis	19
kuppermansindex	19
cellproliferation	19
factoranalysis	19
kneejoint	19
rom	19
immunoactivity	19
dsom	19
p21	19
scalpacupuncture	19
lifestyle	19
cnki	19
nrs	19
lr3	19
hairgrowth	19
ki10	19
nonalcoholicfattyliverdisease	19
scopolamine	19
spasticity	19
adjuvantarthritis	19
insulinresistance	19
medicine	19
cerebralhemorrhage	19
bodytemperature	19
fmri	19
sevenemotions	19
manipulation	19
fst	19
alloxan	19
colitis	19
mda	19
heart	19
hyperglycemia	19
hemiplegia	19
weisymptom	19
taeyangin	19
vasculardementia	19
il5	19
il8	19
pneumonia	19
experimentalstudy	18
herpeszoster	18
amenorrhea	18
yangdorak	18
palmultang	18
socheongryongtang	18
endothelium	18
polygonimultifloriradix	18
yeoldahansotang	18
conversiondisorder	18
methodology	18
urinaryincontinence	18
leukorrhea	18
mcf7	18
medicalrecords	18
cobbsangle	18
antipyretic	18
lyciifructus	18
casecontrolstudy	18
estrogen	18
chroniclowbackpain	18
singleoraldosetoxicity	18
seborrheicdermatitis	18
trigeminalneuralgia	18
mapk	18
clinicalanalysis	18
airway	18
eav	18
got	17
sasangtypology	17
wildginseng	17
7zonediagnosticsystem	17
cadmium	17
inhibitionzone	17
nephrotoxicity	17
relaxation	17
pathogenesis	17
dyslipidemia	17
disease	17
hypercholesterolemia	17
jnk	17
healthpromotion	17
aldosterone	17
dyspnea	17
gaitdisturbance	17
cerebralbloodflow	17
bmd	17
immune	17
contactdermatitis	17
frequency	17
guillainbarresyndrome	17
methotrexate	17
oculomotornervepalsy	17
refluxesophagitis	17
carpaltunnelsyndrome	17
inflammatorycytokine	17
immunesystem	16
sagunjatang	16
rhusvernicifluastokes	16
fibrinogen	16
βhexosaminidase	16
cerebralpalsy	16
hyperhidrosis	16
indirectmoxibustion	16
braindamage	16
laseracupuncture	16
tritonwr1339	16
pparγ	16
erk12	16
dopamine	16
weight	16
myocardialcell	16
camp	16
immunomodulatory	16
ssanghwatang	16
erectiledysfunction	16
lonicerajaponica	16
scl90r	16
postpartumdisease	16
clinicalapplication	16
ovainducedasthma	16
literaturestudy	16
yongdamsagantang	16
koreanmedicalhistory	16
meridiansystem	16
cortisol	16
pasi	16
sogal	16
ovariectomizedrat	16
koreanherbalmedicine	16
proteoglycan	16
whitening	16
strabismus	16
yangkyuksanhwatang	16
cornifructus	16
keratitis	16
qol	16
burningacupuncturetherapy	16
artemisiaeargifolium	16
gastriccancer	16
temperature	16
stai	16
meanarterialbloodpressuremabp	16
cold	16
ticdisorder	16
brain	16
gongjindan	16
guibitang	16
lumbarlordoticangle	16
hiccup	15
hyperemesisgravidarum	15
symptomsandsigns	15
rheirhizoma	15
adenomyosis	15
ovarianfunction	15
bodyshape	15
gsh	15
directmoxibustion	15
koreanorientalmedicine	15
catecholamine	15
tcell	15
heavymetal	15
ultrasonography	15
crf	15
kneeosteoarthritis	15
gastrin	15
hepatocellularcarcinoma	15
sciatica	15
trichophytonmentagrophytes	15
cytochromep450	15
cervicalpain	15
cerebralhemodynamics	15
drinking	15
ptosis	15
morifolium	15
sputum	15
parp	15
bangyakhappyun	15
acupuncturestimulation	15
lumbarspinalstenosis	15
postmenopause	15
koreanmedicinehospital	15
diagnosticsystembasedonshanghanlunprovisions	15
nucleusaccumbens	15
skintemperature	15
injinhotang	15
moschus	15
alopeciaareata	15
cervipantotrichumcornu	15
lactatedehydrogenase	15
hypothalamus	15
chronicpain	15
gaitanalysis	15
ataxia	15
postpartumdepression	15
bun	15
ayurveda	15
kneepain	15
meridianmuscle	15
singledosetoxicity	15
suwen	15
th2	14
gb34	14
blood	14
china	14
thymocytes	14
morphology	14
cinnamomicortex	14
depigmentation	14
bdnf	14
acupressure	14
perspiration	14
elderly	14
suddensensorineuralhearingloss	14
sciaticnerve	14
phellodendricortex	14
dioscoreaerhizoma	14
cheongsimyeonjatang	14
mibyeong	14
chroniccough	14
ct105	14
evodiaefructus	14
sulfurdioxide	14
herbaldrug	14
stability	14
nicotine	14
crataegifructus	14
menopausaldisorder	14
oryeongsan	14
vasodilation	14
persicaesemen	14
nnos	14
progesterone	14
evidencebasedmedicine	14
riskfactors	14
evaluation	14
phellinuslinteus	14
lasertherapy	14
trp1	14
ganodermalucidum	14
pc12cell	14
externalapplication	14
candidaalbicans	14
preventivemedicine	14
platycodiradix	14
gfap	14
morphologicalidentification	14
qualitycontrol	14
bangpungtongsungsan	14
mapks	14
prognosis	14
pruritus	14
banhasasimtang	14
myopia	14
hepatoxicity	14
overweight	14
antistress	14
chronicobstructivepulmonarydisease	14
microtissue	14
dentalcaries	14
gamisoyosan	14
hysterectomy	14
wallenbergssyndrome	14
helacell	14
dysarthria	14
tcd	14
centralnervoussystem	14
ascites	13
ojeoksan	13
sleep	13
apoplexy	13
antidepressant	13
hominisplacentapharmacopuncture	13
warmneedling	13
anorexia	13
delirium	13
sweat	13
education	13
silymarin	13
herniatedintervertebraldisc	13
radialpulse	13
meditation	13
microscopictissue	13
gout	13
radialnervepalsy	13
chemokine	13
complication	13
spinalcord	13
chiropractic	13
fracture	13
hemiparesis	13
chronicprostatitis	13
substancep	13
tumor	13
drynariaerhizoma	13
monosodiumiodoacetate	13
p38	13
prothrombintime	13
tensiontypeheadache	13
pattern	13
cardiotoxicity	13
schizophrenia	13
αmsh	13
dextransulfatesodium	13
methyleneblue	13
pathology	13
irritablebowelsyndrome	13
enos	13
sex	13
childhoodobesity	13
eightextrameridians	13
allergicasthma	13
balance	13
lung	13
holotrichia	13
subacutetoxicity	13
waterextract	13
adipogenesis	13
recognition	13
samcho	13
patent	13
uvb	13
heartrate	13
powerspectrum	13
processing	13
tapingtherapy	13
gastrodiaerhizoma	13
cognitivefunction	13
anemia	13
taoism	13
migration	13
meanarterialbloodpressure	13
cnidiirhizoma	13
orientalmedicinemusictherapy	13
chronicfatigue	13
vitiligo	13
epimediiherba	13
bloodsugar	13
type2diabetes	12
nationalhealthinsurance	12
lateralepicondylitis	12
acanthopanaciscortex	12
colorectalcancer	12
neurofeedback	12
medicalrecord	12
immunecell	12
cordycepsmilitaris	12
invitro	12
diplopia	12
laser	12
bodycompositionanalysis	12
variation	12
halitosis	12
glutathioneperoxidase	12
antifungalactivity	12
hemifacialspasm	12
menopausalsyndrome	12
women	12
learningandmemory	12
akt	12
morriswatermaze	12
bloodflow	12
postherpeticneuralgia	12
lumbarlordosis	12
outpatients	12
complexity	12
mechanism	12
radixaconiti	12
hl60	12
cd4tcell	12
adverseevent	12
quercetin	12
henelaser	12
analtherapy	12
eucommiaecortex	12
βamyloid	12
dongsiacupuncture	12
gastricmucosallesions	12
amyotrophiclateralsclerosis	12
statistics	12
coicissemen	12
nephritis	12
ovariectomizedrats	12
ramsayhuntsyndrome	12
pulseanalyzer	12
delphimethod	12
glycyrrhizin	12
coldstress	12
essentialoil	12
antiwrinkle	12
migraine	12
boneage	12
serum	12
ovulation	12
hyangyakjipseongbang	12
antinociceptive	12
homocysteine	12
3t3l1cell	12
corpuscavernosum	12
hataedock	12
cerebrovasculardisease	12
uterus	12
taegeukacupuncture	12
clinicalobservation	12
liverfunctiontest	12
carthamisemen	12
bacillussubtilis	12
mrna	12
rehmanniaeradixpreparata	12
traditionalknowledge	12
gamdutang	12
prematureovarianfailure	12
palpitation	12
menorrhalgia	12
ampk	12
phlegm	12
il1	12
emotion	12
voice	12
ecg	12
intracerebralhemorrhage	12
cosmetics	12
mitochondria	12
alcoholicliverdisease	11
antimetastasis	11
healthstatus	11
brainedema	11
amyotrophiclateralsclerosisals	11
arachidonicacid	11
dgalactosamine	11
researchtrend	11
ache	11
helacells	11
emergencyroom	11
emg	11
paeoniaeradix	11
hormone	11
etiology	11
peripheralneuropathy	11
felursi	11
sinusitis	11
pft	11
traumaticbraininjury	11
nrf2	11
musictherapy	11
perception	11
growthplate	11
sophoraflavescens	11
womac	11
tsh	11
shinbaropharmacopuncture	11
healthexamination	11
tunel	11
gap43	11
precociouspuberty	11
identification	11
igf1	11
locomotoractivity	11
fibromyalgia	11
venesection	11
acanthopanaxsenticosus	11
glucoseoxidase	11
ministerialfire	11
wangbing	11
chestpain	11
middlecerebralarteryocclusion	11
numericratingscale	11
pkcα	11
acetylcholinesterase	11
wbc	11
arteriosclerosis	11
chronicmildstress	11
lllt	11
boviscalculus	11
selfesteem	11
adverseevents	11
oswestrydisabilityindexodi	11
heavymetals	11
chronicfatiguesyndrome	11
poststrokedepression	11
nafld	11
superoxide	11
nitrite	11
anticanceractivity	11
bloodletting	11
lymphocyte	11
arrhythmia	11
postauricularpain	11
xray	11
sasangin	11
gastricmotility	11
staphylococcusepidermidis	11
membranousnephropathymn	11
onkyungtang	11
hepatocyte	11
rectaltemperature	11
gardeniaefructus	11
health	11
knee	11
leukemia	11
tgfβ	11
bogantang	11
s180	11
nr	11
cocaine	11
lumbarherniatedintervertebraldisc	11
ncnga	11
commoncold	11
healthinsurance	11
hydroperoxide	11
height	11
invivo	11
phagocyticactivity	11
yanggyuksanhwatang	11
a549cell	11
th	11
gmcsf	11
fivetastes	11
extract	11
il12	11
liverdisease	11
learning	11
dnachip	11
mmp	11
systemsbiology	11
mpg	11
utilization	11
sensitivity	11
nankyung	11
distribution	11
hepatitis	11
ebm	11
yoshimasutodo	11
koreanginseng	11
cardiovascularsystem	11
soyosan	11
infγ	11
scale	11
dermatitis	11
hemeoxygenase1	11
cox1	10
totalige	10
energy	10
wind	10
weakchildren	10
intestinalmotility	10
eq5d	10
wipo	10
li11	10
febriledisease	10
oligomenorrhea	10
jungsongouhyulpharmacopuncture	10
lipidprofile	10
biologicalactivity	10
adipocytedifferentiation	10
sasangconstitutiondiagnosis	10
pharmacokinetics	10
nfatc1	10
maleinfertility	10
cartilage	10
translation	10
hepatoprotection	10
pulserate	10
tmd	10
physicalactivity	10
spinalstenosis	10
gynecology	10
bonemetabolism	10
sopungsan	10
platycodongrandiflorum	10
prevalence	10
combinedtreatment	10
eotaxin	10
naturalkillercellactivity	10
pleuraleffusion	10
panaxnotoginseng	10
temporomandibulardisorder	10
dnafragmentation	10
pinelliaerhizoma	10
burn	10
cervuselaphus	10
paresthesia	10
neuropeptidey	10
foodintake	10
forsythiaefructus	10
aphasia	10
otitismedia	10
cationicbovineserumalbumincbsa	10
sikryochanyo	10
alkalinephosphatase	10
cuscutaesemen	10
tyrosinaseactivity	10
corydalistuber	10
fiveevolutivephases	10
pialarterialdiameter	10
adriamycin	10
bronchialasthma	10
jinsatak	10
curcumin	10
coldheat	10
antibiotics	10
overactivebladder	10
fiveviscera	10
mmp1	10
nocturnalenuresis	10
acuteanklesprain	10
differentiationofthesymptomsandsigns	10
stomach	10
protocol	10
dnadamage	10
jinguiyaolue	10
euibangyoochui	10
therapy	10
waistcircumference	10
intellectualproperty	10
benignprostatichyperplasia	10
rapd	10
idiopathicscoliosis	10
compressionfracture	10
splenocyte	10
yakucho	10
moxitar	10
loperamide	10
miniscalpelacupuncture	10
carbachol	10
conservativeorientalmedicaltreatment	10
retrospectivestudy	10
antidiabetic	10
temporomandibularjoint	10
personality	10
freefattyacid	10
chosundynasty	10
tewl	10
koreanredginseng	10
essentialtremor	10
4dinitrochlorobenzenedncb	10
serumlipid	10
immunocytes	10
muscleenergytechnique	10
elevatedplusmaze	10
orientalmedicalcare	10
musclefatigue	10
protectiveeffect	10
palmijihwangtang	10
clinicalguideline	10
lipolysis	10
phagocytosis	10
axonalregeneration	10
orientalmedicalhospital	10
specificity	10
numbness	10
anticonvulsion	10
inflammatoryboweldisease	10
genotoxicity	10
ursifel	10
kampomedicine	10
stenosis	10
vnrs	10
alcoholism	10
abnormaluterinebleeding	10
taeumjowitang	10
extravasatedblood	10
skinresistancevariabilitysrv	10
hotwaterextract	10
smokingcessation	10
yijintang	10
galactosamine	10
climacteric	10
glutathionestransferase	10
chronicheadache	10
breastfeeding	10
koreanmedicinetherapy	10
plantaginissemen	10
massage	10
licorice	10
lowerbackpain	10
c57bl6mice	10
interleukin	10
arisaematisrhizoma	10
cd4	10
