# Supplementary material for: Research trends in Korean medicine based on temporal and network analysis
Source: BMC Complement Altern Med. 2019 Jul 5;19:160. doi: 10.1186/s12906-019-2562-0 (PMC6612192; doi:10.1186/s12906-019-2562-0)
Supplement: Supplementary file 1 — Keyword. Full list of 41,873 keywords used in our study. Table 1. Full list of 1,123 keywords and their frequencies. Table 2. Full list of the appearance frequencies for the keywords. Figure S1-S8. All cluster images. Table2-5y. Appearance frequencies of the keywords by five-year periods. Table2-10y. Appearance frequencies of the keywords by ten-year periods. (ZIP 8463 kb) [file 12906_2019_2562_MOESM1_ESM.zip › table2-10yR3.xlsx]

## Sheet: All
Keyword / Phase (Article count, %)	Phase1 (1963~1968)		Phase2 (1969~1978)		Phase3 (1979~1988)		Phase4 (1989~1998)		Phase5 (1999~2008)		Phase6 (2009~2018)		Sum
	283	%	360	%	788	%	4273	%	13505	%	10667	%	29876
acupuncture	0	0	6	1.67	13	1.65	83	1.94	470	3.48	581	5.45	1161.74
koreanmedicine	0	0	0	0	0	0	2	0.05	108	0.8	760	7.12	870.85
sasangconstitution	1	0.35	4	1.11	0	0	53	1.24	264	1.95	349	3.27	675.65
herbalmedicine	0	0	2	0.56	0	0	17	0.4	212	1.57	417	3.91	650.53
obesity	0	0	0	0	2	0.25	7	0.16	246	1.82	242	2.27	499.23
orientalmedicine	1	0.35	7	1.94	10	1.27	52	1.22	185	1.37	185	1.73	446.15
stroke	0	0	0	0	0	0	18	0.42	222	1.64	138	1.29	380.06
antiinflammation	0	0	0	0	13	1.65	15	0.35	108	0.8	241	2.26	379.8
apoptosis	0	0	0	0	0	0	9	0.21	239	1.77	126	1.18	375.98
no	0	0	0	0	0	0	9	0.21	215	1.59	145	1.36	370.8
antioxidativeactivity	0	0	0	0	0	0	5	0.12	141	1.04	179	1.68	326.16
cytokine	0	0	0	0	0	0	3	0.07	184	1.36	131	1.23	319.43
atopicdermatitis	0	0	1	0.28	0	0	2	0.05	116	0.86	180	1.69	300.19
electroacupuncture	0	0	0	0	3	0.38	14	0.33	164	1.21	112	1.05	294.92
visualanaloguescale	0	0	0	0	0	0	0	0	113	0.84	176	1.65	289.84
moxibustion	0	0	6	1.67	8	1.02	49	1.15	102	0.76	119	1.12	288.6
heartratevariability	0	0	0	0	0	0	0	0	124	0.92	147	1.38	271.92
dongeuibogam	0	0	1	0.28	0	0	8	0.19	87	0.64	157	1.47	254.11
herbalacupuncture	0	0	0	0	0	0	9	0.21	186	1.38	51	0.48	247.59
antioxidant	0	0	0	0	0	0	6	0.14	93	0.69	136	1.27	235.83
tnfα	0	0	0	0	0	0	1	0.02	128	0.95	94	0.88	223.97
lowbackpain	0	0	1	0.28	3	0.38	8	0.19	92	0.68	107	1	212.53
pharmacopuncture	0	0	0	0	0	0	0	0	21	0.16	188	1.76	209.16
bellspalsy	0	0	0	0	1	0.13	17	0.4	90	0.67	94	0.88	203.2
hyperlipidemia	0	0	1	0.28	1	0.13	28	0.66	86	0.64	78	0.73	195.71
orientalmedicaltherapy	0	0	0	0	0	0	9	0.21	77	0.57	89	0.83	175.78
diabetes	0	0	0	0	2	0.25	9	0.21	96	0.71	66	0.62	174.17
toxicity	0	0	1	0.28	0	0	5	0.12	57	0.42	108	1.01	171.82
cox2	0	0	0	0	0	0	0	0	103	0.76	64	0.6	167.76
inflammation	0	0	0	0	1	0.13	4	0.09	59	0.44	102	0.96	166.66
chuna	0	0	0	0	1	0.13	3	0.07	50	0.37	110	1.03	164.57
osteoporosis	0	0	0	0	0	0	13	0.3	81	0.6	67	0.63	161.9
patternidentification	0	0	0	0	0	0	3	0.07	25	0.19	133	1.25	161.26
beevenom	0	0	0	0	0	0	7	0.16	97	0.72	55	0.52	159.88
hwangjenaegyeong	0	0	2	0.56	5	0.63	27	0.63	57	0.42	67	0.63	160.24
inos	0	0	0	0	0	0	0	0	88	0.65	70	0.66	158.65
lps	0	0	0	0	0	0	5	0.12	73	0.54	79	0.74	157.66
hypertension	0	0	1	0.28	0	0	13	0.3	80	0.59	62	0.58	157.17
asthma	0	0	2	0.56	4	0.51	2	0.05	103	0.76	41	0.38	153.88
digital infrared thermal imaging	0	0	0	0	0	0	6	0.14	93	0.69	49	0.46	148.83
questionnaire	0	0	0	0	0	0	0	0	59	0.44	78	0.73	137.44
shanghanlun	0	0	2	0.56	0	0	12	0.28	37	0.27	85	0.8	137.11
rheumatoidarthritis	0	0	0	0	0	0	7	0.16	84	0.62	45	0.42	136.78
traditionalchinesemedicine	0	0	0	0	0	0	5	0.12	44	0.33	83	0.78	132.45
trafficaccident	0	0	0	0	0	0	0	0	47	0.35	82	0.77	129.35
bodymassindex	0	0	0	0	0	0	1	0.02	51	0.38	76	0.71	128.4
nfκb	0	0	0	0	0	0	0	0	60	0.44	67	0.63	127.44
soyangin	0	0	0	0	0	0	5	0.12	45	0.33	74	0.69	124.45
beevenomacupuncture	0	0	0	0	0	0	1	0.02	64	0.47	56	0.52	121.49
systematicreview	0	0	0	0	0	0	0	0	13	0.1	107	1	120.1
stress	3	1.06	0	0	3	0.38	9	0.21	61	0.45	43	0.4	121.1
koreanmedicaltreatment	0	0	0	0	0	0	0	0	6	0.04	113	1.06	119.04
safety	0	0	0	0	0	0	2	0.05	36	0.27	81	0.76	119.32
ginseng	0	0	0	0	3	0.38	12	0.28	67	0.5	35	0.33	118.16
review	0	0	0	0	0	0	0	0	9	0.07	108	1.01	117.07
ros	0	0	0	0	0	0	0	0	48	0.36	68	0.64	116.36
macrophage	0	0	0	0	0	0	4	0.09	37	0.27	75	0.7	116.36
allergicrhinitis	0	0	0	0	2	0.25	5	0.12	55	0.41	53	0.5	115.78
randomizedcontrolledtrial	0	0	0	0	0	0	1	0.02	27	0.2	84	0.79	112.22
st36	0	0	0	0	0	0	1	0.02	77	0.57	34	0.32	112.59
meridian	0	0	2	0.56	2	0.25	13	0.3	64	0.47	30	0.28	112.58
insomnia	0	0	0	0	0	0	1	0.02	38	0.28	72	0.67	111.3
cytotoxicity	0	0	0	0	0	0	15	0.35	74	0.55	21	0.2	110.9
depression	0	0	0	0	0	0	5	0.12	30	0.22	71	0.67	106.34
oxidativestress	0	0	0	0	0	0	0	0	28	0.21	77	0.72	105.21
bloodpressure	0	0	2	0.56	4	0.51	26	0.61	52	0.39	21	0.2	107.07
cerebralinfarction	0	0	0	0	0	0	10	0.23	63	0.47	31	0.29	104.7
herbalformula	0	0	0	0	0	0	11	0.26	34	0.25	57	0.53	102.51
poisoningsymptoms	0	0	0	0	0	0	0	0	32	0.24	70	0.66	102.24
il6	0	0	0	0	0	0	4	0.09	52	0.39	46	0.43	102.48
poisoningtreatment	0	0	0	0	0	0	0	0	31	0.23	69	0.65	100.23
taeeumin	0	0	0	0	0	0	8	0.19	34	0.25	57	0.53	99.44
dementia	0	0	0	0	0	0	8	0.19	50	0.37	40	0.37	98.56
diagnosis	0	0	1	0.28	0	0	12	0.28	41	0.3	43	0.4	97.86
rat	0	0	0	0	0	0	5	0.12	52	0.39	39	0.37	96.51
anticancer	0	0	0	0	0	0	8	0.19	66	0.49	22	0.21	96.68
cancer	0	0	1	0.28	2	0.25	5	0.12	41	0.3	47	0.44	96.95
cfos	0	0	0	0	0	0	2	0.05	46	0.34	47	0.44	95.39
preventionagainstpoisoning	0	0	0	0	0	0	0	0	25	0.19	69	0.65	94.19
raw2647	0	0	0	0	0	0	0	0	36	0.27	57	0.53	93.27
il4	0	0	0	0	0	0	1	0.02	64	0.47	26	0.24	91.49
lipidperoxidation	0	0	0	0	0	0	18	0.42	56	0.41	16	0.15	90.83
qigong	0	0	0	0	0	0	6	0.14	40	0.3	44	0.41	90.44
alzheimersdisease	0	0	0	0	0	0	0	0	65	0.48	25	0.23	90.48
acupoint	0	0	0	0	0	0	6	0.14	33	0.24	51	0.48	90.38
complementaryandalternativemedicine	0	0	0	0	0	0	2	0.05	29	0.21	58	0.54	89.26
herb	0	0	0	0	0	0	4	0.09	46	0.34	39	0.37	89.43
hydrogenperoxide	0	0	0	0	0	0	4	0.09	41	0.3	43	0.4	88.39
clinicalstudy	0	0	0	0	0	0	6	0.14	35	0.26	47	0.44	88.4
neckpain	0	0	0	0	0	0	1	0.02	29	0.21	56	0.52	86.23
autonomicnervoussystem	0	0	0	0	0	0	2	0.05	39	0.29	45	0.42	86.34
clinicaltrial	0	0	0	0	0	0	0	0	24	0.18	60	0.56	84.18
osteoarthritis	0	0	1	0.28	0	0	1	0.02	30	0.22	51	0.48	83.52
aquaacupuncture	0	0	4	1.11	5	0.63	35	0.82	28	0.21	10	0.09	84.77
triglyceride	0	0	0	0	0	0	3	0.07	51	0.38	27	0.25	81.45
qualityoflife	0	0	0	0	0	0	2	0.05	18	0.13	60	0.56	80.18
tyrosinase	0	0	0	0	0	0	0	0	40	0.3	40	0.37	80.3
rcbf	0	0	0	0	0	0	5	0.12	62	0.46	12	0.11	79.58
pregnancy	0	0	0	0	2	0.25	12	0.28	38	0.28	27	0.25	79.81
pain	0	0	1	0.28	1	0.13	7	0.16	37	0.27	33	0.31	79.84
streptozotocin	0	0	0	0	0	0	4	0.09	45	0.33	30	0.28	79.42
antitumor	0	0	0	0	0	0	24	0.56	41	0.3	13	0.12	78.86
hwabyung	0	0	1	0.28	0	0	2	0.05	21	0.16	53	0.5	77.49
infertility	0	0	0	0	2	0.25	6	0.14	32	0.24	36	0.34	76.63
scutellariaeradix	0	0	0	0	1	0.13	6	0.14	25	0.19	44	0.41	76.46
dysmenorrhea	0	0	0	0	0	0	3	0.07	33	0.24	40	0.37	76.31
fermentation	0	0	0	0	0	0	0	0	7	0.05	66	0.62	73.05
bax	0	0	0	0	0	0	0	0	43	0.32	30	0.28	73.32
headache	0	0	3	0.83	2	0.25	9	0.21	24	0.18	34	0.32	73.47
cholesterol	1	0.35	1	0.28	0	0	11	0.26	38	0.28	21	0.2	73.17
liverdamage	0	0	4	1.11	5	0.63	10	0.23	36	0.27	16	0.15	73.24
soeumin	0	0	0	0	0	0	5	0.12	28	0.21	37	0.35	70.33
il1β	0	0	0	0	0	0	1	0.02	45	0.33	24	0.22	70.35
traditionalmedicine	0	0	0	0	0	0	2	0.05	25	0.19	43	0.4	70.24
arthritis	0	0	0	0	0	0	3	0.07	52	0.39	15	0.14	70.46
caspase3	0	0	0	0	0	0	0	0	47	0.35	22	0.21	69.35
highfatdiet	0	0	0	0	0	0	1	0.02	32	0.24	36	0.34	69.26
sideeffect	0	0	0	0	0	0	3	0.07	27	0.2	39	0.37	69.27
casereport	0	0	0	0	0	0	0	0	9	0.07	60	0.56	69.07
bcl2	0	0	0	0	0	0	1	0.02	46	0.34	22	0.21	69.36
acutetoxicity	0	0	0	0	0	0	4	0.09	20	0.15	43	0.4	67.24
immuneresponse	0	0	0	0	1	0.13	24	0.56	33	0.24	9	0.08	67.93
dpph	0	0	0	0	0	0	0	0	34	0.25	33	0.31	67.25
neuroprotection	0	0	0	0	0	0	0	0	39	0.29	28	0.26	67.29
analgesic	0	0	0	0	7	0.89	18	0.42	27	0.2	14	0.13	67.51
survey	0	0	0	0	0	0	0	0	20	0.15	46	0.43	66.15
ld50	0	0	0	0	0	0	1	0.02	21	0.16	44	0.41	66.18
pulsediagnosis	0	0	0	0	0	0	2	0.05	21	0.16	43	0.4	66.21
antiallergy	0	0	0	0	0	0	13	0.3	24	0.18	27	0.25	64.48
shoulderpain	0	0	0	0	0	0	0	0	27	0.2	36	0.34	63.2
histamine	0	0	0	0	0	0	6	0.14	40	0.3	14	0.13	60.44
ncngamouse	0	0	0	0	0	0	0	0	30	0.22	30	0.28	60.22
metabolicsyndrome	0	0	0	0	0	0	0	0	7	0.05	51	0.48	58.05
anxiety	0	0	0	0	0	0	2	0.05	15	0.11	41	0.38	58.16
constitution	0	0	0	0	0	0	2	0.05	32	0.24	24	0.22	58.29
antimicrobial	0	0	0	0	0	0	2	0.05	31	0.23	24	0.22	57.28
acne	0	0	0	0	1	0.13	2	0.05	22	0.16	32	0.3	57.34
cva	0	0	2	0.56	1	0.13	14	0.33	34	0.25	6	0.06	58.27
hyungsangmedicine	0	0	0	0	0	0	0	0	46	0.34	11	0.1	57.34
saamacupuncture	0	0	1	0.28	0	0	1	0.02	25	0.19	29	0.27	56.49
allergy	0	0	0	0	0	0	3	0.07	37	0.27	16	0.15	56.34
parkinsonsdisease	0	0	0	0	0	0	0	0	19	0.14	37	0.35	56.14
thrombosis	0	0	0	0	2	0.25	19	0.44	25	0.19	9	0.08	55.88
mastcell	0	0	0	0	0	0	5	0.12	30	0.22	20	0.19	55.34
psoriasis	0	0	0	0	1	0.13	0	0	16	0.12	37	0.35	54.25
mice	0	0	0	0	0	0	0	0	27	0.2	27	0.25	54.2
angelicaegigantisradix	0	0	0	0	0	0	3	0.07	22	0.16	29	0.27	54.23
functionaldyspepsia	0	0	0	0	0	0	0	0	24	0.18	30	0.28	54.18
hplc	0	0	0	0	0	0	6	0.14	27	0.2	20	0.19	53.34
standardization	0	0	1	0.28	0	0	3	0.07	18	0.13	31	0.29	53.48
bloodstasis	0	0	0	0	2	0.25	11	0.26	17	0.13	23	0.22	53.64
tinnitus	0	0	1	0.28	1	0.13	3	0.07	18	0.13	29	0.27	52.61
liver	0	0	1	0.28	2	0.25	10	0.23	23	0.17	16	0.15	52.93
mttassay	0	0	0	0	0	0	6	0.14	37	0.27	8	0.07	51.41
ifnγ	0	0	0	0	0	0	1	0.02	42	0.31	8	0.07	51.33
totalcholesterol	0	0	0	0	0	0	4	0.09	36	0.27	11	0.1	51.36
cerebralischemia	0	0	0	0	0	0	3	0.07	42	0.31	6	0.06	51.38
bojungikgitang	0	0	0	0	3	0.38	5	0.12	27	0.2	16	0.15	51.7
peripheralfacialparalysis	0	0	0	0	0	0	2	0.05	14	0.1	34	0.32	50.15
hepg2	0	0	0	0	0	0	2	0.05	33	0.24	15	0.14	50.29
medicinalplants	0	0	0	0	0	0	6	0.14	10	0.07	34	0.32	50.21
geneexpression	0	0	0	0	0	0	1	0.02	33	0.24	16	0.15	50.26
qi	0	0	1	0.28	2	0.25	7	0.16	28	0.21	12	0.11	50.9
lungcancer	0	0	0	0	0	0	4	0.09	10	0.07	35	0.33	49.16
astragaliradix	0	0	0	0	0	0	3	0.07	27	0.2	19	0.18	49.27
odi	0	0	0	0	0	0	0	0	16	0.12	32	0.3	48.12
ige	0	0	0	0	0	0	2	0.05	31	0.23	15	0.14	48.28
clinicalpracticeguideline	0	0	0	0	0	0	0	0	1	0.01	46	0.43	47.01
yinyang	1	0.35	0	0	0	0	10	0.23	26	0.19	10	0.09	47.77
children	0	0	0	0	0	0	0	0	18	0.13	29	0.27	47.13
salviaemiltiorrhizaeradix	0	0	0	0	1	0.13	4	0.09	28	0.21	12	0.11	45.43
sweetbeevenom	0	0	0	0	0	0	0	0	15	0.11	30	0.28	45.11
vertigo	0	0	1	0.28	0	0	0	0	28	0.21	16	0.15	45.49
constipation	0	0	1	0.28	2	0.25	3	0.07	23	0.17	16	0.15	45.77
melanin	0	0	0	0	0	0	0	0	20	0.15	25	0.23	45.15
alcohol	0	0	0	0	0	0	4	0.09	26	0.19	15	0.14	45.28
breastcancer	0	0	0	0	0	0	3	0.07	15	0.11	27	0.25	45.18
auricularacupuncture	0	0	0	0	1	0.13	1	0.02	24	0.18	18	0.17	44.33
alt	0	0	0	0	0	0	7	0.16	25	0.19	11	0.1	43.35
collagen	0	0	0	0	0	0	4	0.09	23	0.17	16	0.15	43.26
reliability	0	0	0	0	0	0	0	0	17	0.13	26	0.24	43.13
yukmijihwangtang	0	0	1	0.28	0	0	7	0.16	26	0.19	9	0.08	43.63
bodycomposition	0	0	0	0	0	0	1	0.02	20	0.15	22	0.21	43.17
westernmedicine	0	0	0	0	1	0.13	5	0.12	11	0.08	25	0.23	42.33
atherosclerosis	0	0	0	0	0	0	1	0.02	20	0.15	21	0.2	42.17
angiogenesis	0	0	0	0	0	0	3	0.07	33	0.24	6	0.06	42.31
hippocampus	0	0	0	0	0	0	0	0	29	0.21	12	0.11	41.21
dizziness	0	0	0	0	0	0	6	0.14	13	0.1	22	0.21	41.24
alopecia	0	0	0	0	1	0.13	2	0.05	8	0.06	30	0.28	41.24
osteoclast	0	0	0	0	0	0	0	0	8	0.06	33	0.31	41.06
xanthineoxidase	0	0	0	0	0	0	9	0.21	29	0.21	2	0.02	40.42
donguisusebowon	0	0	0	0	0	0	9	0.21	7	0.05	24	0.22	40.26
melittin	0	0	0	0	0	0	0	0	25	0.19	15	0.14	40.19
samultang	0	0	0	0	1	0.13	10	0.23	19	0.14	10	0.09	40.5
thermography	0	0	0	0	0	0	11	0.26	23	0.17	6	0.06	40.43
tonguediagnosis	0	0	0	0	0	0	1	0.02	17	0.13	22	0.21	40.15
prostaglandine2	0	0	0	0	0	0	0	0	26	0.19	14	0.13	40.19
edema	0	0	0	0	1	0.13	4	0.09	24	0.18	11	0.1	40.4
pge2	0	0	0	0	0	0	0	0	20	0.15	19	0.18	39.15
qscc	0	0	0	0	0	0	2	0.05	27	0.2	10	0.09	39.25
symptoms	0	0	1	0.28	1	0.13	5	0.12	13	0.1	19	0.18	39.63
fatigue	0	0	0	0	0	0	0	0	15	0.11	24	0.22	39.11
riskfactor	0	0	0	0	0	0	1	0.02	26	0.19	12	0.11	39.21
growth	0	0	0	0	0	0	1	0.02	20	0.15	18	0.17	39.17
scoliosis	0	0	0	0	0	0	1	0.02	20	0.15	17	0.16	38.17
diarrhea	0	0	1	0.28	2	0.25	1	0.02	29	0.21	5	0.05	38.76
qideficiency	0	0	0	0	0	0	0	0	6	0.04	31	0.29	37.04
bodyweight	0	0	1	0.28	0	0	2	0.05	24	0.18	10	0.09	37.51
nos	0	0	0	0	0	0	3	0.07	26	0.19	8	0.07	37.26
p53	0	0	0	0	0	0	1	0.02	28	0.21	8	0.07	37.23
melanogenesis	0	0	0	0	0	0	0	0	28	0.21	9	0.08	37.21
skin	0	0	0	0	0	0	4	0.09	14	0.1	19	0.18	37.19
glucose	0	0	0	0	0	0	1	0.02	24	0.18	11	0.1	36.2
hominisplacenta	0	0	0	0	0	0	0	0	25	0.19	11	0.1	36.19
menopause	0	0	0	0	0	0	2	0.05	19	0.14	15	0.14	36.19
eosinophil	0	0	0	0	0	0	0	0	28	0.21	8	0.07	36.21
conservativetreatment	0	0	0	0	0	0	1	0.02	10	0.07	25	0.23	36.09
neuropathicpain	0	0	0	0	0	0	0	0	19	0.14	17	0.16	36.14
coptidisrhizoma	0	0	0	0	1	0.13	1	0.02	16	0.12	18	0.17	36.27
aromatherapy	0	0	0	0	0	0	0	0	23	0.17	13	0.12	36.17
microarray	0	0	0	0	0	0	0	0	24	0.18	12	0.11	36.18
kidney	0	0	0	0	0	0	10	0.23	15	0.11	10	0.09	35.34
integrativemedicine	0	0	0	0	0	0	0	0	2	0.01	33	0.31	35.01
hepatotoxicity	0	0	0	0	0	0	2	0.05	17	0.13	16	0.15	35.18
rtpcr	0	0	0	0	0	0	1	0.02	29	0.21	5	0.05	35.23
endometriosis	0	0	0	0	0	0	3	0.07	22	0.16	10	0.09	35.23
coldhypersensitivity	0	0	0	0	0	0	0	0	13	0.1	22	0.21	35.1
eeg	0	0	0	0	0	0	0	0	22	0.16	13	0.12	35.16
ast	0	0	0	0	0	0	7	0.16	20	0.15	7	0.07	34.31
metaanalysis	0	0	0	0	0	0	0	0	3	0.02	31	0.29	34.02
polymorphism	0	0	0	0	0	0	0	0	31	0.23	3	0.03	34.23
cellcycle	0	0	0	0	0	0	1	0.02	29	0.21	4	0.04	34.23
glutathione	0	0	0	0	0	0	7	0.16	25	0.19	2	0.02	34.35
il2	0	0	0	0	0	0	9	0.21	25	0.19	0	0	34.4
efficacy	0	0	1	0.28	0	0	1	0.02	7	0.05	25	0.23	34.35
correlation	0	0	0	0	0	0	2	0.05	18	0.13	13	0.12	33.18
ovalbumin	0	0	0	0	0	0	0	0	14	0.1	19	0.18	33.1
acupotomy	0	0	0	0	0	0	0	0	6	0.04	27	0.25	33.04
indomethacin	0	0	0	0	0	0	2	0.05	21	0.16	10	0.09	33.21
vegf	0	0	0	0	0	0	0	0	16	0.12	17	0.16	33.12
medicalhistory	0	0	0	0	0	0	0	0	15	0.11	18	0.17	33.11
antibacterial	0	0	0	0	1	0.13	1	0.02	10	0.07	21	0.2	33.22
hivd	0	0	0	0	0	0	1	0.02	19	0.14	13	0.12	33.16
endotoxin	0	0	1	0.28	1	0.13	17	0.4	13	0.1	1	0.01	33.91
ontology	0	0	0	0	0	0	1	0.02	9	0.07	22	0.21	32.09
satisfaction	0	0	0	0	0	0	0	0	4	0.03	28	0.26	32.03
cisplatin	0	0	0	0	0	0	0	0	18	0.13	14	0.13	32.13
hypothyroidism	0	0	0	0	0	0	3	0.07	10	0.07	19	0.18	32.14
aging	0	0	0	0	0	0	4	0.09	19	0.14	9	0.08	32.23
livercirrhosis	0	0	0	0	0	0	2	0.05	20	0.15	10	0.09	32.2
spinalcordinjury	0	0	0	0	0	0	4	0.09	8	0.06	20	0.19	32.15
corticosterone	0	0	0	0	0	0	0	0	19	0.14	12	0.11	31.14
antibacterialactivity	0	0	0	0	0	0	2	0.05	20	0.15	9	0.08	31.2
catalase	0	0	0	0	0	0	8	0.19	14	0.1	9	0.08	31.29
memory	0	0	0	0	0	0	1	0.02	17	0.13	13	0.12	31.15
hyperthyroidism	0	0	0	0	1	0.13	8	0.19	15	0.11	7	0.07	31.43
whiplashinjury	0	0	0	0	0	0	0	0	14	0.1	17	0.16	31.1
sod	0	0	0	0	0	0	2	0.05	19	0.14	10	0.09	31.19
frozenshoulder	0	0	0	0	1	0.13	3	0.07	11	0.08	16	0.15	31.28
leejema	0	0	1	0.28	1	0.13	12	0.28	11	0.08	6	0.06	31.77
yangseng	0	0	0	0	0	0	1	0.02	13	0.1	17	0.16	31.12
pubmed	0	0	0	0	0	0	0	0	14	0.1	16	0.15	30.1
pulsewave	0	0	0	0	1	0.13	1	0.02	13	0.1	15	0.14	30.25
ovariectomy	0	0	0	0	0	0	4	0.09	20	0.15	6	0.06	30.24
anklesprain	0	0	0	0	1	0.13	0	0	13	0.1	16	0.15	30.23
panicdisorder	0	0	0	0	0	0	0	0	15	0.11	15	0.14	30.11
treatment	0	0	0	0	1	0.13	5	0.12	9	0.07	15	0.14	30.32
rehmanniaeradix	0	0	0	0	2	0.25	0	0	14	0.1	14	0.13	30.35
tremor	0	0	0	0	0	0	1	0.02	18	0.13	11	0.1	30.15
bdi	0	0	0	0	0	0	0	0	11	0.08	19	0.18	30.08
beevenomtherapy	0	0	0	0	0	0	1	0.02	21	0.16	8	0.07	30.18
externaltreatment	0	0	0	0	0	0	1	0.02	18	0.13	11	0.1	30.15
gastriculcer	0	0	0	0	5	0.63	8	0.19	9	0.07	8	0.07	30.89
hwangryunhaedoktang	0	0	0	0	0	0	1	0.02	16	0.12	13	0.12	30.14
serotonin	0	0	0	0	0	0	3	0.07	14	0.1	13	0.12	30.17
adipocyte	0	0	0	0	0	0	2	0.05	16	0.12	11	0.1	29.17
sophoraeradix	0	0	0	0	0	0	0	0	18	0.13	11	0.1	29.13
ischemia	0	0	0	0	0	0	0	0	27	0.2	2	0.02	29.2
vomiting	0	0	0	0	1	0.13	3	0.07	19	0.14	6	0.06	29.34
metastasis	0	0	0	0	0	0	3	0.07	17	0.13	9	0.08	29.2
ulcerativecolitis	0	0	0	0	0	0	1	0.02	11	0.08	17	0.16	29.1
osteoblast	0	0	0	0	0	0	0	0	16	0.12	13	0.12	29.12
chemotherapy	0	0	0	0	0	0	0	0	10	0.07	19	0.18	29.07
leptin	0	0	0	0	0	0	0	0	17	0.13	12	0.11	29.13
a549	0	0	0	0	0	0	3	0.07	21	0.16	5	0.05	29.23
lipidmetabolism	0	0	0	0	3	0.38	4	0.09	11	0.08	11	0.1	29.55
toxicitytest	0	0	0	0	0	0	0	0	1	0.01	28	0.26	29.01
mri	0	0	0	0	0	0	1	0.02	10	0.07	18	0.17	29.09
mtt	0	0	0	0	0	0	2	0.05	26	0.19	1	0.01	29.24
cupping	0	0	0	0	0	0	3	0.07	8	0.06	18	0.17	29.13
moxacombustion	0	0	0	0	0	0	3	0.07	18	0.13	7	0.07	28.2
caspase	0	0	0	0	0	0	0	0	20	0.15	8	0.07	28.15
age	0	0	0	0	0	0	0	0	12	0.09	16	0.15	28.09
collageninducedarthritis	0	0	0	0	0	0	2	0.05	11	0.08	15	0.14	28.13
erk	0	0	0	0	0	0	0	0	14	0.1	14	0.13	28.1
anaphylaxis	0	0	0	0	0	0	5	0.12	17	0.13	6	0.06	28.25
microglia	0	0	0	0	0	0	0	0	17	0.13	11	0.1	28.13
validity	0	0	0	0	0	0	0	0	8	0.06	20	0.19	28.06
weightloss	0	0	0	0	0	0	0	0	13	0.1	15	0.14	28.1
redginseng	0	0	0	0	1	0.13	1	0.02	7	0.05	19	0.18	28.2
il10	0	0	0	0	0	0	0	0	21	0.16	7	0.07	28.16
skindisease	0	0	0	0	0	0	0	0	10	0.07	18	0.17	28.07
ryodoraku	0	0	0	0	0	0	0	0	8	0.06	20	0.19	28.06
freeradical	0	0	0	0	0	0	2	0.05	20	0.15	5	0.05	27.2
creatinine	0	0	0	0	0	0	5	0.12	14	0.1	8	0.07	27.22
ccl4	0	0	0	0	0	0	0	0	21	0.16	6	0.06	27.16
cv12	0	0	0	0	0	0	2	0.05	15	0.11	10	0.09	27.16
fever	0	0	1	0.28	0	0	2	0.05	13	0.1	11	0.1	27.43
sf36	0	0	0	0	0	0	0	0	11	0.08	16	0.15	27.08
lipidperoxide	0	0	0	0	0	0	10	0.23	17	0.13	0	0	27.36
antiobesity	0	0	0	0	0	0	0	0	4	0.03	23	0.22	27.03
ethanol	0	0	0	0	1	0.13	1	0.02	20	0.15	5	0.05	27.3
differentiation	0	0	0	0	0	0	2	0.05	10	0.07	15	0.14	27.12
dncb	0	0	0	0	0	0	2	0.05	10	0.07	15	0.14	27.12
acupoints	0	0	0	0	0	0	4	0.09	17	0.13	6	0.06	27.22
ccl	0	0	0	0	1	0.13	15	0.35	9	0.07	1	0.01	26.55
liverfunction	0	0	0	0	2	0.25	1	0.02	10	0.07	13	0.12	26.34
glycyrrhizaeradix	0	0	0	0	0	0	0	0	18	0.13	8	0.07	26.13
pediatrics	0	0	0	0	0	0	1	0.02	10	0.07	15	0.14	26.09
needleembeddingtherapy	0	0	0	0	0	0	0	0	2	0.01	24	0.22	26.01
postpartum	0	0	0	0	0	0	1	0.02	12	0.09	13	0.12	26.11
exercise	0	0	0	0	0	0	1	0.02	9	0.07	16	0.15	26.09
mucin	0	0	0	0	0	0	0	0	19	0.14	7	0.07	26.14
collagenase	0	0	0	0	0	0	1	0.02	4	0.03	21	0.2	26.05
youngchu	0	0	0	0	0	0	6	0.14	19	0.14	1	0.01	26.28
carbontetrachloride	0	0	0	0	2	0.25	3	0.07	11	0.08	10	0.09	26.4
proliferation	0	0	0	0	0	0	3	0.07	20	0.15	3	0.03	26.22
puerariaeradix	0	0	0	0	0	0	0	0	20	0.15	6	0.06	26.15
cultivatedwildginseng	0	0	0	0	0	0	0	0	18	0.13	8	0.07	26.13
bambusaecaulisinliquamen	0	0	0	0	0	0	0	0	23	0.17	2	0.02	25.17
hdlcholesterol	0	0	0	0	0	0	1	0.02	17	0.13	7	0.07	25.15
superoxidedismutase	0	0	0	0	0	0	6	0.14	13	0.1	6	0.06	25.24
antiaging	0	0	0	0	0	0	0	0	7	0.05	18	0.17	25.05
rhinitis	0	0	0	0	0	0	2	0.05	11	0.08	12	0.11	25.13
mmp9	0	0	0	0	0	0	0	0	8	0.06	17	0.16	25.06
cellviability	0	0	0	0	0	0	1	0.02	9	0.07	15	0.14	25.09
mmpi	0	0	0	0	0	0	0	0	20	0.15	5	0.05	25.15
sipjeondaebotang	0	0	0	0	0	0	2	0.05	15	0.11	8	0.07	25.16
sosihotang	0	0	0	0	0	0	6	0.14	3	0.02	16	0.15	25.16
korea	0	0	0	0	0	0	1	0.02	10	0.07	14	0.13	25.09
renalfunction	0	0	0	0	2	0.25	12	0.28	9	0.07	2	0.02	25.6
ephedrasinica	0	0	0	0	0	0	0	0	17	0.13	8	0.07	25.13
carthamiflos	0	0	0	0	0	0	1	0.02	16	0.12	7	0.07	24.14
hypoxia	0	0	0	0	0	0	0	0	19	0.14	5	0.05	24.14
casestudy	0	0	0	0	0	0	0	0	12	0.09	12	0.11	24.09
acupunctureandmoxibustion	0	0	3	0.83	4	0.51	8	0.19	7	0.05	2	0.02	25.58
intravascularcoagulation	0	0	0	0	4	0.51	16	0.37	4	0.03	0	0	24.91
gene	0	0	0	0	0	0	0	0	16	0.12	8	0.07	24.12
psychotherapy	0	0	1	0.28	0	0	0	0	12	0.09	11	0.1	24.37
compound4880	0	0	0	0	0	0	1	0.02	17	0.13	6	0.06	24.15
database	0	0	0	0	0	0	1	0.02	10	0.07	13	0.12	24.09
climactericsyndrome	0	0	0	0	0	0	2	0.05	7	0.05	15	0.14	24.1
uterinemyoma	0	0	0	0	0	0	2	0.05	14	0.1	8	0.07	24.15
elastase	0	0	0	0	0	0	0	0	1	0.01	23	0.22	24.01
bonemineraldensity	0	0	0	0	0	0	2	0.05	12	0.09	10	0.09	24.14
genera	0	0	0	0	0	0	0	0	8	0.06	16	0.15	24.06
cyclooxygenase	0	0	0	0	0	0	0	0	22	0.16	2	0.02	24.16
druginducedliverinjury	0	0	0	0	0	0	0	0	5	0.04	19	0.18	24.04
forcedswimmingtest	0	0	0	0	0	0	0	0	9	0.07	15	0.14	24.07
smoking	0	0	0	0	0	0	2	0.05	12	0.09	10	0.09	24.14
abdominalpain	0	0	0	0	0	0	3	0.07	12	0.09	9	0.08	24.16
carrageenan	0	0	0	0	0	0	0	0	14	0.1	10	0.09	24.1
acuterenalfailure	0	0	0	0	0	0	4	0.09	16	0.12	4	0.04	24.21
immunity	0	0	0	0	1	0.13	2	0.05	14	0.1	7	0.07	24.28
lumbardischerniation	0	0	0	0	0	0	1	0.02	5	0.04	17	0.16	23.06
bupleuriradix	0	0	1	0.28	0	0	2	0.05	9	0.07	11	0.1	23.4
allergiccontactdermatitis	0	0	0	0	0	0	4	0.09	6	0.04	13	0.12	23.13
splenocytes	0	0	0	0	0	0	0	0	18	0.13	5	0.05	23.13
fivephases	0	0	3	0.83	0	0	5	0.12	7	0.05	8	0.07	24
antiinflammatoryactivity	0	0	0	0	0	0	0	0	8	0.06	15	0.14	23.06
nausea	0	0	0	0	0	0	1	0.02	13	0.1	9	0.08	23.12
ischemicstroke	0	0	0	0	0	0	1	0.02	14	0.1	7	0.07	22.12
glutamate	0	0	0	0	0	0	1	0.02	12	0.09	9	0.08	22.11
ldlcholesterol	0	0	0	0	0	0	0	0	12	0.09	10	0.09	22.09
gpt	0	0	0	0	0	0	5	0.12	16	0.12	1	0.01	22.24
streptococcusmutans	0	0	0	0	0	0	2	0.05	13	0.1	7	0.07	22.15
species	0	0	0	0	0	0	0	0	4	0.03	18	0.17	22.03
epilepsy	0	0	0	0	1	0.13	2	0.05	9	0.07	10	0.09	22.25
hotflush	0	0	0	0	0	0	0	0	5	0.04	17	0.16	22.04
muscle	0	0	0	0	0	0	5	0.12	8	0.06	9	0.08	22.18
peroxynitrite	0	0	0	0	0	0	0	0	19	0.14	3	0.03	22.14
histopathology	0	0	0	0	0	0	1	0.02	4	0.03	17	0.16	22.05
mentalstress	0	0	0	0	0	0	1	0.02	6	0.04	15	0.14	22.06
immobilizationstress	0	0	0	0	1	0.13	1	0.02	17	0.13	3	0.03	22.28
testosterone	0	0	0	0	0	0	1	0.02	17	0.13	4	0.04	22.15
adhd	0	0	0	0	0	0	0	0	11	0.08	11	0.1	22.08
staphylococcusaureus	0	0	0	0	0	0	1	0.02	11	0.08	10	0.09	22.1
terminology	0	0	0	0	0	0	0	0	2	0.01	20	0.19	22.01
spondylolisthesis	0	0	0	0	0	0	0	0	9	0.07	13	0.12	22.07
plateletaggregation	0	0	0	0	0	0	7	0.16	11	0.08	4	0.04	22.24
mapkinase	0	0	0	0	0	0	0	0	19	0.14	3	0.03	22.14
autonomicnervesystem	0	0	1	0.28	1	0.13	0	0	16	0.12	4	0.04	22.53
rankl	0	0	0	0	0	0	0	0	3	0.02	19	0.18	22.02
urticaria	0	0	0	0	0	0	3	0.07	11	0.08	8	0.07	22.15
cyclophosphamide	0	0	1	0.28	0	0	4	0.09	11	0.08	5	0.05	21.45
antitumoractivity	0	0	0	0	0	0	5	0.12	14	0.1	2	0.02	21.22
lipid	0	0	0	0	0	0	7	0.16	10	0.07	4	0.04	21.23
proinflammatorycytokines	0	0	0	0	0	0	0	0	8	0.06	13	0.12	21.06
estradiol	0	0	0	0	0	0	2	0.05	14	0.1	5	0.05	21.15
ndi	0	0	0	0	0	0	0	0	1	0.01	20	0.19	21.01
alp	0	0	0	0	0	0	7	0.16	14	0.1	0	0	21.26
hepatoprotective	0	0	0	0	0	0	0	0	11	0.08	10	0.09	21.08
cytotoxicactivity	0	0	0	0	0	0	1	0.02	15	0.11	5	0.05	21.13
jaundice	0	0	0	0	0	0	2	0.05	12	0.09	7	0.07	21.14
korean	0	0	0	0	0	0	0	0	12	0.09	9	0.08	21.09
ldh	0	0	0	0	0	0	6	0.14	14	0.1	1	0.01	21.24
primarydysmenorrhea	0	0	0	0	0	0	0	0	12	0.09	9	0.08	21.09
backpain	0	0	0	0	0	0	0	0	12	0.09	9	0.08	21.09
acetaminophen	0	0	0	0	0	0	2	0.05	14	0.1	5	0.05	21.15
analgesia	0	0	0	0	2	0.25	4	0.09	11	0.08	4	0.04	21.42
loniceraeflos	0	0	0	0	0	0	1	0.02	6	0.04	14	0.13	21.06
animalmodel	0	0	0	0	0	0	1	0.02	4	0.03	16	0.15	21.05
mcao	0	0	0	0	0	0	0	0	11	0.08	10	0.09	21.08
boneresorption	0	0	0	0	0	0	0	0	12	0.09	9	0.08	21.09
origin	0	0	0	0	0	0	2	0.05	9	0.07	10	0.09	21.12
classification	0	0	0	0	0	0	1	0.02	4	0.03	16	0.15	21.05
cough	0	0	0	0	1	0.13	1	0.02	9	0.07	10	0.09	21.22
juglandissemen	0	0	0	0	0	0	3	0.07	18	0.13	0	0	21.2
insulin	0	0	0	0	0	0	2	0.05	11	0.08	8	0.07	21.13
mic	0	0	0	0	0	0	0	0	18	0.13	3	0.03	21.13
face	0	0	0	0	0	0	1	0.02	10	0.07	10	0.09	21.09
menstruation	0	0	0	0	0	0	1	0.02	6	0.04	14	0.13	21.06
diabeticnephropathy	0	0	0	0	0	0	0	0	14	0.1	7	0.07	21.1
bloodglucose	0	0	1	0.28	2	0.25	0	0	5	0.04	13	0.12	21.57
immunohistochemistry	0	0	0	0	0	0	0	0	10	0.07	11	0.1	21.07
scoradindex	0	0	0	0	0	0	0	0	7	0.05	13	0.12	20.05
abdominalobesity	0	0	0	0	0	0	0	0	12	0.09	8	0.07	20.09
rehabilitation	0	0	0	0	0	0	0	0	7	0.05	13	0.12	20.05
postpartumcare	0	0	0	0	0	0	0	0	12	0.09	8	0.07	20.09
li4	0	0	0	0	0	0	2	0.05	11	0.08	7	0.07	20.13
neurotoxicity	0	0	0	0	0	0	5	0.12	11	0.08	4	0.04	20.2
footdrop	0	0	0	0	0	0	0	0	8	0.06	12	0.11	20.06
tgfβ1	0	0	0	0	0	0	0	0	9	0.07	11	0.1	20.07
spleen	0	0	0	0	0	0	3	0.07	11	0.08	6	0.06	20.15
dysphagia	0	0	0	0	1	0.13	1	0.02	11	0.08	7	0.07	20.23
immunecells	0	0	0	0	0	0	3	0.07	7	0.05	10	0.09	20.12
collageninducedarthritiscia	0	0	0	0	0	0	0	0	18	0.13	2	0.02	20.13
dyspepsia	0	0	0	0	0	0	0	0	5	0.04	15	0.14	20.04
pulse	0	0	0	0	0	0	3	0.07	10	0.07	7	0.07	20.14
windstroke	0	0	2	0.56	1	0.13	13	0.3	2	0.01	2	0.02	21
myofascialpainsyndrome	0	0	0	0	0	0	0	0	14	0.1	6	0.06	20.1
woundhealing	0	0	1	0.28	0	0	0	0	7	0.05	12	0.11	20.33
doxorubicin	0	0	0	0	0	0	0	0	16	0.12	3	0.03	19.12
liverfibrosis	0	0	0	0	0	0	2	0.05	8	0.06	9	0.08	19.11
kuppermansindex	0	0	0	0	0	0	0	0	8	0.06	11	0.1	19.06
cellproliferation	0	0	0	0	0	0	0	0	15	0.11	4	0.04	19.11
factoranalysis	0	0	0	0	0	0	0	0	14	0.1	5	0.05	19.1
kneejoint	0	0	0	0	0	0	1	0.02	10	0.07	8	0.07	19.09
rom	0	0	0	0	0	0	0	0	10	0.07	9	0.08	19.07
immunoactivity	0	0	0	0	0	0	0	0	7	0.05	12	0.11	19.05
dsom	0	0	0	0	0	0	0	0	6	0.04	13	0.12	19.04
p21	0	0	0	0	0	0	0	0	16	0.12	3	0.03	19.12
scalpacupuncture	0	0	0	0	0	0	0	0	11	0.08	8	0.07	19.08
lifestyle	0	0	0	0	0	0	0	0	9	0.07	10	0.09	19.07
cnki	0	0	0	0	0	0	0	0	2	0.01	17	0.16	19.01
nrs	0	0	0	0	0	0	0	0	1	0.01	18	0.17	19.01
lr3	0	0	0	0	0	0	0	0	8	0.06	11	0.1	19.06
hairgrowth	0	0	0	0	0	0	0	0	6	0.04	13	0.12	19.04
ki10	0	0	0	0	0	0	0	0	1	0.01	18	0.17	19.01
nonalcoholicfattyliverdisease	0	0	0	0	0	0	0	0	1	0.01	18	0.17	19.01
scopolamine	0	0	0	0	0	0	1	0.02	3	0.02	15	0.14	19.04
spasticity	0	0	0	0	0	0	1	0.02	11	0.08	7	0.07	19.1
adjuvantarthritis	0	0	1	0.28	1	0.13	4	0.09	10	0.07	3	0.03	19.57
insulinresistance	0	0	0	0	0	0	0	0	3	0.02	16	0.15	19.02
medicine	0	0	1	0.28	1	0.13	3	0.07	4	0.03	10	0.09	19.51
cerebralhemorrhage	0	0	0	0	0	0	1	0.02	17	0.13	1	0.01	19.15
bodytemperature	0	0	0	0	1	0.13	3	0.07	8	0.06	7	0.07	19.26
fmri	0	0	0	0	0	0	0	0	15	0.11	4	0.04	19.11
sevenemotions	0	0	1	0.28	0	0	3	0.07	6	0.04	9	0.08	19.39
manipulation	0	0	0	0	0	0	0	0	8	0.06	11	0.1	19.06
fst	0	0	0	0	0	0	0	0	4	0.03	15	0.14	19.03
alloxan	0	0	0	0	3	0.38	6	0.14	9	0.07	1	0.01	19.59
colitis	0	0	0	0	0	0	0	0	7	0.05	12	0.11	19.05
mda	0	0	0	0	0	0	1	0.02	15	0.11	3	0.03	19.13
heart	0	0	0	0	1	0.13	7	0.16	8	0.06	3	0.03	19.35
hyperglycemia	0	0	0	0	0	0	3	0.07	10	0.07	6	0.06	19.14
hemiplegia	0	0	0	0	1	0.13	3	0.07	9	0.07	6	0.06	19.27
weisymptom	0	0	0	0	0	0	0	0	8	0.06	11	0.1	19.06
taeyangin	0	0	0	0	0	0	0	0	11	0.08	8	0.07	19.08
vasculardementia	0	0	0	0	0	0	1	0.02	6	0.04	12	0.11	19.06
il5	0	0	0	0	0	0	0	0	14	0.1	5	0.05	19.1
il8	0	0	0	0	0	0	1	0.02	12	0.09	6	0.06	19.11
pneumonia	0	0	0	0	0	0	2	0.05	12	0.09	5	0.05	19.14
experimentalstudy	0	0	0	0	0	0	0	0	2	0.01	16	0.15	18.01
herpeszoster	0	0	0	0	0	0	2	0.05	7	0.05	9	0.08	18.1
amenorrhea	0	0	0	0	0	0	2	0.05	7	0.05	9	0.08	18.1
yangdorak	0	0	0	0	0	0	0	0	15	0.11	3	0.03	18.11
palmultang	0	0	1	0.28	0	0	1	0.02	11	0.08	5	0.05	18.38
socheongryongtang	0	0	0	0	0	0	0	0	8	0.06	10	0.09	18.06
endothelium	0	0	0	0	0	0	1	0.02	15	0.11	2	0.02	18.13
polygonimultifloriradix	0	0	0	0	0	0	0	0	13	0.1	5	0.05	18.1
yeoldahansotang	0	0	0	0	0	0	0	0	6	0.04	12	0.11	18.04
conversiondisorder	0	0	0	0	0	0	0	0	10	0.07	8	0.07	18.07
methodology	0	0	0	0	1	0.13	0	0	7	0.05	10	0.09	18.18
urinaryincontinence	0	0	0	0	0	0	0	0	13	0.1	5	0.05	18.1
leukorrhea	1	0.35	0	0	1	0.13	6	0.14	6	0.04	4	0.04	18.66
mcf7	0	0	0	0	0	0	0	0	11	0.08	7	0.07	18.08
medicalrecords	0	0	0	0	0	0	1	0.02	6	0.04	11	0.1	18.06
cobbsangle	0	0	0	0	0	0	0	0	7	0.05	11	0.1	18.05
antipyretic	0	0	1	0.28	5	0.63	5	0.12	3	0.02	4	0.04	19.05
lyciifructus	0	0	0	0	1	0.13	1	0.02	8	0.06	8	0.07	18.21
casecontrolstudy	0	0	0	0	0	0	0	0	14	0.1	4	0.04	18.1
estrogen	0	0	0	0	0	0	1	0.02	14	0.1	3	0.03	18.12
chroniclowbackpain	0	0	0	0	0	0	0	0	2	0.01	16	0.15	18.01
singleoraldosetoxicity	0	0	0	0	0	0	0	0	0	0	18	0.17	18
seborrheicdermatitis	0	0	0	0	0	0	1	0.02	6	0.04	11	0.1	18.06
trigeminalneuralgia	0	0	0	0	0	0	1	0.02	9	0.07	8	0.07	18.09
mapk	0	0	0	0	0	0	0	0	10	0.07	8	0.07	18.07
clinicalanalysis	0	0	0	0	0	0	0	0	8	0.06	10	0.09	18.06
airway	0	0	0	0	0	0	0	0	14	0.1	4	0.04	18.1
eav	0	0	0	0	0	0	8	0.19	9	0.07	1	0.01	18.26
got	0	0	0	0	0	0	6	0.14	10	0.07	1	0.01	17.21
sasangtypology	0	0	0	0	0	0	0	0	6	0.04	11	0.1	17.04
wildginseng	0	0	0	0	0	0	0	0	8	0.06	9	0.08	17.06
7zonediagnosticsystem	0	0	0	0	0	0	0	0	11	0.08	6	0.06	17.08
cadmium	0	0	0	0	0	0	3	0.07	7	0.05	7	0.07	17.12
inhibitionzone	0	0	0	0	0	0	0	0	17	0.13	0	0	17.13
nephrotoxicity	0	0	0	0	0	0	2	0.05	11	0.08	4	0.04	17.13
relaxation	0	0	0	0	0	0	0	0	15	0.11	2	0.02	17.11
pathogenesis	0	0	0	0	0	0	3	0.07	8	0.06	6	0.06	17.13
dyslipidemia	0	0	0	0	0	0	0	0	5	0.04	12	0.11	17.04
disease	0	0	0	0	0	0	5	0.12	2	0.01	10	0.09	17.13
hypercholesterolemia	0	0	0	0	0	0	1	0.02	13	0.1	3	0.03	17.12
jnk	0	0	0	0	0	0	0	0	9	0.07	8	0.07	17.07
healthpromotion	0	0	0	0	0	0	0	0	5	0.04	12	0.11	17.04
aldosterone	0	0	0	0	0	0	8	0.19	9	0.07	0	0	17.26
dyspnea	0	0	0	0	0	0	1	0.02	11	0.08	5	0.05	17.1
gaitdisturbance	0	0	0	0	0	0	0	0	7	0.05	10	0.09	17.05
cerebralbloodflow	0	0	0	0	0	0	2	0.05	11	0.08	4	0.04	17.13
bmd	0	0	0	0	0	0	1	0.02	8	0.06	8	0.07	17.08
immune	0	0	0	0	0	0	10	0.23	2	0.01	5	0.05	17.24
contactdermatitis	0	0	0	0	0	0	3	0.07	2	0.01	12	0.11	17.08
frequency	0	0	0	0	2	0.25	1	0.02	6	0.04	8	0.07	17.31
guillainbarresyndrome	0	0	0	0	0	0	1	0.02	10	0.07	6	0.06	17.09
methotrexate	0	0	0	0	0	0	3	0.07	13	0.1	1	0.01	17.17
oculomotornervepalsy	0	0	0	0	0	0	0	0	8	0.06	9	0.08	17.06
refluxesophagitis	0	0	0	0	0	0	0	0	1	0.01	16	0.15	17.01
carpaltunnelsyndrome	0	0	0	0	0	0	0	0	7	0.05	10	0.09	17.05
inflammatorycytokine	0	0	0	0	0	0	0	0	7	0.05	10	0.09	17.05
immunesystem	0	0	0	0	0	0	4	0.09	4	0.03	8	0.07	16.12
sagunjatang	0	0	0	0	0	0	3	0.07	8	0.06	5	0.05	16.13
rhusvernicifluastokes	0	0	0	0	0	0	0	0	5	0.04	11	0.1	16.04
fibrinogen	0	0	0	0	0	0	3	0.07	10	0.07	3	0.03	16.14
βhexosaminidase	0	0	0	0	0	0	0	0	5	0.04	11	0.1	16.04
cerebralpalsy	0	0	0	0	0	0	1	0.02	6	0.04	9	0.08	16.06
hyperhidrosis	0	0	0	0	0	0	1	0.02	7	0.05	8	0.07	16.07
indirectmoxibustion	0	0	0	0	0	0	3	0.07	5	0.04	8	0.07	16.11
braindamage	0	0	0	0	0	0	2	0.05	13	0.1	1	0.01	16.15
laseracupuncture	0	0	0	0	2	0.25	2	0.05	1	0.01	11	0.1	16.31
tritonwr1339	0	0	0	0	0	0	5	0.12	10	0.07	1	0.01	16.19
pparγ	0	0	0	0	0	0	0	0	4	0.03	12	0.11	16.03
erk12	0	0	0	0	0	0	0	0	11	0.08	5	0.05	16.08
dopamine	0	0	0	0	0	0	0	0	14	0.1	2	0.02	16.1
weight	0	0	0	0	0	0	1	0.02	10	0.07	5	0.05	16.09
myocardialcell	0	0	0	0	0	0	1	0.02	15	0.11	0	0	16.13
camp	0	0	0	0	0	0	2	0.05	14	0.1	0	0	16.15
immunomodulatory	0	0	0	0	0	0	5	0.12	9	0.07	2	0.02	16.19
ssanghwatang	0	0	0	0	0	0	0	0	4	0.03	12	0.11	16.03
erectiledysfunction	0	0	0	0	0	0	4	0.09	10	0.07	2	0.02	16.16
lonicerajaponica	0	0	0	0	0	0	0	0	6	0.04	10	0.09	16.04
scl90r	0	0	0	0	0	0	0	0	10	0.07	6	0.06	16.07
postpartumdisease	0	0	0	0	0	0	0	0	12	0.09	4	0.04	16.09
clinicalapplication	0	0	0	0	1	0.13	2	0.05	7	0.05	6	0.06	16.23
ovainducedasthma	0	0	0	0	0	0	0	0	15	0.11	1	0.01	16.11
literaturestudy	0	0	0	0	0	0	1	0.02	0	0	15	0.14	16.02
yongdamsagantang	0	0	0	0	0	0	3	0.07	6	0.04	7	0.07	16.11
koreanmedicalhistory	0	0	0	0	0	0	0	0	2	0.01	14	0.13	16.01
meridiansystem	1	0.35	0	0	1	0.13	1	0.02	11	0.08	2	0.02	16.58
cortisol	0	0	0	0	0	0	3	0.07	6	0.04	7	0.07	16.11
pasi	0	0	0	0	0	0	0	0	4	0.03	12	0.11	16.03
sogal	0	0	0	0	0	0	1	0.02	11	0.08	4	0.04	16.1
ovariectomizedrat	0	0	0	0	0	0	3	0.07	11	0.08	2	0.02	16.15
koreanherbalmedicine	0	0	0	0	0	0	0	0	7	0.05	9	0.08	16.05
proteoglycan	0	0	0	0	0	0	0	0	8	0.06	8	0.07	16.06
whitening	0	0	0	0	0	0	0	0	4	0.03	12	0.11	16.03
strabismus	0	0	0	0	0	0	4	0.09	8	0.06	4	0.04	16.15
yangkyuksanhwatang	0	0	0	0	1	0.13	0	0	7	0.05	8	0.07	16.18
cornifructus	0	0	0	0	0	0	0	0	10	0.07	6	0.06	16.07
keratitis	0	0	0	0	0	0	0	0	10	0.07	6	0.06	16.07
qol	0	0	0	0	0	0	0	0	12	0.09	4	0.04	16.09
burningacupuncturetherapy	0	0	0	0	0	0	0	0	3	0.02	13	0.12	16.02
artemisiaeargifolium	0	0	0	0	0	0	0	0	6	0.04	10	0.09	16.04
gastriccancer	0	0	0	0	0	0	0	0	4	0.03	12	0.11	16.03
temperature	0	0	0	0	0	0	3	0.07	8	0.06	5	0.05	16.13
stai	0	0	0	0	0	0	0	0	6	0.04	10	0.09	16.04
meanarterialbloodpressuremabp	0	0	0	0	0	0	0	0	9	0.07	7	0.07	16.07
cold	0	0	0	0	0	0	5	0.12	5	0.04	6	0.06	16.16
ticdisorder	0	0	0	0	0	0	0	0	9	0.07	7	0.07	16.07
brain	0	0	0	0	0	0	1	0.02	12	0.09	3	0.03	16.11
gongjindan	0	0	0	0	0	0	0	0	5	0.04	11	0.1	16.04
guibitang	0	0	0	0	0	0	0	0	6	0.04	10	0.09	16.04
lumbarlordoticangle	0	0	0	0	0	0	0	0	8	0.06	8	0.07	16.06
hiccup	0	0	0	0	0	0	3	0.07	7	0.05	5	0.05	15.12
hyperemesisgravidarum	0	0	0	0	0	0	4	0.09	6	0.04	5	0.05	15.13
symptomsandsigns	0	0	0	0	0	0	1	0.02	2	0.01	12	0.11	15.03
rheirhizoma	0	0	0	0	0	0	0	0	10	0.07	5	0.05	15.07
adenomyosis	0	0	0	0	0	0	0	0	4	0.03	11	0.1	15.03
ovarianfunction	0	0	0	0	1	0.13	4	0.09	6	0.04	4	0.04	15.26
bodyshape	0	0	0	0	0	0	0	0	10	0.07	5	0.05	15.07
gsh	0	0	0	0	0	0	0	0	10	0.07	5	0.05	15.07
directmoxibustion	0	0	0	0	0	0	1	0.02	5	0.04	9	0.08	15.06
koreanorientalmedicine	0	0	0	0	0	0	1	0.02	8	0.06	6	0.06	15.08
catecholamine	0	0	0	0	1	0.13	5	0.12	8	0.06	1	0.01	15.31
tcell	0	0	0	0	0	0	1	0.02	13	0.1	1	0.01	15.12
heavymetal	0	0	0	0	0	0	0	0	5	0.04	10	0.09	15.04
ultrasonography	0	0	0	0	0	0	0	0	4	0.03	11	0.1	15.03
crf	0	0	0	0	0	0	0	0	3	0.02	12	0.11	15.02
kneeosteoarthritis	0	0	0	0	0	0	0	0	6	0.04	9	0.08	15.04
gastrin	0	0	0	0	0	0	2	0.05	10	0.07	3	0.03	15.12
hepatocellularcarcinoma	0	0	0	0	0	0	0	0	9	0.07	6	0.06	15.07
sciatica	0	0	0	0	0	0	1	0.02	11	0.08	3	0.03	15.1
trichophytonmentagrophytes	0	0	0	0	0	0	0	0	14	0.1	1	0.01	15.1
cytochromep450	0	0	0	0	0	0	0	0	9	0.07	6	0.06	15.07
cervicalpain	0	0	0	0	0	0	0	0	5	0.04	10	0.09	15.04
cerebralhemodynamics	0	0	0	0	0	0	0	0	13	0.1	2	0.02	15.1
drinking	0	0	0	0	0	0	1	0.02	6	0.04	8	0.07	15.06
ptosis	0	0	0	0	0	0	0	0	8	0.06	7	0.07	15.06
morifolium	0	0	0	0	0	0	1	0.02	6	0.04	8	0.07	15.06
sputum	0	0	0	0	0	0	2	0.05	8	0.06	5	0.05	15.11
parp	0	0	0	0	0	0	0	0	15	0.11	0	0	15.11
bangyakhappyun	0	0	0	0	0	0	0	0	11	0.08	4	0.04	15.08
acupuncturestimulation	0	0	1	0.28	1	0.13	2	0.05	7	0.05	4	0.04	15.51
lumbarspinalstenosis	0	0	0	0	0	0	0	0	7	0.05	8	0.07	15.05
postmenopause	0	0	0	0	0	0	0	0	10	0.07	5	0.05	15.07
koreanmedicinehospital	0	0	0	0	0	0	0	0	0	0	15	0.14	15
diagnosticsystembasedonshanghanlunprovisions	0	0	0	0	0	0	0	0	0	0	15	0.14	15
nucleusaccumbens	0	0	0	0	0	0	0	0	10	0.07	5	0.05	15.07
skintemperature	0	0	0	0	0	0	3	0.07	9	0.07	3	0.03	15.14
injinhotang	0	0	0	0	0	0	4	0.09	4	0.03	7	0.07	15.12
moschus	0	0	0	0	0	0	3	0.07	7	0.05	5	0.05	15.12
alopeciaareata	0	0	0	0	0	0	3	0.07	5	0.04	7	0.07	15.11
lactatedehydrogenase	0	0	1	0.28	0	0	0	0	13	0.1	1	0.01	15.38
cervipantotrichumcornu	0	0	0	0	0	0	0	0	8	0.06	7	0.07	15.06
hypothalamus	0	0	0	0	0	0	1	0.02	11	0.08	3	0.03	15.1
chronicpain	0	0	0	0	0	0	0	0	8	0.06	7	0.07	15.06
gaitanalysis	0	0	0	0	0	0	0	0	0	0	15	0.14	15
ataxia	0	0	0	0	0	0	0	0	8	0.06	7	0.07	15.06
postpartumdepression	0	0	0	0	0	0	0	0	8	0.06	7	0.07	15.06
bun	0	0	0	0	0	0	2	0.05	8	0.06	5	0.05	15.11
ayurveda	0	0	0	0	0	0	0	0	6	0.04	9	0.08	15.04
kneepain	0	0	0	0	0	0	0	0	2	0.01	13	0.12	15.01
meridianmuscle	0	0	0	0	0	0	0	0	11	0.08	4	0.04	15.08
singledosetoxicity	0	0	0	0	0	0	0	0	3	0.02	12	0.11	15.02
suwen	0	0	0	0	0	0	0	0	5	0.04	10	0.09	15.04
th2	0	0	0	0	0	0	0	0	8	0.06	6	0.06	14.06
gb34	0	0	0	0	0	0	1	0.02	8	0.06	5	0.05	14.08
blood	0	0	1	0.28	0	0	2	0.05	7	0.05	4	0.04	14.38
china	0	0	0	0	0	0	2	0.05	6	0.04	6	0.06	14.09
thymocytes	0	0	0	0	0	0	1	0.02	11	0.08	2	0.02	14.1
morphology	0	0	0	0	1	0.13	0	0	3	0.02	10	0.09	14.15
cinnamomicortex	0	0	0	0	0	0	1	0.02	7	0.05	6	0.06	14.07
depigmentation	0	0	0	0	0	0	0	0	9	0.07	5	0.05	14.07
bdnf	0	0	0	0	0	0	0	0	5	0.04	9	0.08	14.04
acupressure	0	0	0	0	0	0	0	0	4	0.03	10	0.09	14.03
perspiration	0	0	0	0	0	0	1	0.02	4	0.03	9	0.08	14.05
elderly	0	0	0	0	0	0	0	0	6	0.04	8	0.07	14.04
suddensensorineuralhearingloss	0	0	0	0	0	0	0	0	4	0.03	10	0.09	14.03
sciaticnerve	0	0	0	0	0	0	1	0.02	6	0.04	7	0.07	14.06
phellodendricortex	0	0	0	0	1	0.13	0	0	6	0.04	7	0.07	14.17
dioscoreaerhizoma	0	0	0	0	0	0	0	0	10	0.07	4	0.04	14.07
cheongsimyeonjatang	0	0	0	0	0	0	0	0	6	0.04	8	0.07	14.04
mibyeong	0	0	0	0	0	0	0	0	0	0	14	0.13	14
chroniccough	0	0	0	0	0	0	0	0	4	0.03	10	0.09	14.03
ct105	0	0	0	0	0	0	0	0	14	0.1	0	0	14.1
evodiaefructus	0	0	0	0	0	0	1	0.02	7	0.05	6	0.06	14.07
sulfurdioxide	0	0	0	0	0	0	0	0	3	0.02	11	0.1	14.02
herbaldrug	0	0	0	0	0	0	0	0	2	0.01	12	0.11	14.01
stability	0	0	0	0	0	0	1	0.02	5	0.04	8	0.07	14.06
nicotine	0	0	0	0	0	0	0	0	12	0.09	2	0.02	14.09
crataegifructus	0	0	0	0	0	0	0	0	12	0.09	2	0.02	14.09
menopausaldisorder	0	0	0	0	0	0	1	0.02	3	0.02	10	0.09	14.04
oryeongsan	0	0	1	0.28	0	0	1	0.02	2	0.01	10	0.09	14.31
vasodilation	0	0	0	0	0	0	0	0	11	0.08	3	0.03	14.08
persicaesemen	0	0	0	0	0	0	2	0.05	7	0.05	5	0.05	14.1
nnos	0	0	0	0	0	0	0	0	7	0.05	7	0.07	14.05
progesterone	0	0	0	0	0	0	0	0	13	0.1	1	0.01	14.1
evidencebasedmedicine	0	0	0	0	0	0	0	0	4	0.03	10	0.09	14.03
riskfactors	0	0	0	0	0	0	1	0.02	7	0.05	6	0.06	14.07
evaluation	0	0	0	0	0	0	0	0	7	0.05	7	0.07	14.05
phellinuslinteus	0	0	0	0	0	0	0	0	13	0.1	1	0.01	14.1
lasertherapy	0	0	0	0	0	0	1	0.02	7	0.05	6	0.06	14.07
trp1	0	0	0	0	0	0	0	0	4	0.03	10	0.09	14.03
ganodermalucidum	0	0	0	0	0	0	1	0.02	3	0.02	10	0.09	14.04
pc12cell	0	0	0	0	0	0	0	0	11	0.08	3	0.03	14.08
externalapplication	0	0	0	0	0	0	0	0	5	0.04	9	0.08	14.04
candidaalbicans	0	0	0	0	0	0	0	0	8	0.06	6	0.06	14.06
preventivemedicine	0	0	0	0	0	0	0	0	4	0.03	10	0.09	14.03
platycodiradix	0	0	0	0	0	0	0	0	8	0.06	6	0.06	14.06
gfap	0	0	0	0	0	0	0	0	5	0.04	9	0.08	14.04
morphologicalidentification	0	0	0	0	0	0	0	0	14	0.1	0	0	14.1
qualitycontrol	0	0	0	0	0	0	0	0	7	0.05	7	0.07	14.05
bangpungtongsungsan	0	0	0	0	0	0	0	0	7	0.05	7	0.07	14.05
mapks	0	0	0	0	0	0	0	0	2	0.01	12	0.11	14.01
prognosis	0	0	0	0	0	0	1	0.02	8	0.06	5	0.05	14.08
pruritus	0	0	0	0	0	0	0	0	6	0.04	8	0.07	14.04
banhasasimtang	0	0	0	0	1	0.13	0	0	7	0.05	6	0.06	14.18
myopia	0	0	0	0	0	0	3	0.07	5	0.04	6	0.06	14.11
hepatoxicity	0	0	0	0	0	0	2	0.05	12	0.09	0	0	14.14
overweight	0	0	0	0	0	0	0	0	7	0.05	7	0.07	14.05
antistress	0	0	1	0.28	0	0	4	0.09	7	0.05	2	0.02	14.42
chronicobstructivepulmonarydisease	0	0	0	0	0	0	0	0	1	0.01	13	0.12	14.01
microtissue	0	0	0	0	0	0	0	0	14	0.1	0	0	14.1
dentalcaries	0	0	0	0	0	0	1	0.02	9	0.07	4	0.04	14.09
gamisoyosan	0	0	0	0	0	0	2	0.05	4	0.03	8	0.07	14.08
hysterectomy	0	0	0	0	0	0	0	0	8	0.06	6	0.06	14.06
wallenbergssyndrome	0	0	0	0	0	0	0	0	10	0.07	4	0.04	14.07
helacell	0	0	0	0	0	0	2	0.05	10	0.07	2	0.02	14.12
dysarthria	0	0	0	0	0	0	0	0	10	0.07	4	0.04	14.07
tcd	0	0	0	0	0	0	3	0.07	8	0.06	3	0.03	14.13
centralnervoussystem	0	0	0	0	1	0.13	3	0.07	8	0.06	2	0.02	14.26
ascites	0	0	0	0	0	0	0	0	9	0.07	4	0.04	13.07
ojeoksan	0	0	0	0	0	0	0	0	6	0.04	7	0.07	13.04
sleep	0	0	0	0	0	0	0	0	6	0.04	7	0.07	13.04
apoplexy	0	0	0	0	2	0.25	3	0.07	8	0.06	0	0	13.38
antidepressant	0	0	0	0	0	0	0	0	0	0	13	0.12	13
hominisplacentapharmacopuncture	0	0	0	0	0	0	0	0	1	0.01	12	0.11	13.01
warmneedling	0	0	0	0	0	0	0	0	2	0.01	11	0.1	13.01
anorexia	0	0	0	0	1	0.13	1	0.02	4	0.03	7	0.07	13.18
delirium	0	0	0	0	0	0	0	0	7	0.05	6	0.06	13.05
sweat	0	0	0	0	0	0	2	0.05	5	0.04	6	0.06	13.09
education	0	0	0	0	0	0	1	0.02	4	0.03	8	0.07	13.05
silymarin	0	0	0	0	0	0	0	0	5	0.04	8	0.07	13.04
herniatedintervertebraldisc	0	0	0	0	0	0	2	0.05	2	0.01	9	0.08	13.06
radialpulse	0	0	0	0	0	0	0	0	0	0	13	0.12	13
meditation	0	0	0	0	0	0	0	0	4	0.03	9	0.08	13.03
microscopictissue	0	0	0	0	0	0	0	0	13	0.1	0	0	13.1
gout	0	0	0	0	1	0.13	2	0.05	8	0.06	2	0.02	13.24
radialnervepalsy	0	0	0	0	0	0	2	0.05	6	0.04	5	0.05	13.09
complication	0	0	0	0	0	0	1	0.02	6	0.04	6	0.06	13.06
chemokine	0	0	0	0	0	0	0	0	7	0.05	6	0.06	13.05
spinalcord	0	0	0	0	0	0	4	0.09	9	0.07	0	0	13.16
chiropractic	0	0	0	0	0	0	0	0	6	0.04	7	0.07	13.04
fracture	0	0	0	0	0	0	1	0.02	6	0.04	6	0.06	13.06
hemiparesis	0	0	0	0	0	0	0	0	8	0.06	5	0.05	13.06
chronicprostatitis	0	0	0	0	0	0	1	0.02	9	0.07	3	0.03	13.09
substancep	0	0	0	0	0	0	0	0	7	0.05	6	0.06	13.05
tumor	0	0	0	0	0	0	3	0.07	9	0.07	1	0.01	13.14
drynariaerhizoma	0	0	0	0	0	0	0	0	11	0.08	2	0.02	13.08
monosodiumiodoacetate	0	0	0	0	0	0	0	0	6	0.04	7	0.07	13.04
p38	0	0	0	0	0	0	0	0	7	0.05	6	0.06	13.05
prothrombintime	0	0	1	0.28	1	0.13	4	0.09	4	0.03	3	0.03	13.53
tensiontypeheadache	0	0	0	0	0	0	0	0	4	0.03	9	0.08	13.03
pattern	0	0	0	0	0	0	0	0	3	0.02	10	0.09	13.02
cardiotoxicity	0	0	0	0	0	0	0	0	12	0.09	1	0.01	13.09
schizophrenia	0	0	0	0	0	0	0	0	6	0.04	7	0.07	13.04
αmsh	0	0	0	0	0	0	0	0	7	0.05	6	0.06	13.05
dextransulfatesodium	0	0	0	0	0	0	0	0	4	0.03	9	0.08	13.03
methyleneblue	0	0	0	0	0	0	0	0	12	0.09	1	0.01	13.09
pathology	1	0.35	2	0.56	0	0	3	0.07	3	0.02	4	0.04	14
irritablebowelsyndrome	0	0	1	0.28	1	0.13	0	0	8	0.06	3	0.03	13.47
enos	0	0	0	0	0	0	0	0	1	0.01	12	0.11	13.01
sex	0	0	0	0	0	0	1	0.02	9	0.07	3	0.03	13.09
childhoodobesity	0	0	0	0	0	0	0	0	9	0.07	4	0.04	13.07
eightextrameridians	0	0	0	0	0	0	4	0.09	3	0.02	6	0.06	13.11
allergicasthma	0	0	0	0	0	0	1	0.02	8	0.06	4	0.04	13.08
balance	0	0	0	0	0	0	1	0.02	4	0.03	8	0.07	13.05
lung	0	0	1	0.28	2	0.25	1	0.02	5	0.04	4	0.04	13.59
holotrichia	0	0	0	0	0	0	6	0.14	7	0.05	0	0	13.19
subacutetoxicity	0	0	0	0	0	0	1	0.02	9	0.07	3	0.03	13.09
waterextract	0	0	0	0	0	0	2	0.05	3	0.02	8	0.07	13.07
adipogenesis	0	0	0	0	0	0	0	0	0	0	13	0.12	13
recognition	0	0	1	0.28	0	0	1	0.02	7	0.05	4	0.04	13.35
samcho	0	0	0	0	2	0.25	2	0.05	5	0.04	4	0.04	13.34
patent	0	0	0	0	0	0	0	0	5	0.04	8	0.07	13.04
uvb	0	0	0	0	0	0	0	0	4	0.03	9	0.08	13.03
heartrate	0	0	0	0	1	0.13	0	0	9	0.07	3	0.03	13.2
powerspectrum	0	0	0	0	2	0.25	0	0	9	0.07	2	0.02	13.32
processing	0	0	0	0	0	0	0	0	8	0.06	5	0.05	13.06
tapingtherapy	0	0	0	0	0	0	0	0	8	0.06	5	0.05	13.06
gastrodiaerhizoma	0	0	0	0	0	0	1	0.02	3	0.02	9	0.08	13.04
cognitivefunction	0	0	0	0	0	0	0	0	5	0.04	8	0.07	13.04
anemia	0	0	0	0	0	0	1	0.02	9	0.07	3	0.03	13.09
taoism	0	0	0	0	0	0	3	0.07	5	0.04	5	0.05	13.11
migration	0	0	0	0	0	0	0	0	6	0.04	7	0.07	13.04
cnidiirhizoma	0	0	0	0	0	0	1	0.02	6	0.04	6	0.06	13.06
meanarterialbloodpressure	0	0	0	0	0	0	0	0	11	0.08	2	0.02	13.08
orientalmedicinemusictherapy	0	0	0	0	0	0	0	0	5	0.04	8	0.07	13.04
chronicfatigue	0	0	0	0	0	0	0	0	3	0.02	10	0.09	13.02
vitiligo	0	0	0	0	1	0.13	4	0.09	4	0.03	4	0.04	13.25
epimediiherba	0	0	1	0.28	0	0	1	0.02	6	0.04	5	0.05	13.34
bloodsugar	0	0	0	0	0	0	1	0.02	12	0.09	0	0	13.11
type2diabetes	0	0	0	0	0	0	0	0	1	0.01	11	0.1	12.01
nationalhealthinsurance	0	0	0	0	0	0	0	0	3	0.02	9	0.08	12.02
lateralepicondylitis	0	0	0	0	0	0	0	0	2	0.01	10	0.09	12.01
acanthopanaciscortex	0	0	0	0	0	0	1	0.02	5	0.04	6	0.06	12.06
colorectalcancer	0	0	0	0	0	0	1	0.02	3	0.02	8	0.07	12.04
neurofeedback	0	0	0	0	0	0	0	0	10	0.07	2	0.02	12.07
medicalrecord	0	0	0	0	0	0	1	0.02	6	0.04	5	0.05	12.06
immunecell	0	0	0	0	0	0	0	0	4	0.03	8	0.07	12.03
cordycepsmilitaris	0	0	0	0	0	0	0	0	8	0.06	4	0.04	12.06
invitro	0	0	0	0	0	0	0	0	10	0.07	2	0.02	12.07
diplopia	0	0	0	0	0	0	0	0	3	0.02	9	0.08	12.02
laser	0	0	1	0.28	0	0	0	0	3	0.02	8	0.07	12.3
bodycompositionanalysis	0	0	0	0	0	0	0	0	7	0.05	5	0.05	12.05
variation	0	0	0	0	0	0	0	0	6	0.04	6	0.06	12.04
halitosis	0	0	0	0	0	0	0	0	5	0.04	7	0.07	12.04
glutathioneperoxidase	0	0	0	0	0	0	8	0.19	4	0.03	0	0	12.22
antifungalactivity	0	0	0	0	0	0	0	0	8	0.06	4	0.04	12.06
hemifacialspasm	0	0	0	0	0	0	1	0.02	6	0.04	5	0.05	12.06
menopausalsyndrome	0	0	0	0	0	0	0	0	0	0	12	0.11	12
women	0	0	0	0	0	0	0	0	6	0.04	6	0.06	12.04
learningandmemory	0	0	0	0	0	0	0	0	7	0.05	5	0.05	12.05
akt	0	0	0	0	0	0	0	0	5	0.04	7	0.07	12.04
morriswatermaze	0	0	0	0	0	0	2	0.05	6	0.04	4	0.04	12.09
bloodflow	0	0	0	0	1	0.13	0	0	4	0.03	7	0.07	12.16
postherpeticneuralgia	0	0	0	0	0	0	0	0	5	0.04	7	0.07	12.04
lumbarlordosis	0	0	0	0	0	0	0	0	9	0.07	3	0.03	12.07
outpatients	0	0	0	0	2	0.25	0	0	3	0.02	7	0.07	12.27
complexity	0	0	0	0	0	0	0	0	10	0.07	2	0.02	12.07
mechanism	0	0	0	0	0	0	4	0.09	5	0.04	3	0.03	12.13
radixaconiti	0	0	0	0	1	0.13	5	0.12	6	0.04	0	0	12.29
hl60	0	0	0	0	0	0	0	0	12	0.09	0	0	12.09
cd4tcell	0	0	0	0	0	0	1	0.02	10	0.07	1	0.01	12.09
adverseevent	0	0	0	0	0	0	0	0	0	0	12	0.11	12
quercetin	0	0	0	0	0	0	0	0	3	0.02	9	0.08	12.02
henelaser	0	0	0	0	0	0	3	0.07	9	0.07	0	0	12.14
analtherapy	0	0	0	0	0	0	3	0.07	9	0.07	0	0	12.14
eucommiaecortex	0	0	0	0	0	0	1	0.02	5	0.04	6	0.06	12.06
βamyloid	0	0	0	0	0	0	0	0	5	0.04	7	0.07	12.04
dongsiacupuncture	0	0	0	0	0	0	0	0	8	0.06	4	0.04	12.06
gastricmucosallesions	0	0	0	0	0	0	2	0.05	6	0.04	4	0.04	12.09
amyotrophiclateralsclerosis	0	0	0	0	0	0	0	0	4	0.03	8	0.07	12.03
statistics	0	0	0	0	0	0	0	0	4	0.03	8	0.07	12.03
coicissemen	0	0	0	0	0	0	1	0.02	7	0.05	4	0.04	12.07
nephritis	0	0	0	0	0	0	0	0	0	0	12	0.11	12
ovariectomizedrats	0	0	0	0	0	0	4	0.09	5	0.04	3	0.03	12.13
ramsayhuntsyndrome	0	0	0	0	0	0	0	0	6	0.04	6	0.06	12.04
pulseanalyzer	0	0	0	0	0	0	0	0	6	0.04	6	0.06	12.04
glycyrrhizin	0	0	0	0	0	0	2	0.05	5	0.04	5	0.05	12.09
delphimethod	0	0	0	0	0	0	0	0	3	0.02	9	0.08	12.02
coldstress	0	0	1	0.28	0	0	2	0.05	6	0.04	3	0.03	12.37
essentialoil	0	0	0	0	0	0	1	0.02	9	0.07	2	0.02	12.09
antiwrinkle	0	0	0	0	0	0	0	0	1	0.01	11	0.1	12.01
migraine	0	0	1	0.28	0	0	0	0	7	0.05	4	0.04	12.33
boneage	0	0	0	0	0	0	0	0	3	0.02	9	0.08	12.02
serum	1	0.35	1	0.28	0	0	3	0.07	4	0.03	3	0.03	12.73
ovulation	0	0	0	0	1	0.13	1	0.02	10	0.07	0	0	12.22
hyangyakjipseongbang	0	0	0	0	0	0	1	0.02	3	0.02	8	0.07	12.04
antinociceptive	0	0	0	0	0	0	0	0	9	0.07	3	0.03	12.07
homocysteine	0	0	0	0	0	0	0	0	6	0.04	6	0.06	12.04
3t3l1cell	0	0	0	0	0	0	2	0.05	5	0.04	5	0.05	12.09
corpuscavernosum	0	0	0	0	0	0	0	0	0	0	12	0.11	12
hataedock	0	0	0	0	0	0	0	0	0	0	12	0.11	12
cerebrovasculardisease	0	0	0	0	0	0	0	0	10	0.07	2	0.02	12.07
uterus	0	0	0	0	0	0	3	0.07	8	0.06	1	0.01	12.13
taegeukacupuncture	0	0	0	0	0	0	0	0	1	0.01	11	0.1	12.01
clinicalobservation	0	0	1	0.28	0	0	5	0.12	4	0.03	2	0.02	12.43
liverfunctiontest	0	0	0	0	0	0	0	0	3	0.02	9	0.08	12.02
carthamisemen	0	0	0	0	0	0	0	0	8	0.06	4	0.04	12.06
bacillussubtilis	0	0	0	0	0	0	0	0	11	0.08	1	0.01	12.08
mrna	0	0	0	0	0	0	1	0.02	4	0.03	7	0.07	12.05
rehmanniaeradixpreparata	0	0	0	0	0	0	0	0	10	0.07	2	0.02	12.07
traditionalknowledge	0	0	0	0	0	0	0	0	7	0.05	5	0.05	12.05
gamdutang	0	0	0	0	0	0	3	0.07	8	0.06	1	0.01	12.13
prematureovarianfailure	0	0	0	0	0	0	0	0	6	0.04	6	0.06	12.04
palpitation	0	0	0	0	0	0	1	0.02	6	0.04	5	0.05	12.06
menorrhalgia	0	0	1	0.28	1	0.13	3	0.07	7	0.05	0	0	12.53
ampk	0	0	0	0	0	0	0	0	0	0	12	0.11	12
phlegm	0	0	0	0	1	0.13	1	0.02	7	0.05	3	0.03	12.2
il1	0	0	0	0	0	0	0	0	12	0.09	0	0	12.09
emotion	0	0	0	0	0	0	0	0	3	0.02	9	0.08	12.02
voice	0	0	0	0	0	0	0	0	5	0.04	7	0.07	12.04
ecg	0	0	0	0	0	0	1	0.02	9	0.07	2	0.02	12.09
intracerebralhemorrhage	0	0	0	0	0	0	0	0	3	0.02	9	0.08	12.02
cosmetics	0	0	0	0	0	0	0	0	6	0.04	6	0.06	12.04
mitochondria	0	0	0	0	0	0	0	0	5	0.04	7	0.07	12.04
alcoholicliverdisease	0	0	0	0	0	0	0	0	7	0.05	4	0.04	11.05
antimetastasis	0	0	0	0	0	0	0	0	6	0.04	5	0.05	11.04
healthstatus	0	0	0	0	0	0	0	0	4	0.03	7	0.07	11.03
brainedema	0	0	0	0	0	0	0	0	4	0.03	7	0.07	11.03
amyotrophiclateralsclerosisals	0	0	0	0	0	0	0	0	2	0.01	9	0.08	11.01
arachidonicacid	0	0	0	0	0	0	0	0	3	0.02	8	0.07	11.02
dgalactosamine	0	0	0	0	1	0.13	1	0.02	6	0.04	3	0.03	11.19
researchtrend	0	0	0	0	0	0	0	0	2	0.01	9	0.08	11.01
ache	0	0	0	0	0	0	0	0	9	0.07	2	0.02	11.07
helacells	0	0	0	0	0	0	0	0	11	0.08	0	0	11.08
emergencyroom	0	0	0	0	0	0	0	0	4	0.03	7	0.07	11.03
emg	0	0	0	0	0	0	0	0	5	0.04	6	0.06	11.04
paeoniaeradix	0	0	0	0	0	0	0	0	5	0.04	6	0.06	11.04
hormone	0	0	0	0	0	0	5	0.12	5	0.04	1	0.01	11.16
etiology	0	0	0	0	1	0.13	5	0.12	2	0.01	3	0.03	11.26
peripheralneuropathy	0	0	0	0	0	0	0	0	5	0.04	6	0.06	11.04
felursi	0	0	0	0	0	0	2	0.05	5	0.04	4	0.04	11.09
sinusitis	0	0	0	0	0	0	1	0.02	5	0.04	5	0.05	11.06
pft	0	0	0	0	0	0	0	0	5	0.04	6	0.06	11.04
traumaticbraininjury	0	0	0	0	0	0	0	0	5	0.04	6	0.06	11.04
nrf2	0	0	0	0	0	0	0	0	0	0	11	0.1	11
musictherapy	0	0	0	0	0	0	0	0	9	0.07	2	0.02	11.07
perception	0	0	0	0	0	0	0	0	1	0.01	10	0.09	11.01
growthplate	0	0	0	0	0	0	0	0	6	0.04	5	0.05	11.04
sophoraflavescens	0	0	0	0	0	0	2	0.05	4	0.03	5	0.05	11.08
womac	0	0	0	0	0	0	0	0	7	0.05	4	0.04	11.05
tsh	0	0	0	0	0	0	0	0	7	0.05	4	0.04	11.05
shinbaropharmacopuncture	0	0	0	0	0	0	0	0	0	0	11	0.1	11
healthexamination	0	0	0	0	0	0	0	0	7	0.05	4	0.04	11.05
tunel	0	0	0	0	0	0	0	0	6	0.04	5	0.05	11.04
gap43	0	0	0	0	0	0	0	0	8	0.06	3	0.03	11.06
precociouspuberty	0	0	0	0	0	0	0	0	1	0.01	10	0.09	11.01
identification	0	0	0	0	0	0	0	0	4	0.03	7	0.07	11.03
igf1	0	0	0	0	0	0	0	0	4	0.03	7	0.07	11.03
locomotoractivity	0	0	0	0	0	0	0	0	5	0.04	6	0.06	11.04
fibromyalgia	0	0	0	0	0	0	0	0	3	0.02	8	0.07	11.02
venesection	0	0	0	0	0	0	1	0.02	8	0.06	2	0.02	11.08
acanthopanaxsenticosus	0	0	0	0	0	0	0	0	8	0.06	3	0.03	11.06
glucoseoxidase	0	0	0	0	0	0	0	0	11	0.08	0	0	11.08
ministerialfire	0	0	0	0	0	0	2	0.05	6	0.04	3	0.03	11.09
wangbing	0	0	0	0	1	0.13	0	0	3	0.02	7	0.07	11.15
chestpain	0	0	1	0.28	0	0	2	0.05	5	0.04	3	0.03	11.37
middlecerebralarteryocclusion	0	0	0	0	0	0	0	0	5	0.04	6	0.06	11.04
numericratingscale	0	0	0	0	0	0	0	0	0	0	11	0.1	11
pkcα	0	0	0	0	0	0	0	0	7	0.05	4	0.04	11.05
acetylcholinesterase	0	0	0	0	0	0	0	0	7	0.05	4	0.04	11.05
wbc	0	0	0	0	0	0	0	0	9	0.07	2	0.02	11.07
arteriosclerosis	0	0	0	0	0	0	0	0	7	0.05	4	0.04	11.05
chronicmildstress	0	0	0	0	0	0	0	0	8	0.06	3	0.03	11.06
lllt	0	0	0	0	0	0	0	0	4	0.03	7	0.07	11.03
boviscalculus	0	0	0	0	0	0	7	0.16	2	0.01	2	0.02	11.17
selfesteem	0	0	0	0	0	0	0	0	7	0.05	4	0.04	11.05
adverseevents	0	0	0	0	0	0	0	0	5	0.04	6	0.06	11.04
oswestrydisabilityindexodi	0	0	0	0	0	0	0	0	3	0.02	8	0.07	11.02
heavymetals	0	0	0	0	2	0.25	1	0.02	5	0.04	3	0.03	11.31
chronicfatiguesyndrome	0	0	0	0	0	0	0	0	3	0.02	8	0.07	11.02
poststrokedepression	0	0	0	0	0	0	0	0	3	0.02	8	0.07	11.02
nafld	0	0	0	0	0	0	0	0	0	0	11	0.1	11
superoxide	0	0	0	0	0	0	1	0.02	7	0.05	3	0.03	11.07
nitrite	0	0	0	0	0	0	3	0.07	6	0.04	2	0.02	11.11
anticanceractivity	0	0	0	0	0	0	1	0.02	5	0.04	5	0.05	11.06
bloodletting	0	0	0	0	0	0	1	0.02	7	0.05	3	0.03	11.07
lymphocyte	0	0	0	0	0	0	4	0.09	5	0.04	2	0.02	11.13
arrhythmia	0	0	0	0	0	0	0	0	5	0.04	6	0.06	11.04
postauricularpain	0	0	0	0	0	0	0	0	2	0.01	9	0.08	11.01
xray	0	0	0	0	0	0	1	0.02	4	0.03	6	0.06	11.05
sasangin	0	0	0	0	0	0	3	0.07	8	0.06	0	0	11.13
gastricmotility	0	0	0	0	2	0.25	2	0.05	5	0.04	2	0.02	11.34
staphylococcusepidermidis	0	0	0	0	0	0	0	0	8	0.06	3	0.03	11.06
membranousnephropathymn	0	0	0	0	0	0	0	0	3	0.02	8	0.07	11.02
onkyungtang	0	0	0	0	0	0	4	0.09	6	0.04	1	0.01	11.13
hepatocyte	0	0	0	0	0	0	1	0.02	4	0.03	6	0.06	11.05
rectaltemperature	0	0	0	0	0	0	2	0.05	9	0.07	0	0	11.12
gardeniaefructus	0	0	0	0	0	0	0	0	3	0.02	8	0.07	11.02
health	0	0	1	0.28	0	0	2	0.05	5	0.04	3	0.03	11.37
knee	0	0	0	0	0	0	1	0.02	7	0.05	3	0.03	11.07
leukemia	0	0	0	0	0	0	1	0.02	9	0.07	1	0.01	11.09
tgfβ	0	0	0	0	0	0	0	0	7	0.05	4	0.04	11.05
bogantang	0	0	1	0.28	4	0.51	2	0.05	3	0.02	1	0.01	11.86
s180	0	0	0	0	0	0	7	0.16	3	0.02	1	0.01	11.18
nr	0	0	0	0	0	0	0	0	11	0.08	0	0	11.08
cocaine	0	0	0	0	0	0	0	0	2	0.01	9	0.08	11.01
lumbarherniatedintervertebraldisc	0	0	0	0	0	0	0	0	1	0.01	10	0.09	11.01
ncnga	0	0	0	0	0	0	0	0	1	0.01	10	0.09	11.01
commoncold	0	0	0	0	0	0	1	0.02	5	0.04	5	0.05	11.06
healthinsurance	0	0	0	0	0	0	0	0	5	0.04	6	0.06	11.04
hydroperoxide	0	0	0	0	0	0	0	0	7	0.05	4	0.04	11.05
height	0	0	0	0	0	0	0	0	4	0.03	7	0.07	11.03
invivo	0	0	0	0	0	0	1	0.02	7	0.05	3	0.03	11.07
phagocyticactivity	0	0	0	0	1	0.13	1	0.02	9	0.07	0	0	11.22
yanggyuksanhwatang	0	0	0	0	0	0	0	0	8	0.06	3	0.03	11.06
a549cell	0	0	0	0	0	0	0	0	2	0.01	9	0.08	11.01
th	0	0	0	0	0	0	0	0	1	0.01	10	0.09	11.01
gmcsf	0	0	0	0	0	0	1	0.02	9	0.07	1	0.01	11.09
fivetastes	0	0	0	0	0	0	2	0.05	3	0.02	6	0.06	11.07
extract	0	0	1	0.28	0	0	1	0.02	6	0.04	3	0.03	11.34
il12	0	0	0	0	0	0	0	0	9	0.07	2	0.02	11.07
liverdisease	0	0	1	0.28	2	0.25	3	0.07	3	0.02	2	0.02	11.62
learning	0	0	0	0	0	0	0	0	11	0.08	0	0	11.08
dnachip	0	0	0	0	0	0	0	0	9	0.07	2	0.02	11.07
mmp	0	0	0	0	0	0	0	0	4	0.03	7	0.07	11.03
systemsbiology	0	0	0	0	0	0	0	0	0	0	11	0.1	11
mpg	0	0	0	0	0	0	0	0	9	0.07	2	0.02	11.07
utilization	0	0	0	0	0	0	0	0	1	0.01	10	0.09	11.01
sensitivity	0	0	0	0	0	0	0	0	6	0.04	5	0.05	11.04
nankyung	0	0	0	0	1	0.13	8	0.19	2	0.01	0	0	11.33
distribution	0	0	0	0	0	0	1	0.02	6	0.04	4	0.04	11.06
hepatitis	0	0	1	0.28	0	0	0	0	7	0.05	3	0.03	11.33
ebm	0	0	0	0	0	0	0	0	3	0.02	8	0.07	11.02
yoshimasutodo	0	0	0	0	0	0	0	0	6	0.04	5	0.05	11.04
koreanginseng	0	0	0	0	0	0	0	0	9	0.07	2	0.02	11.07
cardiovascularsystem	0	0	0	0	0	0	3	0.07	4	0.03	4	0.04	11.1
soyosan	0	0	0	0	0	0	1	0.02	7	0.05	3	0.03	11.07
infγ	0	0	0	0	0	0	0	0	8	0.06	3	0.03	11.06
scale	0	0	0	0	0	0	0	0	5	0.04	6	0.06	11.04
dermatitis	0	0	0	0	0	0	2	0.05	4	0.03	5	0.05	11.08
hemeoxygenase1	0	0	0	0	0	0	0	0	3	0.02	8	0.07	11.02
cox1	0	0	0	0	0	0	0	0	10	0.07	0	0	10.07
totalige	0	0	0	0	0	0	0	0	5	0.04	5	0.05	10.04
energy	0	0	0	0	0	0	0	0	8	0.06	2	0.02	10.06
wind	0	0	0	0	0	0	4	0.09	3	0.02	3	0.03	10.11
weakchildren	0	0	0	0	0	0	0	0	5	0.04	5	0.05	10.04
intestinalmotility	0	0	0	0	0	0	0	0	4	0.03	6	0.06	10.03
eq5d	0	0	0	0	0	0	0	0	0	0	10	0.09	10
wipo	0	0	0	0	0	0	0	0	9	0.07	1	0.01	10.07
li11	0	0	0	0	0	0	0	0	7	0.05	3	0.03	10.05
febriledisease	0	0	0	0	0	0	0	0	4	0.03	6	0.06	10.03
oligomenorrhea	0	0	0	0	0	0	0	0	7	0.05	3	0.03	10.05
jungsongouhyulpharmacopuncture	0	0	0	0	0	0	0	0	1	0.01	9	0.08	10.01
lipidprofile	0	0	0	0	0	0	0	0	4	0.03	6	0.06	10.03
biologicalactivity	0	0	0	0	0	0	0	0	2	0.01	8	0.07	10.01
adipocytedifferentiation	0	0	0	0	0	0	0	0	0	0	10	0.09	10
sasangconstitutiondiagnosis	0	0	0	0	0	0	1	0.02	5	0.04	4	0.04	10.06
pharmacokinetics	0	0	0	0	0	0	0	0	1	0.01	9	0.08	10.01
nfatc1	0	0	0	0	0	0	0	0	1	0.01	9	0.08	10.01
maleinfertility	0	0	0	0	0	0	3	0.07	4	0.03	3	0.03	10.1
cartilage	0	0	0	0	0	0	0	0	8	0.06	2	0.02	10.06
translation	0	0	0	0	0	0	0	0	2	0.01	8	0.07	10.01
hepatoprotection	0	0	0	0	0	0	0	0	4	0.03	6	0.06	10.03
pulserate	0	0	0	0	0	0	2	0.05	6	0.04	2	0.02	10.09
tmd	0	0	0	0	0	0	2	0.05	3	0.02	5	0.05	10.07
physicalactivity	0	0	0	0	0	0	0	0	3	0.02	7	0.07	10.02
spinalstenosis	0	0	0	0	0	0	0	0	2	0.01	8	0.07	10.01
gynecology	0	0	0	0	0	0	5	0.12	5	0.04	0	0	10.16
bonemetabolism	0	0	0	0	0	0	1	0.02	5	0.04	4	0.04	10.06
sopungsan	0	0	0	0	0	0	1	0.02	6	0.04	3	0.03	10.06
platycodongrandiflorum	0	0	0	0	0	0	1	0.02	4	0.03	5	0.05	10.05
prevalence	0	0	0	0	0	0	0	0	6	0.04	4	0.04	10.04
combinedtreatment	0	0	0	0	0	0	1	0.02	2	0.01	7	0.07	10.03
eotaxin	0	0	0	0	0	0	0	0	8	0.06	2	0.02	10.06
naturalkillercellactivity	0	0	0	0	0	0	4	0.09	5	0.04	1	0.01	10.13
pleuraleffusion	0	0	0	0	0	0	1	0.02	5	0.04	4	0.04	10.06
panaxnotoginseng	0	0	0	0	0	0	0	0	5	0.04	5	0.05	10.04
temporomandibulardisorder	0	0	0	0	0	0	2	0.05	2	0.01	6	0.06	10.06
dnafragmentation	0	0	0	0	0	0	0	0	9	0.07	1	0.01	10.07
pinelliaerhizoma	0	0	0	0	0	0	1	0.02	6	0.04	3	0.03	10.06
cervuselaphus	0	0	0	0	0	0	2	0.05	8	0.06	0	0	10.11
burn	0	0	0	0	0	0	0	0	5	0.04	5	0.05	10.04
paresthesia	0	0	0	0	0	0	0	0	5	0.04	5	0.05	10.04
neuropeptidey	0	0	0	0	0	0	0	0	9	0.07	1	0.01	10.07
foodintake	0	0	0	0	0	0	0	0	6	0.04	4	0.04	10.04
forsythiaefructus	0	0	0	0	0	0	0	0	4	0.03	6	0.06	10.03
aphasia	0	0	1	0.28	0	0	1	0.02	6	0.04	2	0.02	10.34
otitismedia	0	0	0	0	0	0	2	0.05	7	0.05	1	0.01	10.1
cationicbovineserumalbumincbsa	0	0	0	0	0	0	0	0	3	0.02	7	0.07	10.02
sikryochanyo	0	0	0	0	0	0	0	0	3	0.02	7	0.07	10.02
alkalinephosphatase	0	0	0	0	0	0	1	0.02	9	0.07	0	0	10.09
cuscutaesemen	0	0	0	0	0	0	3	0.07	3	0.02	4	0.04	10.09
tyrosinaseactivity	0	0	0	0	0	0	0	0	7	0.05	3	0.03	10.05
corydalistuber	0	0	0	0	0	0	2	0.05	5	0.04	3	0.03	10.09
fiveevolutivephases	0	0	0	0	0	0	7	0.16	3	0.02	0	0	10.18
pialarterialdiameter	0	0	0	0	0	0	2	0.05	8	0.06	0	0	10.11
adriamycin	0	0	0	0	0	0	0	0	9	0.07	1	0.01	10.07
bronchialasthma	0	0	1	0.28	0	0	0	0	8	0.06	1	0.01	10.34
jinsatak	0	0	0	0	0	0	0	0	3	0.02	7	0.07	10.02
curcumin	0	0	0	0	0	0	0	0	7	0.05	3	0.03	10.05
coldheat	0	0	0	0	1	0.13	0	0	3	0.02	6	0.06	10.15
antibiotics	0	0	0	0	0	0	0	0	4	0.03	6	0.06	10.03
overactivebladder	0	0	0	0	0	0	0	0	1	0.01	9	0.08	10.01
fiveviscera	0	0	0	0	0	0	2	0.05	0	0	8	0.07	10.05
mmp1	0	0	0	0	0	0	0	0	3	0.02	7	0.07	10.02
nocturnalenuresis	0	0	0	0	0	0	0	0	5	0.04	5	0.05	10.04
acuteanklesprain	0	0	0	0	0	0	0	0	6	0.04	4	0.04	10.04
differentiationofthesymptomsandsigns	0	0	0	0	0	0	0	0	10	0.07	0	0	10.07
stomach	0	0	0	0	0	0	1	0.02	6	0.04	3	0.03	10.06
protocol	0	0	0	0	0	0	0	0	2	0.01	8	0.07	10.01
dnadamage	0	0	0	0	0	0	0	0	5	0.04	5	0.05	10.04
jinguiyaolue	0	0	0	0	0	0	0	0	5	0.04	5	0.05	10.04
euibangyoochui	0	0	0	0	0	0	1	0.02	2	0.01	7	0.07	10.03
therapy	0	0	0	0	0	0	1	0.02	4	0.03	5	0.05	10.05
waistcircumference	0	0	0	0	0	0	0	0	3	0.02	7	0.07	10.02
intellectualproperty	0	0	0	0	0	0	0	0	9	0.07	1	0.01	10.07
benignprostatichyperplasia	0	0	0	0	0	0	0	0	2	0.01	8	0.07	10.01
rapd	0	0	0	0	0	0	3	0.07	7	0.05	0	0	10.12
idiopathicscoliosis	0	0	0	0	0	0	0	0	2	0.01	8	0.07	10.01
compressionfracture	0	0	0	0	0	0	0	0	4	0.03	6	0.06	10.03
splenocyte	0	0	0	0	0	0	1	0.02	6	0.04	3	0.03	10.06
yakucho	0	0	0	0	0	0	0	0	1	0.01	9	0.08	10.01
moxitar	0	0	0	0	0	0	0	0	10	0.07	0	0	10.07
loperamide	0	0	0	0	0	0	0	0	6	0.04	4	0.04	10.04
miniscalpelacupuncture	0	0	0	0	0	0	0	0	0	0	10	0.09	10
carbachol	0	0	0	0	0	0	0	0	6	0.04	4	0.04	10.04
conservativeorientalmedicaltreatment	0	0	0	0	0	0	0	0	1	0.01	9	0.08	10.01
retrospectivestudy	0	0	0	0	0	0	0	0	0	0	10	0.09	10
antidiabetic	0	0	0	0	0	0	0	0	1	0.01	9	0.08	10.01
temporomandibularjoint	0	0	0	0	0	0	0	0	4	0.03	6	0.06	10.03
personality	0	0	0	0	0	0	0	0	1	0.01	9	0.08	10.01
freefattyacid	0	0	0	0	0	0	1	0.02	6	0.04	3	0.03	10.06
chosundynasty	0	0	0	0	0	0	1	0.02	9	0.07	0	0	10.09
tewl	0	0	0	0	0	0	0	0	7	0.05	3	0.03	10.05
koreanredginseng	0	0	0	0	0	0	2	0.05	2	0.01	6	0.06	10.06
essentialtremor	0	0	0	0	0	0	0	0	1	0.01	9	0.08	10.01
4dinitrochlorobenzenedncb	0	0	0	0	0	0	0	0	0	0	10	0.09	10
serumlipid	0	0	0	0	0	0	1	0.02	3	0.02	6	0.06	10.04
immunocytes	0	0	0	0	0	0	7	0.16	2	0.01	1	0.01	10.17
muscleenergytechnique	0	0	0	0	0	0	0	0	0	0	10	0.09	10
elevatedplusmaze	0	0	0	0	0	0	0	0	3	0.02	7	0.07	10.02
orientalmedicalcare	0	0	0	0	0	0	0	0	4	0.03	6	0.06	10.03
musclefatigue	0	0	0	0	0	0	0	0	5	0.04	5	0.05	10.04
protectiveeffect	0	0	0	0	0	0	0	0	5	0.04	5	0.05	10.04
palmijihwangtang	0	0	0	0	0	0	7	0.16	2	0.01	1	0.01	10.17
clinicalguideline	0	0	0	0	0	0	0	0	0	0	10	0.09	10
lipolysis	0	0	0	0	0	0	0	0	8	0.06	2	0.02	10.06
phagocytosis	0	0	0	0	0	0	0	0	6	0.04	4	0.04	10.04
axonalregeneration	0	0	0	0	0	0	0	0	5	0.04	5	0.05	10.04
orientalmedicalhospital	0	0	0	0	0	0	0	0	3	0.02	7	0.07	10.02
specificity	0	0	0	0	0	0	0	0	5	0.04	5	0.05	10.04
numbness	0	0	0	0	0	0	0	0	6	0.04	4	0.04	10.04
anticonvulsion	0	0	0	0	3	0.38	5	0.12	2	0.01	0	0	10.51
inflammatoryboweldisease	0	0	0	0	0	0	0	0	2	0.01	8	0.07	10.01
genotoxicity	0	0	0	0	0	0	0	0	2	0.01	8	0.07	10.01
ursifel	0	0	0	0	0	0	6	0.14	2	0.01	2	0.02	10.15
kampomedicine	0	0	0	0	0	0	0	0	2	0.01	8	0.07	10.01
stenosis	0	0	0	0	0	0	1	0.02	7	0.05	2	0.02	10.07
vnrs	0	0	0	0	0	0	0	0	1	0.01	9	0.08	10.01
alcoholism	0	0	0	0	1	0.13	2	0.05	5	0.04	2	0.02	10.22
abnormaluterinebleeding	0	0	0	0	0	0	0	0	7	0.05	3	0.03	10.05
taeumjowitang	0	0	0	0	0	0	0	0	6	0.04	4	0.04	10.04
extravasatedblood	0	0	0	0	0	0	0	0	4	0.03	6	0.06	10.03
skinresistancevariabilitysrv	0	0	0	0	0	0	0	0	7	0.05	3	0.03	10.05
hotwaterextract	0	0	0	0	0	0	0	0	3	0.02	7	0.07	10.02
smokingcessation	0	0	0	0	0	0	0	0	4	0.03	6	0.06	10.03
yijintang	0	0	0	0	1	0.13	0	0	4	0.03	5	0.05	10.16
galactosamine	0	0	0	0	0	0	4	0.09	4	0.03	2	0.02	10.12
climacteric	0	0	0	0	0	0	0	0	5	0.04	5	0.05	10.04
glutathionestransferase	0	0	0	0	0	0	2	0.05	7	0.05	1	0.01	10.1
chronicheadache	0	0	0	0	0	0	0	0	10	0.07	0	0	10.07
breastfeeding	0	0	0	0	0	0	0	0	3	0.02	7	0.07	10.02
koreanmedicinetherapy	0	0	0	0	0	0	0	0	2	0.01	8	0.07	10.01
plantaginissemen	0	0	0	0	0	0	0	0	6	0.04	4	0.04	10.04
massage	0	0	0	0	0	0	1	0.02	1	0.01	8	0.07	10.03
licorice	0	0	0	0	0	0	0	0	5	0.04	5	0.05	10.04
lowerbackpain	0	0	0	0	0	0	0	0	1	0.01	9	0.08	10.01
c57bl6mice	0	0	0	0	0	0	0	0	5	0.04	5	0.05	10.04
interleukin	0	0	0	0	0	0	0	0	5	0.04	5	0.05	10.04
arisaematisrhizoma	0	0	0	0	0	0	1	0.02	6	0.04	3	0.03	10.06
cd4	0	0	0	0	0	0	0	0	10	0.07	0	0	10.07

## Sheet: Table2-10years
Keyword / Phase (Article count, %)	Phase1 (1963~1968)		Phase2 (1969~1978)		Phase3 (1979~1988)		Phase4 (1989~1998)		Phase5 (1999~2008)		Phase6 (2009~2018)		Sum
	283	%	360	%	788	%	4273	%	13505	%	10667	%	29876
acupuncture	0	0	6	1.67	13	1.65	83	1.94	470	3.48	581	5.45	1161.74
orientalmedicine	1	0.35	7	1.94	10	1.27	52	1.22	185	1.37	185	1.73	440
koreanmedicine	0	0	0	0	0	0	2	0.05	108	0.8	760	7.12	870
aquaacupuncture	0	0	4	1.11	5	0.63	35	0.82	28	0.21	10	0.09	82
pharmacopuncture	0	0	0	0	0	0	0	0	21	0.16	188	1.76	209
cancer	0	0	1	0.28	2	0.25	5	0.12	41	0.3	47	0.44	96
lungcancer	0	0	0	0	0	0	4	0.09	10	0.07	35	0.33	49
breastcancer	0	0	0	0	0	0	3	0.07	15	0.11	27	0.25	45
gastriccancer	0	0	0	0	0	0	0	0	4	0.03	12	0.11	16
colorectalcancer	0	0	0	0	0	0	1	0.02	3	0.02	8	0.07	12
sasangconstitution	1	0.35	4	1.11	0	0	53	1.24	264	1.95	349	3.27	671
soyangin	0	0	0	0	0	0	5	0.12	45	0.33	74	0.69	124
taeeumin	0	0	0	0	0	0	8	0.19	34	0.25	57	0.53	99
stress	3	1.06	0	0	3	0.38	9	0.21	61	0.45	43	0.4	119
antiinflammation	0	0	0	0	13	1.65	15	0.35	108	0.8	241	2.26	377
patternidentification	0	0	0	0	0	0	3	0.07	25	0.19	133	1.25	161
psoriasis	0	0	0	0	1	0.13	0	0	16	0.12	37	0.35	54
alopecia	0	0	0	0	1	0.13	2	0.05	8	0.06	30	0.28	41
koreanmedicaltreatment	0	0	0	0	0	0	0	0	6	0.04	113	1.06	119
traditionalchinesemedicine	0	0	0	0	0	0	5	0.12	44	0.33	83	0.78	132
review	0	0	0	0	0	0	0	0	9	0.07	108	1.01	117
systematicreview	0	0	0	0	0	0	0	0	13	0.1	107	1	120
casereport	0	0	0	0	0	0	0	0	9	0.07	60	0.56	69
clinicalpracticeguideline	0	0	0	0	0	0	0	0	1	0.01	46	0.43	47
integrativemedicine	0	0	0	0	0	0	0	0	2	0.01	33	0.31	35
metaanalysis	0	0	0	0	0	0	0	0	3	0.02	31	0.29	34
toxicitytest	0	0	0	0	0	0	0	0	1	0.01	28	0.26	29
mibyeong	0	0	0	0	0	0	0	0	0	0	14	0.13	14
systemsbiology	0	0	0	0	0	0	0	0	0	0	11	0.1	11
koreanmedicinehospital	0	0	0	0	0	0	0	0	0	0	15	0.14	15
endotoxin	0	0	1	0.28	1	0.13	17	0.4	13	0.1	1	0.01	33
intravascularcoagulation	0	0	0	0	4	0.51	16	0.37	4	0.03	0	0	24
antioxidant	0	0	0	0	0	0	6	0.14	93	0.69	136	1.27	235
lipidperoxidation	0	0	0	0	0	0	18	0.42	56	0.41	16	0.15	90
lipidperoxide	0	0	0	0	0	0	10	0.23	17	0.13	0	0	27
xanthineoxidase	0	0	0	0	0	0	9	0.21	29	0.21	2	0.02	40
superoxidedismutase	0	0	0	0	0	0	6	0.14	13	0.1	6	0.06	25
