# Supplementary material for: Research trends in Korean medicine based on temporal and network analysis
Source: BMC Complement Altern Med. 2019 Jul 5;19:160. doi: 10.1186/s12906-019-2562-0 (PMC6612192; doi:10.1186/s12906-019-2562-0)
Supplement: Supplementary file 1 — Keyword. Full list of 41,873 keywords used in our study. Table 1. Full list of 1,123 keywords and their frequencies. Table 2. Full list of the appearance frequencies for the keywords. Figure S1-S8. All cluster images. Table2-5y. Appearance frequencies of the keywords by five-year periods. Table2-10y. Appearance frequencies of the keywords by ten-year periods. (ZIP 8463 kb) [file 12906_2019_2562_MOESM1_ESM.zip › table2-5yR3.xlsx]

## Sheet: All
Keyword / Phase (Article count, %)	Phase1 (1963~1968)		Phase2 (1969~1973)		Phase3 (1974~1978)		Phase4 (1979~1983)		Phase5 (1984~1988)		Phase6 (1989~1993)		Phase7 (1994~1998)		Phase8 (1999~2003)		Phase9 (2004~2008)		Phase10 (2009~2013)		Phase11 (2014~2018)		Sum
	283	%	134		226	%	207	%	581	%	1228	%	3045	%	5765	%	7740	%	6609	%	4058	%	29876
acupuncture	0	0	1	0.75	5	2.21	2	0.97	11	1.89	21	1.71	62	2.04	174	3.02	296	3.82	330	4.99	251	6.19	1174.4
koreanmedicine	0	0	0	0	0	0	0	0	0	0	0	0	2	0.07	6	0.1	102	1.32	285	4.31	475	11.71	875.8
sasangconstitution	1	0.35	0	0	4	1.77	0	0	0	0	15	1.22	38	1.25	59	1.02	205	2.65	212	3.21	137	3.38	682.47
herbalmedicine	0	0	1	0.75	1	0.44	0	0	0	0	4	0.33	13	0.43	70	1.21	142	1.83	195	2.95	222	5.47	655.94
obesity	0	0	0	0	0	0	1	0.48	1	0.17	3	0.24	4	0.13	92	1.6	154	1.99	145	2.19	97	2.39	503.8
orientalmedicine	1	0.35	3	2.24	4	1.77	3	1.45	7	1.2	9	0.73	43	1.41	57	0.99	128	1.65	163	2.47	22	0.54	454.26
stroke	0	0	0	0	0	0	0	0	0	0	1	0.08	17	0.56	101	1.75	121	1.56	100	1.51	38	0.94	383.46
antiinflammation	0	0	0	0	0	0	7	3.38	6	1.03	7	0.57	8	0.26	22	0.38	86	1.11	147	2.22	94	2.32	385.95
apoptosis	0	0	0	0	0	0	0	0	0	0	0	0	9	0.3	70	1.21	169	2.18	72	1.09	54	1.33	378.78
no	0	0	0	0	0	0	0	0	0	0	0	0	9	0.3	77	1.34	138	1.78	96	1.45	49	1.21	373.87
antioxidativeactivity	0	0	0	0	0	0	0	0	0	0	0	0	5	0.16	30	0.52	111	1.43	108	1.63	71	1.75	328.74
cytokine	0	0	0	0	0	0	0	0	0	0	0	0	3	0.1	60	1.04	124	1.6	96	1.45	35	0.86	322.19
atopicdermatitis	0	0	0	0	1	0.44	0	0	0	0	0	0	2	0.07	28	0.49	88	1.14	89	1.35	91	2.24	302.49
electroacupuncture	0	0	0	0	0	0	0	0	3	0.52	4	0.33	10	0.33	59	1.02	105	1.36	68	1.03	44	1.08	297.59
visualanaloguescale	0	0	0	0	0	0	0	0	0	0	0	0	0	0	25	0.43	88	1.14	112	1.69	64	1.58	292.26
moxibustion	0	0	1	0.75	5	2.21	5	2.42	3	0.52	20	1.63	29	0.95	44	0.76	58	0.75	75	1.13	44	1.08	295.12
heartratevariability	0	0	0	0	0	0	0	0	0	0	0	0	0	0	7	0.12	117	1.51	111	1.68	36	0.89	274.31
dongeuibogam	0	0	0	0	1	0.44	0	0	0	0	3	0.24	5	0.16	17	0.29	70	0.9	102	1.54	55	1.36	256.57
herbalacupuncture	0	0	0	0	0	0	0	0	0	0	3	0.24	6	0.2	53	0.92	133	1.72	40	0.61	11	0.27	249.69
antioxidant	0	0	0	0	0	0	0	0	0	0	1	0.08	5	0.16	24	0.42	69	0.89	80	1.21	56	1.38	237.76
tnfα	0	0	0	0	0	0	0	0	0	0	0	0	1	0.03	38	0.66	90	1.16	66	1	28	0.69	225.85
lowbackpain	0	0	0	0	1	0.44	0	0	3	0.52	2	0.16	6	0.2	50	0.87	42	0.54	74	1.12	33	0.81	214.85
pharmacopuncture	0	0	0	0	0	0	0	0	0	0	0	0	0	0	0	0	21	0.27	84	1.27	104	2.56	210.54
bellspalsy	0	0	0	0	0	0	0	0	1	0.17	3	0.24	14	0.46	40	0.69	50	0.65	47	0.71	47	1.16	204.92
hyperlipidemia	0	0	0	0	1	0.44	0	0	1	0.17	8	0.65	20	0.66	28	0.49	58	0.75	53	0.8	25	0.62	197.96
orientalmedicaltherapy	0	0	0	0	0	0	0	0	0	0	2	0.16	7	0.23	18	0.31	59	0.76	74	1.12	15	0.37	177.58
diabetes	0	0	0	0	0	0	1	0.48	1	0.17	1	0.08	8	0.26	35	0.61	61	0.79	45	0.68	21	0.52	176.07
toxicity	0	0	0	0	1	0.44	0	0	0	0	3	0.24	2	0.07	13	0.23	44	0.57	93	1.41	15	0.37	173.96
cox2	0	0	0	0	0	0	0	0	0	0	0	0	0	0	16	0.28	87	1.12	54	0.82	10	0.25	169.22
inflammation	0	0	0	0	0	0	1	0.48	0	0	1	0.08	3	0.1	9	0.16	50	0.65	70	1.06	32	0.79	168.53
chuna	0	0	0	0	0	0	0	0	1	0.17	0	0	3	0.1	13	0.23	37	0.48	63	0.95	47	1.16	165.93
patternidentification	0	0	0	0	0	0	0	0	0	0	1	0.08	2	0.07	3	0.05	22	0.28	72	1.09	61	1.5	162.57
osteoporosis	0	0	0	0	0	0	0	0	0	0	1	0.08	12	0.39	40	0.69	41	0.53	45	0.68	22	0.54	163.37
beevenom	0	0	0	0	0	0	0	0	0	0	2	0.16	5	0.16	40	0.69	57	0.74	29	0.44	26	0.64	161.19
inos	0	0	0	0	0	0	0	0	0	0	0	0	0	0	20	0.35	68	0.88	54	0.82	16	0.39	160.05
hwangjenaegyeong	0	0	0	0	2	0.88	1	0.48	4	0.69	5	0.41	22	0.72	22	0.38	35	0.45	43	0.65	24	0.59	162.66
lps	0	0	0	0	0	0	0	0	0	0	1	0.08	4	0.13	17	0.29	56	0.72	55	0.83	24	0.59	159.05
hypertension	0	0	0	0	1	0.44	0	0	0	0	2	0.16	11	0.36	30	0.52	50	0.65	42	0.64	20	0.49	158.77
asthma	0	0	0	0	2	0.88	3	1.45	1	0.17	1	0.08	1	0.03	33	0.57	70	0.9	26	0.39	15	0.37	156.47
digital infrared thermal imaging	0	0	0	0	0	0	0	0	0	0	0	0	6	0.2	59	1.02	34	0.44	32	0.48	17	0.42	150.14
questionnaire	0	0	0	0	0	0	0	0	0	0	0	0	0	0	14	0.24	45	0.58	46	0.7	32	0.79	138.52
shanghanlun	0	0	0	0	2	0.88	0	0	0	0	2	0.16	10	0.33	12	0.21	25	0.32	34	0.51	51	1.26	138.41
rheumatoidarthritis	0	0	0	0	0	0	0	0	0	0	2	0.16	5	0.16	27	0.47	57	0.74	32	0.48	13	0.32	138.01
traditionalchinesemedicine	0	0	0	0	0	0	0	0	0	0	0	0	5	0.16	5	0.09	39	0.5	31	0.47	52	1.28	133.22
trafficaccident	0	0	0	0	0	0	0	0	0	0	0	0	0	0	17	0.29	30	0.39	50	0.76	32	0.79	130.44
bodymassindex	0	0	0	0	0	0	0	0	0	0	0	0	1	0.03	15	0.26	36	0.47	54	0.82	22	0.54	129.58
nfκb	0	0	0	0	0	0	0	0	0	0	0	0	0	0	5	0.09	55	0.71	48	0.73	19	0.47	128.53
soyangin	0	0	0	0	0	0	0	0	0	0	2	0.16	3	0.1	15	0.26	30	0.39	34	0.51	40	0.99	125.42
beevenomacupuncture	0	0	0	0	0	0	0	0	0	0	1	0.08	0	0	17	0.29	47	0.61	33	0.5	23	0.57	122.48
systematicreview	0	0	0	0	0	0	0	0	0	0	0	0	0	0	3	0.05	10	0.13	44	0.67	63	1.55	120.85
safety	0	0	0	0	0	0	0	0	0	0	0	0	2	0.07	4	0.07	32	0.41	63	0.95	18	0.44	120.5
stress	3	1.06	0	0	0	0	0	0	3	0.52	2	0.16	7	0.23	20	0.35	41	0.53	31	0.47	12	0.3	122.32
koreanmedicaltreatment	0	0	0	0	0	0	0	0	0	0	0	0	0	0	3	0.05	3	0.04	16	0.24	97	2.39	119.33
review	0	0	0	0	0	0	0	0	0	0	0	0	0	0	4	0.07	5	0.06	39	0.59	69	1.7	117.72
ginseng	0	0	0	0	0	0	0	0	3	0.52	10	0.81	2	0.07	18	0.31	49	0.63	22	0.33	13	0.32	119.67
macrophage	0	0	0	0	0	0	0	0	0	0	0	0	4	0.13	8	0.14	29	0.37	62	0.94	13	0.32	117.58
ros	0	0	0	0	0	0	0	0	0	0	0	0	0	0	12	0.21	36	0.47	38	0.57	30	0.74	117.25
allergicrhinitis	0	0	0	0	0	0	1	0.48	1	0.17	1	0.08	4	0.13	15	0.26	40	0.52	26	0.39	27	0.67	117.03
randomizedcontrolledtrial	0	0	0	0	0	0	0	0	0	0	1	0.08	0	0	5	0.09	22	0.28	45	0.68	39	0.96	113.13
st36	0	0	0	0	0	0	0	0	0	0	0	0	1	0.03	30	0.52	47	0.61	25	0.38	9	0.22	113.54
insomnia	0	0	0	0	0	0	0	0	0	0	0	0	1	0.03	14	0.24	24	0.31	41	0.62	31	0.76	112.2
meridian	0	0	0	0	2	0.88	1	0.48	1	0.17	2	0.16	11	0.36	30	0.52	34	0.44	24	0.36	6	0.15	114.37
cytotoxicity	0	0	0	0	0	0	0	0	0	0	1	0.08	14	0.46	34	0.59	40	0.52	14	0.21	7	0.17	111.86
depression	0	0	0	0	0	0	0	0	0	0	0	0	5	0.16	10	0.17	20	0.26	47	0.71	24	0.59	107.3
oxidativestress	0	0	0	0	0	0	0	0	0	0	0	0	0	0	9	0.16	19	0.25	43	0.65	34	0.84	106.06
bloodpressure	0	0	1	0.75	1	0.44	2	0.97	2	0.34	6	0.49	20	0.66	28	0.49	24	0.31	13	0.2	8	0.2	109.65
cerebralinfarction	0	0	0	0	0	0	0	0	0	0	1	0.08	9	0.3	28	0.49	35	0.45	18	0.27	13	0.32	105.59
poisoningsymptoms	0	0	0	0	0	0	0	0	0	0	0	0	0	0	6	0.1	26	0.34	65	0.98	5	0.12	103.42
herbalformula	0	0	0	0	0	0	0	0	0	0	1	0.08	10	0.33	11	0.19	23	0.3	40	0.61	17	0.42	103.51
il6	0	0	0	0	0	0	0	0	0	0	0	0	4	0.13	12	0.21	40	0.52	38	0.57	8	0.2	103.43
poisoningtreatment	0	0	0	0	0	0	0	0	0	0	0	0	0	0	5	0.09	26	0.34	65	0.98	4	0.1	101.41
taeeumin	0	0	0	0	0	0	0	0	0	0	6	0.49	2	0.07	11	0.19	23	0.3	31	0.47	26	0.64	100.52
dementia	0	0	0	0	0	0	0	0	0	0	1	0.08	7	0.23	21	0.36	29	0.37	26	0.39	14	0.34	99.43
diagnosis	0	0	1	0.75	0	0	0	0	0	0	1	0.08	11	0.36	14	0.24	27	0.35	27	0.41	16	0.39	99.19
cancer	0	0	1	0.75	0	0	0	0	2	0.34	0	0	5	0.16	16	0.28	25	0.32	28	0.42	19	0.47	98.27
rat	0	0	0	0	0	0	0	0	0	0	0	0	5	0.16	10	0.17	42	0.54	28	0.42	11	0.27	97.29
anticancer	0	0	0	0	0	0	0	0	0	0	2	0.16	6	0.2	34	0.59	32	0.41	17	0.26	5	0.12	97.62
cfos	0	0	0	0	0	0	0	0	0	0	0	0	2	0.07	11	0.19	35	0.45	40	0.61	7	0.17	96.32
preventionagainstpoisoning	0	0	0	0	0	0	0	0	0	0	0	0	0	0	0	0	25	0.32	65	0.98	4	0.1	95.3
raw2647	0	0	0	0	0	0	0	0	0	0	0	0	0	0	9	0.16	27	0.35	30	0.45	27	0.67	93.96
il4	0	0	0	0	0	0	0	0	0	0	0	0	1	0.03	22	0.38	42	0.54	18	0.27	8	0.2	92.22
acupoint	0	0	0	0	0	0	0	0	0	0	1	0.08	5	0.16	14	0.24	19	0.25	36	0.54	15	0.37	91.27
qigong	0	0	0	0	0	0	0	0	0	0	1	0.08	5	0.16	16	0.28	24	0.31	27	0.41	17	0.42	91.24
alzheimersdisease	0	0	0	0	0	0	0	0	0	0	0	0	0	0	16	0.28	49	0.63	16	0.24	9	0.22	91.15
lipidperoxidation	0	0	0	0	0	0	0	0	0	0	0	0	18	0.59	36	0.62	20	0.26	12	0.18	4	0.1	91.65
complementaryandalternativemedicine	0	0	0	0	0	0	0	0	0	0	0	0	2	0.07	8	0.14	21	0.27	40	0.61	18	0.44	90.09
herb	0	0	0	0	0	0	0	0	0	0	0	0	4	0.13	13	0.23	33	0.43	31	0.47	8	0.2	90.26
hydrogenperoxide	0	0	0	0	0	0	0	0	0	0	0	0	4	0.13	22	0.38	19	0.25	37	0.56	6	0.15	89.32
clinicalstudy	0	0	0	0	0	0	0	0	0	0	0	0	6	0.2	15	0.26	20	0.26	29	0.44	18	0.44	89.16
autonomicnervoussystem	0	0	0	0	0	0	0	0	0	0	1	0.08	1	0.03	3	0.05	36	0.47	36	0.54	9	0.22	87.17
neckpain	0	0	0	0	0	0	0	0	0	0	0	0	1	0.03	9	0.16	20	0.26	34	0.51	22	0.54	86.96
clinicaltrial	0	0	0	0	0	0	0	0	0	0	0	0	0	0	2	0.03	22	0.28	37	0.56	23	0.57	84.87
osteoarthritis	0	0	0	0	1	0.44	0	0	0	0	0	0	1	0.03	10	0.17	20	0.26	24	0.36	27	0.67	84.26
aquaacupuncture	0	0	3	2.24	1	0.44	0	0	5	0.86	7	0.57	28	0.92	25	0.43	3	0.04	3	0.05	7	0.17	87.55
triglyceride	0	0	0	0	0	0	0	0	0	0	0	0	3	0.1	22	0.38	29	0.37	19	0.29	8	0.2	82.14
qualityoflife	0	0	0	0	0	0	0	0	0	0	0	0	2	0.07	7	0.12	11	0.14	43	0.65	17	0.42	80.98
tyrosinase	0	0	0	0	0	0	0	0	0	0	0	0	0	0	10	0.17	30	0.39	30	0.45	10	0.25	81.01
streptozotocin	0	0	0	0	0	0	0	0	0	0	2	0.16	2	0.07	8	0.14	37	0.48	18	0.27	12	0.3	80.12
pain	0	0	0	0	1	0.44	0	0	1	0.17	5	0.41	2	0.07	15	0.26	22	0.28	17	0.26	16	0.39	80.89
pregnancy	0	0	0	0	0	0	0	0	2	0.34	9	0.73	3	0.1	17	0.29	21	0.27	15	0.23	12	0.3	80.96
rcbf	0	0	0	0	0	0	0	0	0	0	0	0	5	0.16	32	0.56	30	0.39	11	0.17	1	0.02	80.28
antitumor	0	0	0	0	0	0	0	0	0	0	3	0.24	21	0.69	21	0.36	20	0.26	10	0.15	3	0.07	79.7
hwabyung	0	0	1	0.75	0	0	0	0	0	0	0	0	2	0.07	3	0.05	18	0.23	37	0.56	16	0.39	78.66
scutellariaeradix	0	0	0	0	0	0	1	0.48	0	0	0	0	6	0.2	8	0.14	17	0.22	31	0.47	13	0.32	77.51
dysmenorrhea	0	0	0	0	0	0	0	0	0	0	1	0.08	2	0.07	11	0.19	22	0.28	25	0.38	15	0.37	77
infertility	0	0	0	0	0	0	1	0.48	1	0.17	0	0	6	0.2	14	0.24	18	0.23	12	0.18	24	0.59	77.5
fermentation	0	0	0	0	0	0	0	0	0	0	0	0	0	0	0	0	7	0.09	54	0.82	12	0.3	73.91
bax	0	0	0	0	0	0	0	0	0	0	0	0	0	0	10	0.17	33	0.43	21	0.32	9	0.22	73.92
headache	0	0	1	0.75	2	0.88	0	0	2	0.34	3	0.24	6	0.2	12	0.21	12	0.16	26	0.39	8	0.2	75.17
cholesterol	1	0.35	0	0	1	0.44	0	0	0	0	0	0	11	0.36	17	0.29	21	0.27	14	0.21	7	0.17	73.92
liverdamage	0	0	0	0	4	1.77	4	1.93	1	0.17	1	0.08	9	0.3	11	0.19	25	0.32	10	0.15	6	0.15	75.91
soeumin	0	0	0	0	0	0	0	0	0	0	2	0.16	3	0.1	7	0.12	21	0.27	24	0.36	13	0.32	71.01
traditionalmedicine	0	0	0	0	0	0	0	0	0	0	0	0	2	0.07	9	0.16	16	0.21	23	0.35	20	0.49	70.79
il1β	0	0	0	0	0	0	0	0	0	0	0	0	1	0.03	6	0.1	39	0.5	18	0.27	6	0.15	70.9
arthritis	0	0	0	0	0	0	0	0	0	0	0	0	3	0.1	22	0.38	30	0.39	11	0.17	4	0.1	71.04
sideeffect	0	0	0	0	0	0	0	0	0	0	0	0	3	0.1	13	0.23	14	0.18	30	0.45	9	0.22	69.96
highfatdiet	0	0	0	0	0	0	0	0	0	0	0	0	1	0.03	11	0.19	21	0.27	16	0.24	20	0.49	69.73
bcl2	0	0	0	0	0	0	0	0	0	0	0	0	1	0.03	15	0.26	31	0.4	14	0.21	8	0.2	69.9
caspase3	0	0	0	0	0	0	0	0	0	0	0	0	0	0	8	0.14	39	0.5	13	0.2	9	0.22	69.84
casereport	0	0	0	0	0	0	0	0	0	0	0	0	0	0	0	0	9	0.12	6	0.09	54	1.33	69.21
acutetoxicity	0	0	0	0	0	0	0	0	0	0	2	0.16	2	0.07	6	0.1	14	0.18	39	0.59	4	0.1	68.1
dpph	0	0	0	0	0	0	0	0	0	0	0	0	0	0	7	0.12	27	0.35	24	0.36	9	0.22	67.83
neuroprotection	0	0	0	0	0	0	0	0	0	0	0	0	0	0	13	0.23	26	0.34	21	0.32	7	0.17	67.89
immuneresponse	0	0	0	0	0	0	0	0	1	0.17	8	0.65	16	0.53	16	0.28	17	0.22	9	0.14	0	0	68.99
ld50	0	0	0	0	0	0	0	0	0	0	0	0	1	0.03	5	0.09	16	0.21	40	0.61	4	0.1	66.94
pulsediagnosis	0	0	0	0	0	0	0	0	0	0	0	0	2	0.07	6	0.1	15	0.19	31	0.47	12	0.3	66.83
survey	0	0	0	0	0	0	0	0	0	0	0	0	0	0	1	0.02	19	0.25	28	0.42	18	0.44	66.69
analgesic	0	0	0	0	0	0	5	2.42	2	0.34	7	0.57	11	0.36	14	0.24	13	0.17	9	0.14	5	0.12	70.24
antiallergy	0	0	0	0	0	0	0	0	0	0	5	0.41	8	0.26	12	0.21	12	0.16	21	0.32	6	0.15	65.36
shoulderpain	0	0	0	0	0	0	0	0	0	0	0	0	0	0	7	0.12	20	0.26	19	0.29	17	0.42	63.67
ncngamouse	0	0	0	0	0	0	0	0	0	0	0	0	0	0	1	0.02	29	0.37	19	0.29	11	0.27	60.68
histamine	0	0	0	0	0	0	0	0	0	0	0	0	6	0.2	19	0.33	21	0.27	11	0.17	3	0.07	60.97
metabolicsyndrome	0	0	0	0	0	0	0	0	0	0	0	0	0	0	0	0	7	0.09	33	0.5	18	0.44	58.59
anxiety	0	0	0	0	0	0	0	0	0	0	1	0.08	1	0.03	2	0.03	13	0.17	28	0.42	13	0.32	58.73
constitution	0	0	0	0	0	0	0	0	0	0	0	0	2	0.07	11	0.19	21	0.27	18	0.27	6	0.15	58.8
acne	0	0	0	0	0	0	1	0.48	0	0	1	0.08	1	0.03	4	0.07	18	0.23	18	0.27	14	0.34	58.16
antimicrobial	0	0	0	0	0	0	0	0	0	0	0	0	2	0.07	6	0.1	25	0.32	17	0.26	7	0.17	57.75
hyungsangmedicine	0	0	0	0	0	0	0	0	0	0	0	0	0	0	14	0.24	32	0.41	10	0.15	1	0.02	57.8
cva	0	0	1	0.75	1	0.44	0	0	1	0.17	2	0.16	12	0.39	20	0.35	14	0.18	6	0.09	0	0	59.53
parkinsonsdisease	0	0	0	0	0	0	0	0	0	0	0	0	0	0	4	0.07	15	0.19	17	0.26	20	0.49	56.52
saamacupuncture	0	0	0	0	1	0.44	0	0	0	0	0	0	1	0.03	3	0.05	22	0.28	14	0.21	15	0.37	57.01
allergy	0	0	0	0	0	0	0	0	0	0	3	0.24	0	0	13	0.23	24	0.31	11	0.17	5	0.12	56.95
mastcell	0	0	0	0	0	0	0	0	0	0	0	0	5	0.16	6	0.1	24	0.31	11	0.17	9	0.22	55.74
thrombosis	0	0	0	0	0	0	0	0	2	0.34	6	0.49	13	0.43	15	0.26	10	0.13	9	0.14	0	0	56.79
mice	0	0	0	0	0	0	0	0	0	0	0	0	0	0	5	0.09	22	0.28	19	0.29	8	0.2	54.66
functionaldyspepsia	0	0	0	0	0	0	0	0	0	0	0	0	0	0	3	0.05	21	0.27	16	0.24	14	0.34	54.56
angelicaegigantisradix	0	0	0	0	0	0	0	0	0	0	1	0.08	2	0.07	8	0.14	14	0.18	15	0.23	14	0.34	54.7
psoriasis	0	0	0	0	0	0	0	0	1	0.17	0	0	0	0	6	0.1	10	0.13	14	0.21	23	0.57	54.61
standardization	0	0	0	0	1	0.44	0	0	0	0	0	0	3	0.1	6	0.1	12	0.16	16	0.24	15	0.37	54.04
bloodstasis	0	0	0	0	0	0	0	0	2	0.34	2	0.16	9	0.3	7	0.12	10	0.13	15	0.23	8	0.2	54.28
hplc	0	0	0	0	0	0	0	0	0	0	2	0.16	4	0.13	7	0.12	20	0.26	14	0.21	6	0.15	53.88
tinnitus	0	0	0	0	1	0.44	0	0	1	0.17	2	0.16	1	0.03	6	0.1	12	0.16	16	0.24	13	0.32	53.3
liver	0	0	1	0.75	0	0	2	0.97	0	0	4	0.33	6	0.2	11	0.19	12	0.16	10	0.15	6	0.15	54.75
bojungikgitang	0	0	0	0	0	0	1	0.48	2	0.34	4	0.33	1	0.03	10	0.17	17	0.22	10	0.15	6	0.15	52.72
totalcholesterol	0	0	0	0	0	0	0	0	0	0	0	0	4	0.13	16	0.28	20	0.26	8	0.12	3	0.07	51.79
ifnγ	0	0	0	0	0	0	0	0	0	0	0	0	1	0.03	12	0.21	30	0.39	7	0.11	1	0.02	51.74
cerebralischemia	0	0	0	0	0	0	0	0	0	0	2	0.16	1	0.03	26	0.45	16	0.21	5	0.08	1	0.02	51.93
mttassay	0	0	0	0	0	0	0	0	0	0	0	0	6	0.2	25	0.43	12	0.16	4	0.06	4	0.1	51.85
peripheralfacialparalysis	0	0	0	0	0	0	0	0	0	0	1	0.08	1	0.03	3	0.05	11	0.14	26	0.39	8	0.2	50.69
medicinalplants	0	0	0	0	0	0	0	0	0	0	0	0	6	0.2	1	0.02	9	0.12	18	0.27	16	0.39	50.61
geneexpression	0	0	0	0	0	0	0	0	0	0	0	0	1	0.03	5	0.09	28	0.36	12	0.18	4	0.1	50.66
hepg2	0	0	0	0	0	0	0	0	0	0	0	0	2	0.07	9	0.16	24	0.31	11	0.17	4	0.1	50.71
qi	0	0	1	0.75	0	0	1	0.48	1	0.17	1	0.08	6	0.2	10	0.17	18	0.23	7	0.11	5	0.12	52.19
lungcancer	0	0	0	0	0	0	0	0	0	0	0	0	4	0.13	7	0.12	3	0.04	16	0.24	19	0.47	49.53
astragaliradix	0	0	0	0	0	0	0	0	0	0	1	0.08	2	0.07	6	0.1	21	0.27	14	0.21	5	0.12	49.73
odi	0	0	0	0	0	0	0	0	0	0	0	0	0	0	6	0.1	10	0.13	20	0.3	12	0.3	48.53
ige	0	0	0	0	0	0	0	0	0	0	0	0	2	0.07	10	0.17	21	0.27	12	0.18	3	0.07	48.69
children	0	0	0	0	0	0	0	0	0	0	0	0	0	0	5	0.09	13	0.17	16	0.24	13	0.32	47.5
yinyang	1	0.35	0	0	0	0	0	0	0	0	2	0.16	8	0.26	12	0.21	14	0.18	8	0.12	2	0.05	48.28
clinicalpracticeguideline	0	0	0	0	0	0	0	0	0	0	0	0	0	0	0	0	1	0.01	5	0.08	41	1.01	47.09
sweetbeevenom	0	0	0	0	0	0	0	0	0	0	0	0	0	0	0	0	15	0.19	22	0.33	8	0.2	45.52
breastcancer	0	0	0	0	0	0	0	0	0	0	0	0	3	0.1	2	0.03	13	0.17	15	0.23	12	0.3	45.53
alcohol	0	0	0	0	0	0	0	0	0	0	1	0.08	3	0.1	12	0.21	14	0.18	12	0.18	3	0.07	45.75
melanin	0	0	0	0	0	0	0	0	0	0	0	0	0	0	4	0.07	16	0.21	11	0.17	14	0.34	45.45
constipation	0	0	0	0	1	0.44	1	0.48	1	0.17	1	0.08	2	0.07	11	0.19	12	0.16	10	0.15	6	0.15	46.74
vertigo	0	0	0	0	1	0.44	0	0	0	0	0	0	0	0	10	0.17	18	0.23	8	0.12	8	0.2	45.96
salviaemiltiorrhizaeradix	0	0	0	0	0	0	0	0	1	0.17	0	0	4	0.13	13	0.23	15	0.19	7	0.11	5	0.12	45.83
auricularacupuncture	0	0	0	0	0	0	1	0.48	0	0	0	0	1	0.03	17	0.29	7	0.09	13	0.2	5	0.12	45.09
bodycomposition	0	0	0	0	0	0	0	0	0	0	0	0	1	0.03	8	0.14	12	0.16	16	0.24	6	0.15	43.57
reliability	0	0	0	0	0	0	0	0	0	0	0	0	0	0	1	0.02	16	0.21	9	0.14	17	0.42	43.37
alt	0	0	0	0	0	0	0	0	0	0	0	0	7	0.23	14	0.24	11	0.14	8	0.12	3	0.07	43.73
yukmijihwangtang	0	0	0	0	1	0.44	0	0	0	0	4	0.33	3	0.1	20	0.35	6	0.08	7	0.11	2	0.05	44.41
collagen	0	0	0	0	0	0	0	0	0	0	0	0	4	0.13	7	0.12	16	0.21	5	0.08	11	0.27	43.54
westernmedicine	0	0	0	0	0	0	0	0	1	0.17	1	0.08	4	0.13	7	0.12	4	0.05	19	0.29	6	0.15	42.84
atherosclerosis	0	0	0	0	0	0	0	0	0	0	1	0.08	0	0	7	0.12	13	0.17	17	0.26	4	0.1	42.63
angiogenesis	0	0	0	0	0	0	0	0	0	0	0	0	3	0.1	15	0.26	18	0.23	4	0.06	2	0.05	42.65
osteoclast	0	0	0	0	0	0	0	0	0	0	0	0	0	0	3	0.05	5	0.06	23	0.35	10	0.25	41.46
alopecia	0	0	0	0	0	0	0	0	1	0.17	1	0.08	1	0.03	0	0	8	0.1	14	0.21	16	0.39	41.59
dizziness	0	0	0	0	0	0	0	0	0	0	1	0.08	5	0.16	7	0.12	6	0.08	9	0.14	13	0.32	41.58
hippocampus	0	0	0	0	0	0	0	0	0	0	0	0	0	0	12	0.21	17	0.22	8	0.12	4	0.1	41.55
donguisusebowon	0	0	0	0	0	0	0	0	0	0	4	0.33	5	0.16	4	0.07	3	0.04	19	0.29	5	0.12	40.89
tonguediagnosis	0	0	0	0	0	0	0	0	0	0	0	0	1	0.03	6	0.1	11	0.14	16	0.24	6	0.15	40.51
melittin	0	0	0	0	0	0	0	0	0	0	0	0	0	0	10	0.17	15	0.19	10	0.15	5	0.12	40.51
prostaglandine2	0	0	0	0	0	0	0	0	0	0	0	0	0	0	7	0.12	19	0.25	9	0.14	5	0.12	40.51
samultang	0	0	0	0	0	0	0	0	1	0.17	2	0.16	8	0.26	10	0.17	9	0.12	9	0.14	1	0.02	41.02
edema	0	0	0	0	0	0	1	0.48	0	0	2	0.16	2	0.07	9	0.16	15	0.19	5	0.08	6	0.15	41.14
thermography	0	0	0	0	0	0	0	0	0	0	0	0	11	0.36	10	0.17	13	0.17	4	0.06	2	0.05	40.76
xanthineoxidase	0	0	0	0	0	0	0	0	0	0	0	0	9	0.3	21	0.36	8	0.1	1	0.02	1	0.02	40.78
fatigue	0	0	0	0	0	0	0	0	0	0	0	0	0	0	6	0.1	9	0.12	16	0.24	8	0.2	39.46
pge2	0	0	0	0	0	0	0	0	0	0	0	0	0	0	4	0.07	16	0.21	15	0.23	4	0.1	39.51
growth	0	0	0	0	0	0	0	0	0	0	1	0.08	0	0	8	0.14	12	0.16	15	0.23	3	0.07	39.61
symptoms	0	0	0	0	1	0.44	0	0	1	0.17	2	0.16	3	0.1	10	0.17	3	0.04	11	0.17	8	0.2	40.25
riskfactor	0	0	0	0	0	0	0	0	0	0	0	0	1	0.03	9	0.16	17	0.22	11	0.17	1	0.02	39.58
qscc	0	0	0	0	0	0	0	0	0	0	0	0	2	0.07	9	0.16	18	0.23	7	0.11	3	0.07	39.57
scoliosis	0	0	0	0	0	0	0	0	0	0	0	0	1	0.03	10	0.17	10	0.13	15	0.23	2	0.05	38.56
diarrhea	0	0	1	0.75	0	0	0	0	2	0.34	0	0	1	0.03	11	0.19	18	0.23	4	0.06	1	0.02	39.6
qideficiency	0	0	0	0	0	0	0	0	0	0	0	0	0	0	1	0.02	5	0.06	19	0.29	12	0.3	37.37
skin	0	0	0	0	0	0	0	0	0	0	1	0.08	3	0.1	4	0.07	10	0.13	13	0.2	6	0.15	37.58
bodyweight	0	0	0	0	1	0.44	0	0	0	0	0	0	2	0.07	12	0.21	12	0.16	8	0.12	2	0.05	38
nos	0	0	0	0	0	0	0	0	0	0	0	0	3	0.1	10	0.17	16	0.21	7	0.11	1	0.02	37.59
p53	0	0	0	0	0	0	0	0	0	0	0	0	1	0.03	9	0.16	19	0.25	7	0.11	1	0.02	37.55
melanogenesis	0	0	0	0	0	0	0	0	0	0	0	0	0	0	9	0.16	19	0.25	6	0.09	3	0.07	37.5
conservativetreatment	0	0	0	0	0	0	0	0	0	0	0	0	1	0.03	3	0.05	7	0.09	18	0.27	7	0.17	36.44
neuropathicpain	0	0	0	0	0	0	0	0	0	0	0	0	0	0	4	0.07	15	0.19	11	0.17	6	0.15	36.43
coptidisrhizoma	0	0	0	0	0	0	1	0.48	0	0	1	0.08	0	0	5	0.09	11	0.14	10	0.15	8	0.2	36.94
aromatherapy	0	0	0	0	0	0	0	0	0	0	0	0	0	0	12	0.21	11	0.14	10	0.15	3	0.07	36.5
menopause	0	0	0	0	0	0	0	0	0	0	0	0	2	0.07	5	0.09	14	0.18	9	0.14	6	0.15	36.48
microarray	0	0	0	0	0	0	0	0	0	0	0	0	0	0	8	0.14	16	0.21	9	0.14	3	0.07	36.49
glucose	0	0	0	0	0	0	0	0	0	0	0	0	1	0.03	8	0.14	16	0.21	7	0.11	4	0.1	36.49
eosinophil	0	0	0	0	0	0	0	0	0	0	0	0	0	0	4	0.07	24	0.31	6	0.09	2	0.05	36.47
hominisplacenta	0	0	0	0	0	0	0	0	0	0	0	0	0	0	9	0.16	16	0.21	5	0.08	6	0.15	36.45
coldhypersensitivity	0	0	0	0	0	0	0	0	0	0	0	0	0	0	6	0.1	7	0.09	13	0.2	9	0.22	35.39
hepatotoxicity	0	0	0	0	0	0	0	0	0	0	1	0.08	1	0.03	3	0.05	14	0.18	12	0.18	4	0.1	35.52
eeg	0	0	0	0	0	0	0	0	0	0	0	0	0	0	8	0.14	14	0.18	10	0.15	3	0.07	35.47
integrativemedicine	0	0	0	0	0	0	0	0	0	0	0	0	0	0	0	0	2	0.03	9	0.14	24	0.59	35.17
kidney	0	0	0	0	0	0	0	0	0	0	5	0.41	5	0.16	9	0.16	6	0.08	8	0.12	2	0.05	35.93
endometriosis	0	0	0	0	0	0	0	0	0	0	0	0	3	0.1	2	0.03	20	0.26	7	0.11	3	0.07	35.5
rtpcr	0	0	0	0	0	0	0	0	0	0	0	0	1	0.03	12	0.21	17	0.22	4	0.06	1	0.02	35.52
efficacy	0	0	0	0	1	0.44	0	0	0	0	0	0	1	0.03	2	0.03	5	0.06	15	0.23	10	0.25	34.79
ast	0	0	0	0	0	0	0	0	0	0	0	0	7	0.23	11	0.19	9	0.12	7	0.11	0	0	34.65
metaanalysis	0	0	0	0	0	0	0	0	0	0	0	0	0	0	2	0.03	1	0.01	4	0.06	27	0.67	34.1
cellcycle	0	0	0	0	0	0	0	0	0	0	0	0	1	0.03	13	0.23	16	0.21	3	0.05	1	0.02	34.52
glutathione	0	0	0	0	0	0	0	0	0	0	0	0	7	0.23	13	0.23	12	0.16	2	0.03	0	0	34.65
polymorphism	0	0	0	0	0	0	0	0	0	0	0	0	0	0	11	0.19	20	0.26	1	0.02	2	0.05	34.47
il2	0	0	0	0	0	0	0	0	0	0	0	0	9	0.3	14	0.24	11	0.14	0	0	0	0	34.68
antibacterial	0	0	0	0	0	0	0	0	1	0.17	1	0.08	0	0	1	0.02	9	0.12	15	0.23	6	0.15	33.62
medicalhistory	0	0	0	0	0	0	0	0	0	0	0	0	0	0	1	0.02	14	0.18	14	0.21	4	0.1	33.41
acupotomy	0	0	0	0	0	0	0	0	0	0	0	0	0	0	0	0	6	0.08	13	0.2	14	0.34	33.28
ovalbumin	0	0	0	0	0	0	0	0	0	0	0	0	0	0	3	0.05	11	0.14	10	0.15	9	0.22	33.34
vegf	0	0	0	0	0	0	0	0	0	0	0	0	0	0	0	0	16	0.21	10	0.15	7	0.17	33.36
correlation	0	0	0	0	0	0	0	0	0	0	1	0.08	1	0.03	4	0.07	14	0.18	9	0.14	4	0.1	33.5
hivd	0	0	0	0	0	0	0	0	0	0	0	0	1	0.03	11	0.19	8	0.1	9	0.14	4	0.1	33.46
indomethacin	0	0	0	0	0	0	0	0	0	0	0	0	2	0.07	6	0.1	15	0.19	6	0.09	4	0.1	33.45
endotoxin	0	0	0	0	1	0.44	0	0	1	0.17	15	1.22	2	0.07	10	0.17	3	0.04	1	0.02	0	0	35.13
ontology	0	0	0	0	0	0	0	0	0	0	0	0	1	0.03	3	0.05	6	0.08	20	0.3	2	0.05	32.46
spinalcordinjury	0	0	0	0	0	0	0	0	0	0	0	0	4	0.13	3	0.05	5	0.06	16	0.24	4	0.1	32.48
satisfaction	0	0	0	0	0	0	0	0	0	0	0	0	0	0	1	0.02	3	0.04	12	0.18	16	0.39	32.24
cisplatin	0	0	0	0	0	0	0	0	0	0	0	0	0	0	6	0.1	12	0.16	9	0.14	5	0.12	32.4
hypothyroidism	0	0	0	0	0	0	0	0	0	0	1	0.08	2	0.07	2	0.03	8	0.1	8	0.12	11	0.27	32.4
livercirrhosis	0	0	0	0	0	0	0	0	0	0	0	0	2	0.07	8	0.14	12	0.16	7	0.11	3	0.07	32.48
aging	0	0	0	0	0	0	0	0	0	0	0	0	4	0.13	8	0.14	11	0.14	5	0.08	4	0.1	32.49
whiplashinjury	0	0	0	0	0	0	0	0	0	0	0	0	0	0	8	0.14	6	0.08	15	0.23	2	0.05	31.45
yangseng	0	0	0	0	0	0	0	0	0	0	0	0	1	0.03	0	0	13	0.17	11	0.17	6	0.15	31.37
frozenshoulder	0	0	0	0	0	0	0	0	1	0.17	0	0	3	0.1	3	0.05	8	0.1	10	0.15	6	0.15	31.57
memory	0	0	0	0	0	0	0	0	0	0	1	0.08	0	0	8	0.14	9	0.12	8	0.12	5	0.12	31.46
corticosterone	0	0	0	0	0	0	0	0	0	0	0	0	0	0	5	0.09	14	0.18	7	0.11	5	0.12	31.38
sod	0	0	0	0	0	0	0	0	0	0	0	0	2	0.07	5	0.09	14	0.18	6	0.09	4	0.1	31.43
antibacterialactivity	0	0	0	0	0	0	0	0	0	0	0	0	2	0.07	4	0.07	16	0.21	5	0.08	4	0.1	31.43
catalase	0	0	0	0	0	0	0	0	0	0	0	0	8	0.26	10	0.17	4	0.05	3	0.05	6	0.15	31.53
hyperthyroidism	0	0	0	0	0	0	0	0	1	0.17	0	0	8	0.26	5	0.09	10	0.13	3	0.05	4	0.1	31.7
leejema	0	0	0	0	1	0.44	0	0	1	0.17	4	0.33	8	0.26	5	0.09	6	0.08	3	0.05	3	0.07	32.42
bdi	0	0	0	0	0	0	0	0	0	0	0	0	0	0	3	0.05	8	0.1	12	0.18	7	0.17	30.33
pubmed	0	0	0	0	0	0	0	0	0	0	0	0	0	0	4	0.07	10	0.13	11	0.17	5	0.12	30.37
pulsewave	0	0	0	0	0	0	0	0	1	0.17	0	0	1	0.03	5	0.09	8	0.1	11	0.17	4	0.1	30.56
rehmanniaeradix	0	0	0	0	0	0	1	0.48	1	0.17	0	0	0	0	6	0.1	8	0.1	9	0.14	5	0.12	30.99
anklesprain	0	0	0	0	0	0	0	0	1	0.17	0	0	0	0	4	0.07	9	0.12	8	0.12	8	0.2	30.48
panicdisorder	0	0	0	0	0	0	0	0	0	0	0	0	0	0	2	0.03	13	0.17	7	0.11	8	0.2	30.31
externaltreatment	0	0	0	0	0	0	0	0	0	0	0	0	1	0.03	3	0.05	15	0.19	7	0.11	4	0.1	30.38
treatment	0	0	0	0	0	0	0	0	1	0.17	0	0	5	0.16	4	0.07	5	0.06	6	0.09	9	0.22	30.55
hwangryunhaedoktang	0	0	0	0	0	0	0	0	0	0	1	0.08	0	0	5	0.09	11	0.14	6	0.09	7	0.17	30.4
serotonin	0	0	0	0	0	0	0	0	0	0	1	0.08	2	0.07	8	0.14	6	0.08	6	0.09	7	0.17	30.46
tremor	0	0	0	0	0	0	0	0	0	0	0	0	1	0.03	4	0.07	14	0.18	5	0.08	6	0.15	30.36
gastriculcer	0	0	0	0	0	0	2	0.97	3	0.52	2	0.16	6	0.2	8	0.14	1	0.01	5	0.08	3	0.07	32.08
beevenomtherapy	0	0	0	0	0	0	0	0	0	0	0	0	1	0.03	11	0.19	10	0.13	4	0.06	4	0.1	30.41
ovariectomy	0	0	0	0	0	0	0	0	0	0	0	0	4	0.13	10	0.17	10	0.13	3	0.05	3	0.07	30.48
cupping	0	0	0	0	0	0	0	0	0	0	1	0.08	2	0.07	2	0.03	6	0.08	16	0.24	2	0.05	29.5
mri	0	0	0	0	0	0	0	0	0	0	0	0	1	0.03	2	0.03	8	0.1	10	0.15	8	0.2	29.31
adipocyte	0	0	0	0	0	0	0	0	0	0	0	0	2	0.07	2	0.03	14	0.18	9	0.14	2	0.05	29.42
sophoraeradix	0	0	0	0	0	0	0	0	0	0	0	0	0	0	9	0.16	9	0.12	9	0.14	2	0.05	29.42
toxicitytest	0	0	0	0	0	0	0	0	0	0	0	0	0	0	1	0.02	0	0	8	0.12	20	0.49	29.14
chemotherapy	0	0	0	0	0	0	0	0	0	0	0	0	0	0	7	0.12	3	0.04	8	0.12	11	0.27	29.28
ulcerativecolitis	0	0	0	0	0	0	0	0	0	0	0	0	1	0.03	2	0.03	9	0.12	8	0.12	9	0.22	29.3
osteoblast	0	0	0	0	0	0	0	0	0	0	0	0	0	0	9	0.16	7	0.09	6	0.09	7	0.17	29.34
metastasis	0	0	0	0	0	0	0	0	0	0	0	0	3	0.1	11	0.19	6	0.08	6	0.09	3	0.07	29.46
leptin	0	0	0	0	0	0	0	0	0	0	0	0	0	0	8	0.14	9	0.12	5	0.08	7	0.17	29.34
lipidmetabolism	0	0	0	0	0	0	2	0.97	1	0.17	1	0.08	3	0.1	6	0.1	5	0.06	5	0.08	6	0.15	30.56
vomiting	0	0	0	0	0	0	0	0	1	0.17	1	0.08	2	0.07	9	0.16	10	0.13	4	0.06	2	0.05	29.67
a549	0	0	0	0	0	0	0	0	0	0	0	0	3	0.1	6	0.1	15	0.19	3	0.05	2	0.05	29.44
ischemia	0	0	0	0	0	0	0	0	0	0	0	0	0	0	14	0.24	13	0.17	2	0.03	0	0	29.44
mtt	0	0	0	0	0	0	0	0	0	0	0	0	2	0.07	20	0.35	6	0.08	1	0.02	0	0	29.52
redginseng	0	0	0	0	0	0	0	0	1	0.17	1	0.08	0	0	0	0	7	0.09	17	0.26	2	0.05	28.6
collageninducedarthritis	0	0	0	0	0	0	0	0	0	0	0	0	2	0.07	2	0.03	9	0.12	15	0.23	0	0	28.45
ryodoraku	0	0	0	0	0	0	0	0	0	0	0	0	0	0	0	0	8	0.1	14	0.21	6	0.15	28.31
age	0	0	0	0	0	0	0	0	0	0	0	0	0	0	4	0.07	8	0.1	13	0.2	3	0.07	28.37
erk	0	0	0	0	0	0	0	0	0	0	0	0	0	0	2	0.03	12	0.16	12	0.18	2	0.05	28.37
weightloss	0	0	0	0	0	0	0	0	0	0	0	0	0	0	3	0.05	10	0.13	10	0.15	5	0.12	28.33
skindisease	0	0	0	0	0	0	0	0	0	0	0	0	0	0	3	0.05	7	0.09	9	0.14	9	0.22	28.28
validity	0	0	0	0	0	0	0	0	0	0	0	0	0	0	0	0	8	0.1	7	0.11	13	0.32	28.21
microglia	0	0	0	0	0	0	0	0	0	0	0	0	0	0	0	0	17	0.22	6	0.09	5	0.12	28.31
caspase	0	0	0	0	0	0	0	0	0	0	0	0	0	0	6	0.1	14	0.18	6	0.09	2	0.05	28.37
moxacombustion	0	0	0	0	0	0	0	0	0	0	1	0.08	2	0.07	12	0.21	6	0.08	5	0.08	2	0.05	28.52
il10	0	0	0	0	0	0	0	0	0	0	0	0	0	0	2	0.03	19	0.25	4	0.06	3	0.07	28.34
anaphylaxis	0	0	0	0	0	0	0	0	0	0	0	0	5	0.16	13	0.23	4	0.05	4	0.06	2	0.05	28.5
sf36	0	0	0	0	0	0	0	0	0	0	0	0	0	0	1	0.02	10	0.13	12	0.18	4	0.1	27.33
fever	0	0	0	0	1	0.44	0	0	0	0	0	0	2	0.07	7	0.12	6	0.08	9	0.14	2	0.05	27.85
antiobesity	0	0	0	0	0	0	0	0	0	0	0	0	0	0	0	0	4	0.05	7	0.11	16	0.39	27.16
differentiation	0	0	0	0	0	0	0	0	0	0	0	0	2	0.07	2	0.03	8	0.1	7	0.11	8	0.2	27.31
dncb	0	0	0	0	0	0	0	0	0	0	0	0	2	0.07	2	0.03	8	0.1	7	0.11	8	0.2	27.31
cv12	0	0	0	0	0	0	0	0	0	0	0	0	2	0.07	5	0.09	10	0.13	7	0.11	3	0.07	27.4
creatinine	0	0	0	0	0	0	0	0	0	0	0	0	5	0.16	13	0.23	1	0.01	6	0.09	2	0.05	27.49
acupoints	0	0	0	0	0	0	0	0	0	0	2	0.16	2	0.07	7	0.12	10	0.13	5	0.08	1	0.02	27.56
ccl4	0	0	0	0	0	0	0	0	0	0	0	0	0	0	6	0.1	15	0.19	4	0.06	2	0.05	27.35
ethanol	0	0	0	0	0	0	0	0	1	0.17	0	0	1	0.03	13	0.23	7	0.09	4	0.06	1	0.02	27.58
freeradical	0	0	0	0	0	0	0	0	0	0	0	0	2	0.07	5	0.09	15	0.19	3	0.05	2	0.05	27.4
lipidperoxide	0	0	0	0	0	0	0	0	0	0	0	0	10	0.33	14	0.24	3	0.04	0	0	0	0	27.61
needleembeddingtherapy	0	0	0	0	0	0	0	0	0	0	0	0	0	0	0	0	2	0.03	17	0.26	7	0.17	26.29
collagenase	0	0	0	0	0	0	0	0	0	0	0	0	1	0.03	1	0.02	3	0.04	14	0.21	7	0.17	26.3
exercise	0	0	0	0	0	0	0	0	0	0	0	0	1	0.03	6	0.1	3	0.04	13	0.2	3	0.07	26.37
liverfunction	0	0	0	0	0	0	1	0.48	1	0.17	1	0.08	0	0	4	0.07	6	0.08	10	0.15	3	0.07	27.03
carbontetrachloride	0	0	0	0	0	0	2	0.97	0	0	2	0.16	1	0.03	1	0.02	10	0.13	9	0.14	1	0.02	27.45
pediatrics	0	0	0	0	0	0	0	0	0	0	0	0	1	0.03	3	0.05	7	0.09	8	0.12	7	0.17	26.29
postpartum	0	0	0	0	0	0	0	0	0	0	0	0	1	0.03	5	0.09	7	0.09	8	0.12	5	0.12	26.33
glycyrrhizaeradix	0	0	0	0	0	0	0	0	0	0	0	0	0	0	11	0.19	7	0.09	7	0.11	1	0.02	26.39
cultivatedwildginseng	0	0	0	0	0	0	0	0	0	0	0	0	0	0	1	0.02	17	0.22	7	0.11	1	0.02	26.35
puerariaeradix	0	0	0	0	0	0	0	0	0	0	0	0	0	0	9	0.16	11	0.14	4	0.06	2	0.05	26.36
mucin	0	0	0	0	0	0	0	0	0	0	0	0	0	0	1	0.02	18	0.23	2	0.03	5	0.12	26.28
proliferation	0	0	0	0	0	0	0	0	0	0	0	0	3	0.1	7	0.12	13	0.17	2	0.03	1	0.02	26.42
youngchu	0	0	0	0	0	0	0	0	0	0	1	0.08	5	0.16	14	0.24	5	0.06	1	0.02	0	0	26.56
ccl	0	0	0	0	0	0	1	0.48	0	0	4	0.33	11	0.36	8	0.14	1	0.01	0	0	1	0.02	27.32
antiaging	0	0	0	0	0	0	0	0	0	0	0	0	0	0	4	0.07	3	0.04	13	0.2	5	0.12	25.31
cellviability	0	0	0	0	0	0	0	0	0	0	0	0	1	0.03	4	0.07	5	0.06	12	0.18	3	0.07	25.34
mmp9	0	0	0	0	0	0	0	0	0	0	0	0	0	0	4	0.07	4	0.05	11	0.17	6	0.15	25.29
korea	0	0	0	0	0	0	0	0	0	0	0	0	1	0.03	2	0.03	8	0.1	8	0.12	6	0.15	25.28
rhinitis	0	0	0	0	0	0	0	0	0	0	1	0.08	1	0.03	4	0.07	7	0.09	6	0.09	6	0.15	25.36
hdlcholesterol	0	0	0	0	0	0	0	0	0	0	0	0	1	0.03	8	0.14	9	0.12	5	0.08	2	0.05	25.37
mmpi	0	0	0	0	0	0	0	0	0	0	0	0	0	0	7	0.12	13	0.17	5	0.08	0	0	25.37
sipjeondaebotang	0	0	0	0	0	0	0	0	0	0	1	0.08	1	0.03	4	0.07	11	0.14	4	0.06	4	0.1	25.38
superoxidedismutase	0	0	0	0	0	0	0	0	0	0	0	0	6	0.2	10	0.17	3	0.04	4	0.06	2	0.05	25.47
sosihotang	0	0	0	0	0	0	0	0	0	0	1	0.08	5	0.16	1	0.02	2	0.03	3	0.05	13	0.32	25.34
ephedrasinica	0	0	0	0	0	0	0	0	0	0	0	0	0	0	4	0.07	13	0.17	3	0.05	5	0.12	25.29
bambusaecaulisinliquamen	0	0	0	0	0	0	0	0	0	0	0	0	0	0	12	0.21	11	0.14	1	0.02	1	0.02	25.37
renalfunction	0	0	0	0	0	0	0	0	2	0.34	6	0.49	6	0.2	6	0.1	3	0.04	1	0.02	1	0.02	26.19
elastase	0	0	0	0	0	0	0	0	0	0	0	0	0	0	0	0	1	0.01	19	0.29	4	0.1	24.3
druginducedliverinjury	0	0	0	0	0	0	0	0	0	0	0	0	0	0	0	0	5	0.06	14	0.21	5	0.12	24.27
forcedswimmingtest	0	0	0	0	0	0	0	0	0	0	0	0	0	0	6	0.1	3	0.04	11	0.17	4	0.1	24.31
carrageenan	0	0	0	0	0	0	0	0	0	0	0	0	0	0	2	0.03	12	0.16	10	0.15	0	0	24.34
database	0	0	0	0	0	0	0	0	0	0	0	0	1	0.03	3	0.05	7	0.09	9	0.14	4	0.1	24.31
psychotherapy	0	0	1	0.75	0	0	0	0	0	0	0	0	0	0	5	0.09	7	0.09	9	0.14	2	0.05	25.07
bonemineraldensity	0	0	0	0	0	0	0	0	0	0	0	0	2	0.07	3	0.05	9	0.12	8	0.12	2	0.05	24.36
genera	0	0	0	0	0	0	0	0	0	0	0	0	0	0	0	0	8	0.1	7	0.11	9	0.22	24.21
smoking	0	0	0	0	0	0	0	0	0	0	0	0	2	0.07	6	0.1	6	0.08	7	0.11	3	0.07	24.36
climactericsyndrome	0	0	0	0	0	0	0	0	0	0	1	0.08	1	0.03	3	0.05	4	0.05	6	0.09	9	0.22	24.3
carthamiflos	0	0	0	0	0	0	0	0	0	0	1	0.08	0	0	7	0.12	9	0.12	6	0.09	1	0.02	24.41
immunity	0	0	0	0	0	0	0	0	1	0.17	1	0.08	1	0.03	4	0.07	10	0.13	6	0.09	1	0.02	24.57
abdominalpain	0	0	0	0	0	0	0	0	0	0	1	0.08	2	0.07	3	0.05	9	0.12	5	0.08	4	0.1	24.4
uterinemyoma	0	0	0	0	0	0	0	0	0	0	2	0.16	0	0	2	0.03	12	0.16	5	0.08	3	0.07	24.43
compound4880	0	0	0	0	0	0	0	0	0	0	0	0	1	0.03	8	0.14	9	0.12	5	0.08	1	0.02	24.37
gene	0	0	0	0	0	0	0	0	0	0	0	0	0	0	6	0.1	10	0.13	4	0.06	4	0.1	24.29
casestudy	0	0	0	0	0	0	0	0	0	0	0	0	0	0	2	0.03	10	0.13	3	0.05	9	0.22	24.21
hypoxia	0	0	0	0	0	0	0	0	0	0	0	0	0	0	11	0.19	8	0.1	3	0.05	2	0.05	24.34
acuterenalfailure	0	0	0	0	0	0	0	0	0	0	1	0.08	3	0.1	11	0.19	5	0.06	3	0.05	1	0.02	24.48
acupunctureandmoxibustion	0	0	1	0.75	2	0.88	2	0.97	2	0.34	4	0.33	4	0.13	2	0.03	5	0.06	2	0.03	0	0	27.52
cyclooxygenase	0	0	0	0	0	0	0	0	0	0	0	0	0	0	7	0.12	15	0.19	1	0.02	1	0.02	24.33
intravascularcoagulation	0	0	0	0	0	0	2	0.97	2	0.34	13	1.06	3	0.1	4	0.07	0	0	0	0	0	0	26.54
lumbardischerniation	0	0	0	0	0	0	0	0	0	0	0	0	1	0.03	0	0	5	0.06	11	0.17	6	0.15	23.26
antiinflammatoryactivity	0	0	0	0	0	0	0	0	0	0	0	0	0	0	0	0	8	0.1	9	0.14	6	0.15	23.24
bupleuriradix	0	0	0	0	1	0.44	0	0	0	0	1	0.08	1	0.03	4	0.07	5	0.06	9	0.14	2	0.05	23.82
nausea	0	0	0	0	0	0	0	0	0	0	0	0	1	0.03	5	0.09	8	0.1	7	0.11	2	0.05	23.33
fivephases	0	0	2	1.49	1	0.44	0	0	0	0	1	0.08	4	0.13	3	0.05	4	0.05	7	0.11	1	0.02	25.35
allergiccontactdermatitis	0	0	0	0	0	0	0	0	0	0	0	0	4	0.13	1	0.02	5	0.06	5	0.08	8	0.2	23.29
splenocytes	0	0	0	0	0	0	0	0	0	0	0	0	0	0	5	0.09	13	0.17	4	0.06	1	0.02	23.32
rankl	0	0	0	0	0	0	0	0	0	0	0	0	0	0	0	0	3	0.04	17	0.26	2	0.05	22.3
mentalstress	0	0	0	0	0	0	0	0	0	0	1	0.08	0	0	0	0	6	0.08	15	0.23	0	0	22.39
terminology	0	0	0	0	0	0	0	0	0	0	0	0	0	0	0	0	2	0.03	13	0.2	7	0.17	22.23
histopathology	0	0	0	0	0	0	0	0	0	0	0	0	1	0.03	2	0.03	2	0.03	12	0.18	5	0.12	22.27
hotflush	0	0	0	0	0	0	0	0	0	0	0	0	0	0	0	0	5	0.06	10	0.15	7	0.17	22.21
species	0	0	0	0	0	0	0	0	0	0	0	0	0	0	0	0	4	0.05	9	0.14	9	0.22	22.19
glutamate	0	0	0	0	0	0	0	0	0	0	0	0	1	0.03	4	0.07	8	0.1	9	0.14	0	0	22.34
adhd	0	0	0	0	0	0	0	0	0	0	0	0	0	0	0	0	11	0.14	8	0.12	3	0.07	22.26
staphylococcusaureus	0	0	0	0	0	0	0	0	0	0	0	0	1	0.03	2	0.03	9	0.12	8	0.12	2	0.05	22.3
muscle	0	0	0	0	0	0	0	0	0	0	1	0.08	4	0.13	4	0.07	4	0.05	8	0.12	1	0.02	22.45
spondylolisthesis	0	0	0	0	0	0	0	0	0	0	0	0	0	0	7	0.12	2	0.03	7	0.11	6	0.15	22.26
ldlcholesterol	0	0	0	0	0	0	0	0	0	0	0	0	0	0	8	0.14	4	0.05	7	0.11	3	0.07	22.3
epilepsy	0	0	0	0	0	0	1	0.48	0	0	0	0	2	0.07	2	0.03	7	0.09	7	0.11	3	0.07	22.78
ischemicstroke	0	0	0	0	0	0	0	0	0	0	0	0	1	0.03	7	0.12	7	0.09	6	0.09	1	0.02	22.33
plateletaggregation	0	0	0	0	0	0	0	0	0	0	0	0	7	0.23	7	0.12	4	0.05	4	0.06	0	0	22.46
autonomicnervesystem	0	0	1	0.75	0	0	1	0.48	0	0	0	0	0	0	0	0	16	0.21	4	0.06	0	0	23.5
urticaria	0	0	0	0	0	0	0	0	0	0	2	0.16	1	0.03	5	0.09	6	0.08	3	0.05	5	0.12	22.41
testosterone	0	0	0	0	0	0	0	0	0	0	0	0	1	0.03	4	0.07	13	0.17	3	0.05	1	0.02	22.32
peroxynitrite	0	0	0	0	0	0	0	0	0	0	0	0	0	0	5	0.09	14	0.18	3	0.05	0	0	22.32
mapkinase	0	0	0	0	0	0	0	0	0	0	0	0	0	0	6	0.1	13	0.17	3	0.05	0	0	22.32
streptococcusmutans	0	0	0	0	0	0	0	0	0	0	1	0.08	1	0.03	1	0.02	12	0.16	2	0.03	5	0.12	22.32
immobilizationstress	0	0	0	0	0	0	0	0	1	0.17	0	0	1	0.03	5	0.09	12	0.16	1	0.02	2	0.05	22.47
gpt	0	0	0	0	0	0	0	0	0	0	2	0.16	3	0.1	11	0.19	5	0.06	1	0.02	0	0	22.53
ndi	0	0	0	0	0	0	0	0	0	0	0	0	0	0	0	0	1	0.01	15	0.23	5	0.12	21.24
loniceraeflos	0	0	0	0	0	0	0	0	0	0	0	0	1	0.03	1	0.02	5	0.06	11	0.17	3	0.07	21.28
menstruation	0	0	0	0	0	0	0	0	0	0	0	0	1	0.03	4	0.07	2	0.03	11	0.17	3	0.07	21.3
classification	0	0	0	0	0	0	0	0	0	0	0	0	1	0.03	4	0.07	0	0	10	0.15	6	0.15	21.25
proinflammatorycytokines	0	0	0	0	0	0	0	0	0	0	0	0	0	0	3	0.05	5	0.06	10	0.15	3	0.07	21.26
immunohistochemistry	0	0	0	0	0	0	0	0	0	0	0	0	0	0	6	0.1	4	0.05	10	0.15	1	0.02	21.3
mcao	0	0	0	0	0	0	0	0	0	0	0	0	0	0	0	0	11	0.14	8	0.12	2	0.05	21.26
hepatoprotective	0	0	0	0	0	0	0	0	0	0	0	0	0	0	2	0.03	9	0.12	7	0.11	3	0.07	21.26
face	0	0	0	0	0	0	0	0	0	0	0	0	1	0.03	0	0	10	0.13	7	0.11	3	0.07	21.27
korean	0	0	0	0	0	0	0	0	0	0	0	0	0	0	2	0.03	10	0.13	7	0.11	2	0.05	21.27
origin	0	0	0	0	0	0	0	0	0	0	0	0	2	0.07	9	0.16	0	0	6	0.09	4	0.1	21.32
backpain	0	0	0	0	0	0	0	0	0	0	0	0	0	0	8	0.14	4	0.05	6	0.09	3	0.07	21.28
jaundice	0	0	0	0	0	0	0	0	0	0	0	0	2	0.07	0	0	12	0.16	6	0.09	1	0.02	21.32
animalmodel	0	0	0	0	0	0	0	0	0	0	0	0	1	0.03	4	0.07	0	0	5	0.08	11	0.27	21.18
cyclophosphamide	0	0	0	0	1	0.44	0	0	0	0	1	0.08	3	0.1	2	0.03	9	0.12	5	0.08	0	0	21.85
acetaminophen	0	0	0	0	0	0	0	0	0	0	1	0.08	1	0.03	6	0.1	8	0.1	5	0.08	0	0	21.39
bloodglucose	0	0	0	0	1	0.44	0	0	2	0.34	0	0	0	0	2	0.03	3	0.04	4	0.06	9	0.22	21.91
cough	0	0	0	0	0	0	1	0.48	0	0	1	0.08	0	0	6	0.1	3	0.04	4	0.06	6	0.15	21.76
insulin	0	0	0	0	0	0	0	0	0	0	0	0	2	0.07	4	0.07	7	0.09	4	0.06	4	0.1	21.29
cytotoxicactivity	0	0	0	0	0	0	0	0	0	0	0	0	1	0.03	3	0.05	12	0.16	4	0.06	1	0.02	21.3
primarydysmenorrhea	0	0	0	0	0	0	0	0	0	0	0	0	0	0	3	0.05	9	0.12	3	0.05	6	0.15	21.22
lipid	0	0	0	0	0	0	0	0	0	0	2	0.16	5	0.16	7	0.12	3	0.04	3	0.05	1	0.02	21.53
analgesia	0	0	0	0	0	0	0	0	2	0.34	1	0.08	3	0.1	3	0.05	8	0.1	3	0.05	1	0.02	21.72
boneresorption	0	0	0	0	0	0	0	0	0	0	0	0	0	0	6	0.1	6	0.08	2	0.03	7	0.17	21.21
diabeticnephropathy	0	0	0	0	0	0	0	0	0	0	0	0	0	0	2	0.03	12	0.16	2	0.03	5	0.12	21.22
estradiol	0	0	0	0	0	0	0	0	0	0	0	0	2	0.07	3	0.05	11	0.14	2	0.03	3	0.07	21.29
mic	0	0	0	0	0	0	0	0	0	0	0	0	0	0	1	0.02	17	0.22	2	0.03	1	0.02	21.27
ldh	0	0	0	0	0	0	0	0	0	0	0	0	6	0.2	9	0.16	5	0.06	1	0.02	0	0	21.44
antitumoractivity	0	0	0	0	0	0	0	0	0	0	3	0.24	2	0.07	6	0.1	8	0.1	0	0	2	0.05	21.51
alp	0	0	0	0	0	0	0	0	0	0	0	0	7	0.23	8	0.14	6	0.08	0	0	0	0	21.45
juglandissemen	0	0	0	0	0	0	0	0	0	0	0	0	3	0.1	8	0.14	10	0.13	0	0	0	0	21.37
dyspepsia	0	0	0	0	0	0	0	0	0	0	0	0	0	0	2	0.03	3	0.04	9	0.14	6	0.15	20.21
immunecells	0	0	0	0	0	0	0	0	0	0	0	0	3	0.1	1	0.02	6	0.08	9	0.14	1	0.02	20.34
scoradindex	0	0	0	0	0	0	0	0	0	0	0	0	0	0	0	0	7	0.09	7	0.11	6	0.15	20.2
footdrop	0	0	0	0	0	0	0	0	0	0	0	0	0	0	1	0.02	7	0.09	7	0.11	5	0.12	20.22
postpartumcare	0	0	0	0	0	0	0	0	0	0	0	0	0	0	7	0.12	5	0.06	7	0.11	1	0.02	20.29
woundhealing	0	0	0	0	1	0.44	0	0	0	0	0	0	0	0	6	0.1	1	0.01	6	0.09	6	0.15	20.64
li4	0	0	0	0	0	0	0	0	0	0	0	0	2	0.07	4	0.07	7	0.09	6	0.09	1	0.02	20.32
pulse	0	0	0	0	0	0	0	0	0	0	0	0	3	0.1	4	0.07	6	0.08	6	0.09	1	0.02	20.34
tgfβ1	0	0	0	0	0	0	0	0	0	0	0	0	0	0	4	0.07	5	0.06	5	0.08	6	0.15	20.21
abdominalobesity	0	0	0	0	0	0	0	0	0	0	0	0	0	0	4	0.07	8	0.1	4	0.06	4	0.1	20.23
spleen	0	0	0	0	0	0	0	0	0	0	1	0.08	2	0.07	6	0.1	5	0.06	4	0.06	2	0.05	20.37
myofascialpainsyndrome	0	0	0	0	0	0	0	0	0	0	0	0	0	0	8	0.14	6	0.08	4	0.06	2	0.05	20.28
neurotoxicity	0	0	0	0	0	0	0	0	0	0	0	0	5	0.16	10	0.17	1	0.01	4	0.06	0	0	20.4
rehabilitation	0	0	0	0	0	0	0	0	0	0	0	0	0	0	4	0.07	3	0.04	3	0.05	10	0.25	20.16
dysphagia	0	0	0	0	0	0	1	0.48	0	0	0	0	1	0.03	2	0.03	9	0.12	2	0.03	5	0.12	20.69
collageninducedarthritiscia	0	0	0	0	0	0	0	0	0	0	0	0	0	0	1	0.02	17	0.22	2	0.03	0	0	20.27
windstroke	0	0	0	0	2	0.88	1	0.48	0	0	3	0.24	10	0.33	1	0.02	1	0.01	2	0.03	0	0	21.99
fst	0	0	0	0	0	0	0	0	0	0	0	0	0	0	0	0	4	0.05	15	0.23	0	0	19.28
ki10	0	0	0	0	0	0	0	0	0	0	0	0	0	0	0	0	1	0.01	13	0.2	5	0.12	19.21
immunoactivity	0	0	0	0	0	0	0	0	0	0	0	0	0	0	0	0	7	0.09	12	0.18	0	0	19.27
scopolamine	0	0	0	0	0	0	0	0	0	0	1	0.08	0	0	0	0	3	0.04	11	0.17	4	0.1	19.29
nrs	0	0	0	0	0	0	0	0	0	0	0	0	0	0	0	0	1	0.01	9	0.14	9	0.22	19.15
weisymptom	0	0	0	0	0	0	0	0	0	0	0	0	0	0	2	0.03	6	0.08	9	0.14	2	0.05	19.25
nonalcoholicfattyliverdisease	0	0	0	0	0	0	0	0	0	0	0	0	0	0	0	0	1	0.01	8	0.12	10	0.25	19.13
cnki	0	0	0	0	0	0	0	0	0	0	0	0	0	0	1	0.02	1	0.01	8	0.12	9	0.22	19.15
dsom	0	0	0	0	0	0	0	0	0	0	0	0	0	0	0	0	6	0.08	8	0.12	5	0.12	19.2
vasculardementia	0	0	0	0	0	0	0	0	0	0	0	0	1	0.03	2	0.03	4	0.05	8	0.12	4	0.1	19.23
colitis	0	0	0	0	0	0	0	0	0	0	0	0	0	0	1	0.02	6	0.08	7	0.11	5	0.12	19.21
liverfibrosis	0	0	0	0	0	0	0	0	0	0	0	0	2	0.07	0	0	8	0.1	7	0.11	2	0.05	19.28
scalpacupuncture	0	0	0	0	0	0	0	0	0	0	0	0	0	0	4	0.07	7	0.09	7	0.11	1	0.02	19.27
insulinresistance	0	0	0	0	0	0	0	0	0	0	0	0	0	0	2	0.03	1	0.01	6	0.09	10	0.25	19.13
hairgrowth	0	0	0	0	0	0	0	0	0	0	0	0	0	0	0	0	6	0.08	6	0.09	7	0.17	19.17
manipulation	0	0	0	0	0	0	0	0	0	0	0	0	0	0	3	0.05	5	0.06	6	0.09	5	0.12	19.2
rom	0	0	0	0	0	0	0	0	0	0	0	0	0	0	2	0.03	8	0.1	6	0.09	3	0.07	19.22
kneejoint	0	0	0	0	0	0	0	0	0	0	0	0	1	0.03	7	0.12	3	0.04	6	0.09	2	0.05	19.28
kuppermansindex	0	0	0	0	0	0	0	0	0	0	0	0	0	0	1	0.02	7	0.09	5	0.08	6	0.15	19.19
lr3	0	0	0	0	0	0	0	0	0	0	0	0	0	0	0	0	8	0.1	5	0.08	6	0.15	19.18
lifestyle	0	0	0	0	0	0	0	0	0	0	0	0	0	0	4	0.07	5	0.06	5	0.08	5	0.12	19.21
hemiplegia	0	0	0	0	0	0	0	0	1	0.17	0	0	3	0.1	6	0.1	3	0.04	5	0.08	1	0.02	19.49
il8	0	0	0	0	0	0	0	0	0	0	0	0	1	0.03	1	0.02	11	0.14	5	0.08	1	0.02	19.27
factoranalysis	0	0	0	0	0	0	0	0	0	0	0	0	0	0	11	0.19	3	0.04	5	0.08	0	0	19.31
medicine	0	0	0	0	1	0.44	1	0.48	0	0	2	0.16	1	0.03	1	0.02	3	0.04	4	0.06	6	0.15	20.23
sevenemotions	0	0	1	0.75	0	0	0	0	0	0	0	0	3	0.1	4	0.07	2	0.03	4	0.06	5	0.12	20.01
spasticity	0	0	0	0	0	0	0	0	0	0	0	0	1	0.03	5	0.09	6	0.08	4	0.06	3	0.07	19.26
il5	0	0	0	0	0	0	0	0	0	0	0	0	0	0	5	0.09	9	0.12	4	0.06	1	0.02	19.27
fmri	0	0	0	0	0	0	0	0	0	0	0	0	0	0	10	0.17	5	0.06	4	0.06	0	0	19.29
bodytemperature	0	0	0	0	0	0	0	0	1	0.17	0	0	3	0.1	4	0.07	4	0.05	3	0.05	4	0.1	19.44
doxorubicin	0	0	0	0	0	0	0	0	0	0	0	0	0	0	4	0.07	12	0.16	3	0.05	0	0	19.28
adjuvantarthritis	0	0	1	0.75	0	0	0	0	1	0.17	1	0.08	3	0.1	5	0.09	5	0.06	3	0.05	0	0	20.3
taeyangin	0	0	0	0	0	0	0	0	0	0	0	0	0	0	5	0.09	6	0.08	2	0.03	6	0.15	19.2
cellproliferation	0	0	0	0	0	0	0	0	0	0	0	0	0	0	9	0.16	6	0.08	2	0.03	2	0.05	19.27
mda	0	0	0	0	0	0	0	0	0	0	0	0	1	0.03	8	0.14	7	0.09	2	0.03	1	0.02	19.29
heart	0	0	0	0	0	0	1	0.48	0	0	5	0.41	2	0.07	3	0.05	5	0.06	2	0.03	1	0.02	20.1
hyperglycemia	0	0	0	0	0	0	0	0	0	0	2	0.16	1	0.03	4	0.07	6	0.08	1	0.02	5	0.12	19.36
pneumonia	0	0	0	0	0	0	0	0	0	0	1	0.08	1	0.03	6	0.1	6	0.08	1	0.02	4	0.1	19.31
p21	0	0	0	0	0	0	0	0	0	0	0	0	0	0	2	0.03	14	0.18	1	0.02	2	0.05	19.23
alloxan	0	0	0	0	0	0	1	0.48	2	0.34	4	0.33	2	0.07	6	0.1	3	0.04	1	0.02	0	0	20.38
cerebralhemorrhage	0	0	0	0	0	0	0	0	0	0	0	0	1	0.03	11	0.19	6	0.08	0	0	1	0.02	19.3
singleoraldosetoxicity	0	0	0	0	0	0	0	0	0	0	0	0	0	0	0	0	0	0	14	0.21	4	0.1	18.21
chroniclowbackpain	0	0	0	0	0	0	0	0	0	0	0	0	0	0	1	0.02	1	0.01	11	0.17	5	0.12	18.2
yeoldahansotang	0	0	0	0	0	0	0	0	0	0	0	0	0	0	0	0	6	0.08	9	0.14	3	0.07	18.22
experimentalstudy	0	0	0	0	0	0	0	0	0	0	0	0	0	0	0	0	2	0.03	8	0.12	8	0.2	18.15
conversiondisorder	0	0	0	0	0	0	0	0	0	0	0	0	0	0	4	0.07	6	0.08	8	0.12	0	0	18.27
socheongryongtang	0	0	0	0	0	0	0	0	0	0	0	0	0	0	5	0.09	3	0.04	7	0.11	3	0.07	18.24
methodology	0	0	0	0	0	0	0	0	1	0.17	0	0	0	0	3	0.05	4	0.05	7	0.11	3	0.07	18.38
mapk	0	0	0	0	0	0	0	0	0	0	0	0	0	0	1	0.02	9	0.12	7	0.11	1	0.02	18.25
clinicalanalysis	0	0	0	0	0	0	0	0	0	0	0	0	0	0	1	0.02	7	0.09	6	0.09	4	0.1	18.2
amenorrhea	0	0	0	0	0	0	0	0	0	0	1	0.08	1	0.03	4	0.07	3	0.04	6	0.09	3	0.07	18.31
cobbsangle	0	0	0	0	0	0	0	0	0	0	0	0	0	0	2	0.03	5	0.06	5	0.08	6	0.15	18.17
lyciifructus	0	0	0	0	0	0	0	0	1	0.17	1	0.08	0	0	2	0.03	6	0.08	5	0.08	3	0.07	18.44
palmultang	0	0	0	0	1	0.44	0	0	0	0	0	0	1	0.03	5	0.09	6	0.08	5	0.08	0	0	18.72
herpeszoster	0	0	0	0	0	0	0	0	0	0	1	0.08	1	0.03	3	0.05	4	0.05	4	0.06	5	0.12	18.27
mcf7	0	0	0	0	0	0	0	0	0	0	0	0	0	0	2	0.03	9	0.12	4	0.06	3	0.07	18.21
urinaryincontinence	0	0	0	0	0	0	0	0	0	0	0	0	0	0	5	0.09	8	0.1	4	0.06	1	0.02	18.25
casecontrolstudy	0	0	0	0	0	0	0	0	0	0	0	0	0	0	2	0.03	12	0.16	4	0.06	0	0	18.25
seborrheicdermatitis	0	0	0	0	0	0	0	0	0	0	1	0.08	0	0	2	0.03	4	0.05	3	0.05	8	0.2	18.21
leukorrhea	1	0.35	0	0	0	0	0	0	1	0.17	1	0.08	5	0.16	5	0.09	1	0.01	3	0.05	1	0.02	18.91
yangdorak	0	0	0	0	0	0	0	0	0	0	0	0	0	0	7	0.12	8	0.1	3	0.05	0	0	18.27
polygonimultifloriradix	0	0	0	0	0	0	0	0	0	0	0	0	0	0	4	0.07	9	0.12	2	0.03	3	0.07	18.22
antipyretic	0	0	0	0	1	0.44	3	1.45	2	0.34	1	0.08	4	0.13	2	0.03	1	0.01	2	0.03	2	0.05	20.51
endothelium	0	0	0	0	0	0	0	0	0	0	0	0	1	0.03	6	0.1	9	0.12	2	0.03	0	0	18.28
medicalrecords	0	0	0	0	0	0	0	0	0	0	0	0	1	0.03	2	0.03	4	0.05	1	0.02	10	0.25	18.13
trigeminalneuralgia	0	0	0	0	0	0	0	0	0	0	0	0	1	0.03	5	0.09	4	0.05	1	0.02	7	0.17	18.19
estrogen	0	0	0	0	0	0	0	0	0	0	0	0	1	0.03	8	0.14	6	0.08	1	0.02	2	0.05	18.27
eav	0	0	0	0	0	0	0	0	0	0	1	0.08	7	0.23	6	0.1	3	0.04	1	0.02	0	0	18.47
airway	0	0	0	0	0	0	0	0	0	0	0	0	0	0	0	0	14	0.18	0	0	4	0.1	18.18
wildginseng	0	0	0	0	0	0	0	0	0	0	0	0	0	0	0	0	8	0.1	9	0.14	0	0	17.24
disease	0	0	0	0	0	0	0	0	0	0	3	0.24	2	0.07	2	0.03	0	0	8	0.12	2	0.05	17.46
refluxesophagitis	0	0	0	0	0	0	0	0	0	0	0	0	0	0	0	0	1	0.01	7	0.11	9	0.22	17.12
inflammatorycytokine	0	0	0	0	0	0	0	0	0	0	0	0	0	0	0	0	7	0.09	7	0.11	3	0.07	17.2
frequency	0	0	0	0	0	0	0	0	2	0.34	0	0	1	0.03	3	0.05	3	0.04	7	0.11	1	0.02	17.57
healthpromotion	0	0	0	0	0	0	0	0	0	0	0	0	0	0	3	0.05	2	0.03	6	0.09	6	0.15	17.17
sasangtypology	0	0	0	0	0	0	0	0	0	0	0	0	0	0	1	0.02	5	0.06	6	0.09	5	0.12	17.17
bmd	0	0	0	0	0	0	0	0	0	0	0	0	1	0.03	4	0.07	4	0.05	6	0.09	2	0.05	17.24
contactdermatitis	0	0	0	0	0	0	0	0	0	0	1	0.08	2	0.07	0	0	2	0.03	5	0.08	7	0.17	17.26
gaitdisturbance	0	0	0	0	0	0	0	0	0	0	0	0	0	0	0	0	7	0.09	5	0.08	5	0.12	17.17
carpaltunnelsyndrome	0	0	0	0	0	0	0	0	0	0	0	0	0	0	0	0	7	0.09	5	0.08	5	0.12	17.17
jnk	0	0	0	0	0	0	0	0	0	0	0	0	0	0	1	0.02	8	0.1	5	0.08	3	0.07	17.2
7zonediagnosticsystem	0	0	0	0	0	0	0	0	0	0	0	0	0	0	0	0	11	0.14	5	0.08	1	0.02	17.22
oculomotornervepalsy	0	0	0	0	0	0	0	0	0	0	0	0	0	0	1	0.02	7	0.09	4	0.06	5	0.12	17.17
cadmium	0	0	0	0	0	0	0	0	0	0	0	0	3	0.1	4	0.07	3	0.04	4	0.06	3	0.07	17.27
hypercholesterolemia	0	0	0	0	0	0	0	0	0	0	1	0.08	0	0	5	0.09	8	0.1	3	0.05	0	0	17.32
dyslipidemia	0	0	0	0	0	0	0	0	0	0	0	0	0	0	2	0.03	3	0.04	2	0.03	10	0.25	17.1
dyspnea	0	0	0	0	0	0	0	0	0	0	0	0	1	0.03	5	0.09	6	0.08	2	0.03	3	0.07	17.23
nephrotoxicity	0	0	0	0	0	0	0	0	0	0	0	0	2	0.07	6	0.1	5	0.06	2	0.03	2	0.05	17.26
cerebralbloodflow	0	0	0	0	0	0	0	0	0	0	0	0	2	0.07	7	0.12	4	0.05	2	0.03	2	0.05	17.27
relaxation	0	0	0	0	0	0	0	0	0	0	0	0	0	0	7	0.12	8	0.1	2	0.03	0	0	17.25
pathogenesis	0	0	0	0	0	0	0	0	0	0	2	0.16	1	0.03	2	0.03	6	0.08	1	0.02	5	0.12	17.32
guillainbarresyndrome	0	0	0	0	0	0	0	0	0	0	0	0	1	0.03	4	0.07	6	0.08	1	0.02	5	0.12	17.2
immune	0	0	0	0	0	0	0	0	0	0	4	0.33	6	0.2	1	0.02	1	0.01	1	0.02	4	0.1	17.58
got	0	0	0	0	0	0	0	0	0	0	2	0.16	4	0.13	5	0.09	5	0.06	1	0.02	0	0	17.46
methotrexate	0	0	0	0	0	0	0	0	0	0	2	0.16	1	0.03	2	0.03	11	0.14	1	0.02	0	0	17.38
inhibitionzone	0	0	0	0	0	0	0	0	0	0	0	0	0	0	0	0	17	0.22	0	0	0	0	17.22
aldosterone	0	0	0	0	0	0	0	0	0	0	1	0.08	7	0.23	6	0.1	3	0.04	0	0	0	0	17.45
burningacupuncturetherapy	0	0	0	0	0	0	0	0	0	0	0	0	0	0	1	0.02	2	0.03	11	0.17	2	0.05	16.22
ssanghwatang	0	0	0	0	0	0	0	0	0	0	0	0	0	0	0	0	4	0.05	11	0.17	1	0.02	16.22
βhexosaminidase	0	0	0	0	0	0	0	0	0	0	0	0	0	0	0	0	5	0.06	10	0.15	1	0.02	16.21
artemisiaeargifolium	0	0	0	0	0	0	0	0	0	0	0	0	0	0	1	0.02	5	0.06	10	0.15	0	0	16.23
literaturestudy	0	0	0	0	0	0	0	0	0	0	0	0	1	0.03	0	0	0	0	8	0.12	7	0.17	16.15
gastriccancer	0	0	0	0	0	0	0	0	0	0	0	0	0	0	3	0.05	1	0.01	8	0.12	4	0.1	16.18
gongjindan	0	0	0	0	0	0	0	0	0	0	0	0	0	0	1	0.02	4	0.05	8	0.12	3	0.07	16.19
guibitang	0	0	0	0	0	0	0	0	0	0	0	0	0	0	2	0.03	4	0.05	8	0.12	2	0.05	16.2
laseracupuncture	0	0	0	0	0	0	0	0	2	0.34	1	0.08	1	0.03	0	0	1	0.01	7	0.11	4	0.1	16.57
lonicerajaponica	0	0	0	0	0	0	0	0	0	0	0	0	0	0	1	0.02	5	0.06	7	0.11	3	0.07	16.19
whitening	0	0	0	0	0	0	0	0	0	0	0	0	0	0	0	0	4	0.05	6	0.09	6	0.15	16.14
rhusvernicifluastokes	0	0	0	0	0	0	0	0	0	0	0	0	0	0	0	0	5	0.06	6	0.09	5	0.12	16.15
stai	0	0	0	0	0	0	0	0	0	0	0	0	0	0	4	0.07	2	0.03	6	0.09	4	0.1	16.19
yangkyuksanhwatang	0	0	0	0	0	0	1	0.48	0	0	0	0	0	0	4	0.07	3	0.04	6	0.09	2	0.05	16.68
cortisol	0	0	0	0	0	0	0	0	0	0	1	0.08	2	0.07	3	0.05	3	0.04	6	0.09	1	0.02	16.33
meanarterialbloodpressuremabp	0	0	0	0	0	0	0	0	0	0	0	0	0	0	3	0.05	6	0.08	6	0.09	1	0.02	16.22
pparγ	0	0	0	0	0	0	0	0	0	0	0	0	0	0	0	0	4	0.05	5	0.08	7	0.17	16.13
koreanherbalmedicine	0	0	0	0	0	0	0	0	0	0	0	0	0	0	6	0.1	1	0.01	5	0.08	4	0.1	16.19
indirectmoxibustion	0	0	0	0	0	0	0	0	0	0	1	0.08	2	0.07	1	0.02	4	0.05	5	0.08	3	0.07	16.3
proteoglycan	0	0	0	0	0	0	0	0	0	0	0	0	0	0	0	0	8	0.1	5	0.08	3	0.07	16.18
lumbarlordoticangle	0	0	0	0	0	0	0	0	0	0	0	0	0	0	2	0.03	6	0.08	5	0.08	3	0.07	16.19
scl90r	0	0	0	0	0	0	0	0	0	0	0	0	0	0	3	0.05	7	0.09	5	0.08	1	0.02	16.22
keratitis	0	0	0	0	0	0	0	0	0	0	0	0	0	0	0	0	10	0.13	5	0.08	1	0.02	16.21
immunesystem	0	0	0	0	0	0	0	0	0	0	0	0	4	0.13	1	0.02	3	0.04	4	0.06	4	0.1	16.25
hyperhidrosis	0	0	0	0	0	0	0	0	0	0	0	0	1	0.03	3	0.05	4	0.05	4	0.06	4	0.1	16.19
clinicalapplication	0	0	0	0	0	0	0	0	1	0.17	0	0	2	0.07	3	0.05	4	0.05	4	0.06	2	0.05	16.4
cornifructus	0	0	0	0	0	0	0	0	0	0	0	0	0	0	2	0.03	8	0.1	4	0.06	2	0.05	16.19
cold	0	0	0	0	0	0	0	0	0	0	2	0.16	3	0.1	2	0.03	3	0.04	4	0.06	2	0.05	16.39
sagunjatang	0	0	0	0	0	0	0	0	0	0	2	0.16	1	0.03	6	0.1	2	0.03	4	0.06	1	0.02	16.38
weight	0	0	0	0	0	0	0	0	0	0	1	0.08	0	0	3	0.05	7	0.09	4	0.06	1	0.02	16.28
temperature	0	0	0	0	0	0	0	0	0	0	1	0.08	2	0.07	2	0.03	6	0.08	4	0.06	1	0.02	16.32
postpartumdisease	0	0	0	0	0	0	0	0	0	0	0	0	0	0	3	0.05	9	0.12	4	0.06	0	0	16.23
qol	0	0	0	0	0	0	0	0	0	0	0	0	0	0	4	0.07	8	0.1	4	0.06	0	0	16.23
cerebralpalsy	0	0	0	0	0	0	0	0	0	0	0	0	1	0.03	4	0.07	2	0.03	3	0.05	6	0.15	16.18
yongdamsagantang	0	0	0	0	0	0	0	0	0	0	1	0.08	2	0.07	3	0.05	3	0.04	3	0.05	4	0.1	16.29
ticdisorder	0	0	0	0	0	0	0	0	0	0	0	0	0	0	2	0.03	7	0.09	3	0.05	4	0.1	16.17
erk12	0	0	0	0	0	0	0	0	0	0	0	0	0	0	0	0	11	0.14	3	0.05	2	0.05	16.19
koreanmedicalhistory	0	0	0	0	0	0	0	0	0	0	0	0	0	0	0	0	2	0.03	2	0.03	12	0.3	16.06
pasi	0	0	0	0	0	0	0	0	0	0	0	0	0	0	1	0.02	3	0.04	2	0.03	10	0.25	16.09
sogal	0	0	0	0	0	0	0	0	0	0	1	0.08	0	0	4	0.07	7	0.09	2	0.03	2	0.05	16.27
brain	0	0	0	0	0	0	0	0	0	0	0	0	1	0.03	8	0.14	4	0.05	2	0.03	1	0.02	16.25
immunomodulatory	0	0	0	0	0	0	0	0	0	0	0	0	5	0.16	4	0.07	5	0.06	2	0.03	0	0	16.32
erectiledysfunction	0	0	0	0	0	0	0	0	0	0	0	0	4	0.13	5	0.09	5	0.06	2	0.03	0	0	16.31
meridiansystem	1	0.35	0	0	0	0	1	0.48	0	0	0	0	1	0.03	6	0.1	5	0.06	2	0.03	0	0	17.05
ovariectomizedrat	0	0	0	0	0	0	0	0	0	0	0	0	3	0.1	4	0.07	7	0.09	2	0.03	0	0	16.29
strabismus	0	0	0	0	0	0	0	0	0	0	1	0.08	3	0.1	3	0.05	5	0.06	1	0.02	3	0.07	16.31
fibrinogen	0	0	0	0	0	0	0	0	0	0	0	0	3	0.1	8	0.14	2	0.03	1	0.02	2	0.05	16.29
dopamine	0	0	0	0	0	0	0	0	0	0	0	0	0	0	6	0.1	8	0.1	1	0.02	1	0.02	16.22
braindamage	0	0	0	0	0	0	0	0	0	0	0	0	2	0.07	9	0.16	4	0.05	1	0.02	0	0	16.3
tritonwr1339	0	0	0	0	0	0	0	0	0	0	0	0	5	0.16	5	0.09	5	0.06	1	0.02	0	0	16.33
ovainducedasthma	0	0	0	0	0	0	0	0	0	0	0	0	0	0	0	0	15	0.19	1	0.02	0	0	16.21
camp	0	0	0	0	0	0	0	0	0	0	1	0.08	1	0.03	8	0.14	6	0.08	0	0	0	0	16.33
myocardialcell	0	0	0	0	0	0	0	0	0	0	0	0	1	0.03	15	0.26	0	0	0	0	0	0	16.29
crf	0	0	0	0	0	0	0	0	0	0	0	0	0	0	1	0.02	2	0.03	12	0.18	0	0	15.23
gaitanalysis	0	0	0	0	0	0	0	0	0	0	0	0	0	0	0	0	0	0	10	0.15	5	0.12	15.15
kneepain	0	0	0	0	0	0	0	0	0	0	0	0	0	0	0	0	2	0.03	9	0.14	4	0.1	15.17
singledosetoxicity	0	0	0	0	0	0	0	0	0	0	0	0	0	0	1	0.02	2	0.03	9	0.14	3	0.07	15.19
heavymetal	0	0	0	0	0	0	0	0	0	0	0	0	0	0	2	0.03	3	0.04	9	0.14	1	0.02	15.21
ayurveda	0	0	0	0	0	0	0	0	0	0	0	0	0	0	1	0.02	5	0.06	8	0.12	1	0.02	15.2
cervipantotrichumcornu	0	0	0	0	0	0	0	0	0	0	0	0	0	0	1	0.02	7	0.09	7	0.11	0	0	15.22
symptomsandsigns	0	0	0	0	0	0	0	0	0	0	0	0	1	0.03	0	0	2	0.03	6	0.09	6	0.15	15.15
suwen	0	0	0	0	0	0	0	0	0	0	0	0	0	0	0	0	5	0.06	6	0.09	4	0.1	15.15
drinking	0	0	0	0	0	0	0	0	0	0	0	0	1	0.03	2	0.03	4	0.05	6	0.09	2	0.05	15.2
chronicpain	0	0	0	0	0	0	0	0	0	0	0	0	0	0	2	0.03	6	0.08	6	0.09	1	0.02	15.2
postpartumdepression	0	0	0	0	0	0	0	0	0	0	0	0	0	0	5	0.09	3	0.04	6	0.09	1	0.02	15.22
koreanorientalmedicine	0	0	0	0	0	0	0	0	0	0	0	0	1	0.03	3	0.05	5	0.06	6	0.09	0	0	15.23
adenomyosis	0	0	0	0	0	0	0	0	0	0	0	0	0	0	0	0	4	0.05	5	0.08	6	0.15	15.13
cervicalpain	0	0	0	0	0	0	0	0	0	0	0	0	0	0	5	0.09	0	0	5	0.08	5	0.12	15.17
kneeosteoarthritis	0	0	0	0	0	0	0	0	0	0	0	0	0	0	0	0	6	0.08	5	0.08	4	0.1	15.16
ptosis	0	0	0	0	0	0	0	0	0	0	0	0	0	0	4	0.07	4	0.05	5	0.08	2	0.05	15.2
ataxia	0	0	0	0	0	0	0	0	0	0	0	0	0	0	4	0.07	4	0.05	5	0.08	2	0.05	15.2
diagnosticsystembasedonshanghanlunprovisions	0	0	0	0	0	0	0	0	0	0	0	0	0	0	0	0	0	0	4	0.06	11	0.27	15.06
ultrasonography	0	0	0	0	0	0	0	0	0	0	0	0	0	0	2	0.03	2	0.03	4	0.06	7	0.17	15.12
directmoxibustion	0	0	0	0	0	0	0	0	0	0	0	0	1	0.03	0	0	5	0.06	4	0.06	5	0.12	15.15
morifolium	0	0	0	0	0	0	0	0	0	0	1	0.08	0	0	0	0	6	0.08	4	0.06	4	0.1	15.22
injinhotang	0	0	0	0	0	0	0	0	0	0	1	0.08	3	0.1	1	0.02	3	0.04	4	0.06	3	0.07	15.3
hepatocellularcarcinoma	0	0	0	0	0	0	0	0	0	0	0	0	0	0	1	0.02	8	0.1	4	0.06	2	0.05	15.18
cytochromep450	0	0	0	0	0	0	0	0	0	0	0	0	0	0	3	0.05	6	0.08	4	0.06	2	0.05	15.19
gsh	0	0	0	0	0	0	0	0	0	0	0	0	0	0	3	0.05	7	0.09	4	0.06	1	0.02	15.2
nucleusaccumbens	0	0	0	0	0	0	0	0	0	0	0	0	0	0	5	0.09	5	0.06	4	0.06	1	0.02	15.21
bun	0	0	0	0	0	0	0	0	0	0	0	0	2	0.07	6	0.1	2	0.03	4	0.06	1	0.02	15.26
ovarianfunction	0	0	0	0	0	0	1	0.48	0	0	1	0.08	3	0.1	1	0.02	5	0.06	4	0.06	0	0	15.8
acupuncturestimulation	0	0	0	0	1	0.44	0	0	1	0.17	1	0.08	1	0.03	4	0.07	3	0.04	4	0.06	0	0	15.89
lumbarspinalstenosis	0	0	0	0	0	0	0	0	0	0	0	0	0	0	2	0.03	5	0.06	3	0.05	5	0.12	15.14
alopeciaareata	0	0	0	0	0	0	0	0	0	0	1	0.08	2	0.07	2	0.03	3	0.04	3	0.05	4	0.1	15.27
hiccup	0	0	0	0	0	0	0	0	0	0	0	0	3	0.1	4	0.07	3	0.04	3	0.05	2	0.05	15.26
bodyshape	0	0	0	0	0	0	0	0	0	0	0	0	0	0	1	0.02	9	0.12	3	0.05	2	0.05	15.19
sputum	0	0	0	0	0	0	0	0	0	0	0	0	2	0.07	7	0.12	1	0.01	3	0.05	2	0.05	15.25
bangyakhappyun	0	0	0	0	0	0	0	0	0	0	0	0	0	0	5	0.09	6	0.08	3	0.05	1	0.02	15.22
meridianmuscle	0	0	0	0	0	0	0	0	0	0	0	0	0	0	3	0.05	8	0.1	3	0.05	1	0.02	15.2
skintemperature	0	0	0	0	0	0	0	0	0	0	0	0	3	0.1	5	0.09	4	0.05	3	0.05	0	0	15.29
hypothalamus	0	0	0	0	0	0	0	0	0	0	1	0.08	0	0	5	0.09	6	0.08	3	0.05	0	0	15.3
hyperemesisgravidarum	0	0	0	0	0	0	0	0	0	0	0	0	4	0.13	2	0.03	4	0.05	2	0.03	3	0.07	15.24
rheirhizoma	0	0	0	0	0	0	0	0	0	0	0	0	0	0	7	0.12	3	0.04	2	0.03	3	0.07	15.19
postmenopause	0	0	0	0	0	0	0	0	0	0	0	0	0	0	6	0.1	4	0.05	2	0.03	3	0.07	15.18
moschus	0	0	0	0	0	0	0	0	0	0	1	0.08	2	0.07	4	0.07	3	0.04	2	0.03	3	0.07	15.29
gastrin	0	0	0	0	0	0	0	0	0	0	0	0	2	0.07	8	0.14	2	0.03	2	0.03	1	0.02	15.27
sciatica	0	0	0	0	0	0	0	0	0	0	1	0.08	0	0	4	0.07	7	0.09	2	0.03	1	0.02	15.27
koreanmedicinehospital	0	0	0	0	0	0	0	0	0	0	0	0	0	0	0	0	0	0	1	0.02	14	0.34	15.02
cerebralhemodynamics	0	0	0	0	0	0	0	0	0	0	0	0	0	0	6	0.1	7	0.09	1	0.02	1	0.02	15.21
catecholamine	0	0	0	0	0	0	0	0	1	0.17	3	0.24	2	0.07	4	0.07	4	0.05	1	0.02	0	0	15.62
tcell	0	0	0	0	0	0	0	0	0	0	0	0	1	0.03	7	0.12	6	0.08	1	0.02	0	0	15.25
trichophytonmentagrophytes	0	0	0	0	0	0	0	0	0	0	0	0	0	0	2	0.03	12	0.16	1	0.02	0	0	15.21
lactatedehydrogenase	0	0	0	0	1	0.44	0	0	0	0	0	0	0	0	3	0.05	10	0.13	1	0.02	0	0	15.64
parp	0	0	0	0	0	0	0	0	0	0	0	0	0	0	5	0.09	10	0.13	0	0	0	0	15.22
chronicobstructivepulmonarydisease	0	0	0	0	0	0	0	0	0	0	0	0	0	0	1	0.02	0	0	11	0.17	2	0.05	14.19
sulfurdioxide	0	0	0	0	0	0	0	0	0	0	0	0	0	0	0	0	3	0.04	11	0.17	0	0	14.21
evidencebasedmedicine	0	0	0	0	0	0	0	0	0	0	0	0	0	0	0	0	4	0.05	9	0.14	1	0.02	14.19
herbaldrug	0	0	0	0	0	0	0	0	0	0	0	0	0	0	1	0.02	1	0.01	8	0.12	4	0.1	14.15
gfap	0	0	0	0	0	0	0	0	0	0	0	0	0	0	0	0	5	0.06	8	0.12	1	0.02	14.18
mapks	0	0	0	0	0	0	0	0	0	0	0	0	0	0	0	0	2	0.03	7	0.11	5	0.12	14.14
acupressure	0	0	0	0	0	0	0	0	0	0	0	0	0	0	2	0.03	2	0.03	7	0.11	3	0.07	14.17
trp1	0	0	0	0	0	0	0	0	0	0	0	0	0	0	0	0	4	0.05	7	0.11	3	0.07	14.16
bdnf	0	0	0	0	0	0	0	0	0	0	0	0	0	0	1	0.02	4	0.05	7	0.11	2	0.05	14.18
perspiration	0	0	0	0	0	0	0	0	0	0	0	0	1	0.03	3	0.05	1	0.01	7	0.11	2	0.05	14.2
chroniccough	0	0	0	0	0	0	0	0	0	0	0	0	0	0	2	0.03	2	0.03	6	0.09	4	0.1	14.15
elderly	0	0	0	0	0	0	0	0	0	0	0	0	0	0	1	0.02	5	0.06	6	0.09	2	0.05	14.17
sciaticnerve	0	0	0	0	0	0	0	0	0	0	0	0	1	0.03	0	0	6	0.08	6	0.09	1	0.02	14.2
candidaalbicans	0	0	0	0	0	0	0	0	0	0	0	0	0	0	0	0	8	0.1	6	0.09	0	0	14.19
suddensensorineuralhearingloss	0	0	0	0	0	0	0	0	0	0	0	0	0	0	3	0.05	1	0.01	5	0.08	5	0.12	14.14
menopausaldisorder	0	0	0	0	0	0	0	0	0	0	0	0	1	0.03	0	0	3	0.04	5	0.08	5	0.12	14.15
externalapplication	0	0	0	0	0	0	0	0	0	0	0	0	0	0	2	0.03	3	0.04	5	0.08	4	0.1	14.15
stability	0	0	0	0	0	0	0	0	0	0	0	0	1	0.03	2	0.03	3	0.04	5	0.08	3	0.07	14.18
gamisoyosan	0	0	0	0	0	0	0	0	0	0	1	0.08	1	0.03	1	0.02	3	0.04	5	0.08	3	0.07	14.25
overweight	0	0	0	0	0	0	0	0	0	0	0	0	0	0	4	0.07	3	0.04	5	0.08	2	0.05	14.19
th2	0	0	0	0	0	0	0	0	0	0	0	0	0	0	3	0.05	5	0.06	5	0.08	1	0.02	14.19
riskfactors	0	0	0	0	0	0	0	0	0	0	0	0	1	0.03	4	0.07	3	0.04	5	0.08	1	0.02	14.22
platycodiradix	0	0	0	0	0	0	0	0	0	0	0	0	0	0	5	0.09	3	0.04	5	0.08	1	0.02	14.21
morphology	0	0	0	0	0	0	0	0	1	0.17	0	0	0	0	0	0	3	0.04	4	0.06	6	0.15	14.27
oryeongsan	0	0	0	0	1	0.44	0	0	0	0	1	0.08	0	0	0	0	2	0.03	4	0.06	6	0.15	14.61
ganodermalucidum	0	0	0	0	0	0	0	0	0	0	1	0.08	0	0	1	0.02	2	0.03	4	0.06	6	0.15	14.19
preventivemedicine	0	0	0	0	0	0	0	0	0	0	0	0	0	0	0	0	4	0.05	4	0.06	6	0.15	14.11
cheongsimyeonjatang	0	0	0	0	0	0	0	0	0	0	0	0	0	0	1	0.02	5	0.06	4	0.06	4	0.1	14.14
pruritus	0	0	0	0	0	0	0	0	0	0	0	0	0	0	2	0.03	4	0.05	4	0.06	4	0.1	14.14
phellodendricortex	0	0	0	0	0	0	1	0.48	0	0	0	0	0	0	2	0.03	4	0.05	4	0.06	3	0.07	14.62
nnos	0	0	0	0	0	0	0	0	0	0	0	0	0	0	4	0.07	3	0.04	4	0.06	3	0.07	14.17
bangpungtongsungsan	0	0	0	0	0	0	0	0	0	0	0	0	0	0	2	0.03	5	0.06	4	0.06	3	0.07	14.15
china	0	0	0	0	0	0	0	0	0	0	0	0	2	0.07	2	0.03	4	0.05	4	0.06	2	0.05	14.21
cinnamomicortex	0	0	0	0	0	0	0	0	0	0	0	0	1	0.03	5	0.09	2	0.03	4	0.06	2	0.05	14.21
myopia	0	0	0	0	0	0	0	0	0	0	2	0.16	1	0.03	1	0.02	4	0.05	4	0.06	2	0.05	14.32
gb34	0	0	0	0	0	0	0	0	0	0	0	0	1	0.03	1	0.02	7	0.09	4	0.06	1	0.02	14.2
depigmentation	0	0	0	0	0	0	0	0	0	0	0	0	0	0	3	0.05	6	0.08	4	0.06	1	0.02	14.19
evaluation	0	0	0	0	0	0	0	0	0	0	0	0	0	0	5	0.09	2	0.03	3	0.05	4	0.1	14.17
evodiaefructus	0	0	0	0	0	0	0	0	0	0	0	0	1	0.03	0	0	7	0.09	3	0.05	3	0.07	14.17
banhasasimtang	0	0	0	0	0	0	0	0	1	0.17	0	0	0	0	6	0.1	1	0.01	3	0.05	3	0.07	14.33
persicaesemen	0	0	0	0	0	0	0	0	0	0	0	0	2	0.07	2	0.03	5	0.06	3	0.05	2	0.05	14.21
prognosis	0	0	0	0	0	0	0	0	0	0	0	0	1	0.03	5	0.09	3	0.04	3	0.05	2	0.05	14.21
blood	0	0	1	0.75	0	0	0	0	0	0	1	0.08	1	0.03	3	0.05	4	0.05	3	0.05	1	0.02	15.01
wallenbergssyndrome	0	0	0	0	0	0	0	0	0	0	0	0	0	0	6	0.1	4	0.05	3	0.05	1	0.02	14.2
pc12cell	0	0	0	0	0	0	0	0	0	0	0	0	0	0	7	0.12	4	0.05	3	0.05	0	0	14.22
tcd	0	0	0	0	0	0	0	0	0	0	0	0	3	0.1	3	0.05	5	0.06	3	0.05	0	0	14.26
qualitycontrol	0	0	0	0	0	0	0	0	0	0	0	0	0	0	1	0.02	6	0.08	2	0.03	5	0.12	14.13
lasertherapy	0	0	0	0	0	0	0	0	0	0	0	0	1	0.03	2	0.03	5	0.06	2	0.03	4	0.1	14.15
hysterectomy	0	0	0	0	0	0	0	0	0	0	0	0	0	0	2	0.03	6	0.08	2	0.03	4	0.1	14.14
dioscoreaerhizoma	0	0	0	0	0	0	0	0	0	0	0	0	0	0	2	0.03	8	0.1	2	0.03	2	0.05	14.16
thymocytes	0	0	0	0	0	0	0	0	0	0	0	0	1	0.03	3	0.05	8	0.1	2	0.03	0	0	14.21
nicotine	0	0	0	0	0	0	0	0	0	0	0	0	0	0	4	0.07	8	0.1	2	0.03	0	0	14.2
helacell	0	0	0	0	0	0	0	0	0	0	0	0	2	0.07	1	0.02	9	0.12	2	0.03	0	0	14.24
centralnervoussystem	0	0	0	0	0	0	0	0	1	0.17	0	0	3	0.1	4	0.07	4	0.05	2	0.03	0	0	14.42
mibyeong	0	0	0	0	0	0	0	0	0	0	0	0	0	0	0	0	0	0	1	0.02	13	0.32	14.02
dentalcaries	0	0	0	0	0	0	0	0	0	0	0	0	1	0.03	1	0.02	8	0.1	1	0.02	3	0.07	14.17
dysarthria	0	0	0	0	0	0	0	0	0	0	0	0	0	0	4	0.07	6	0.08	1	0.02	3	0.07	14.17
vasodilation	0	0	0	0	0	0	0	0	0	0	0	0	0	0	6	0.1	5	0.06	1	0.02	2	0.05	14.18
antistress	0	0	1	0.75	0	0	0	0	0	0	1	0.08	3	0.1	3	0.05	4	0.05	1	0.02	1	0.02	15.05
progesterone	0	0	0	0	0	0	0	0	0	0	0	0	0	0	1	0.02	12	0.16	1	0.02	0	0	14.2
crataegifructus	0	0	0	0	0	0	0	0	0	0	0	0	0	0	6	0.1	6	0.08	0	0	2	0.05	14.18
phellinuslinteus	0	0	0	0	0	0	0	0	0	0	0	0	0	0	5	0.09	8	0.1	0	0	1	0.02	14.19
ct105	0	0	0	0	0	0	0	0	0	0	0	0	0	0	2	0.03	12	0.16	0	0	0	0	14.19
morphologicalidentification	0	0	0	0	0	0	0	0	0	0	0	0	0	0	0	0	14	0.18	0	0	0	0	14.18
hepatoxicity	0	0	0	0	0	0	0	0	0	0	0	0	2	0.07	6	0.1	6	0.08	0	0	0	0	14.25
microtissue	0	0	0	0	0	0	0	0	0	0	0	0	0	0	3	0.05	11	0.14	0	0	0	0	14.19
antidepressant	0	0	0	0	0	0	0	0	0	0	0	0	0	0	0	0	0	0	11	0.17	2	0.05	13.17
chronicfatigue	0	0	0	0	0	0	0	0	0	0	0	0	0	0	0	0	3	0.04	9	0.14	1	0.02	13.18
orientalmedicinemusictherapy	0	0	0	0	0	0	0	0	0	0	0	0	0	0	0	0	5	0.06	8	0.12	0	0	13.18
radialpulse	0	0	0	0	0	0	0	0	0	0	0	0	0	0	0	0	0	0	7	0.11	6	0.15	13.11
hominisplacentapharmacopuncture	0	0	0	0	0	0	0	0	0	0	0	0	0	0	0	0	1	0.01	7	0.11	5	0.12	13.12
meditation	0	0	0	0	0	0	0	0	0	0	0	0	0	0	2	0.03	2	0.03	7	0.11	2	0.05	13.17
silymarin	0	0	0	0	0	0	0	0	0	0	0	0	0	0	1	0.02	4	0.05	7	0.11	1	0.02	13.18
adipogenesis	0	0	0	0	0	0	0	0	0	0	0	0	0	0	0	0	0	0	6	0.09	7	0.17	13.09
pattern	0	0	0	0	0	0	0	0	0	0	0	0	0	0	0	0	3	0.04	6	0.09	4	0.1	13.13
gastrodiaerhizoma	0	0	0	0	0	0	0	0	0	0	0	0	1	0.03	1	0.02	2	0.03	6	0.09	3	0.07	13.17
balance	0	0	0	0	0	0	0	0	0	0	1	0.08	0	0	1	0.02	3	0.04	6	0.09	2	0.05	13.23
migration	0	0	0	0	0	0	0	0	0	0	0	0	0	0	1	0.02	5	0.06	6	0.09	1	0.02	13.17
p38	0	0	0	0	0	0	0	0	0	0	0	0	0	0	2	0.03	5	0.06	6	0.09	0	0	13.18
enos	0	0	0	0	0	0	0	0	0	0	0	0	0	0	0	0	1	0.01	5	0.08	7	0.17	13.09
tensiontypeheadache	0	0	0	0	0	0	0	0	0	0	0	0	0	0	3	0.05	1	0.01	5	0.08	4	0.1	13.14
dextransulfatesodium	0	0	0	0	0	0	0	0	0	0	0	0	0	0	0	0	4	0.05	5	0.08	4	0.1	13.13
uvb	0	0	0	0	0	0	0	0	0	0	0	0	0	0	0	0	4	0.05	5	0.08	4	0.1	13.13
waterextract	0	0	0	0	0	0	0	0	0	0	0	0	2	0.07	2	0.03	1	0.01	5	0.08	3	0.07	13.19
cognitivefunction	0	0	0	0	0	0	0	0	0	0	0	0	0	0	0	0	5	0.06	5	0.08	3	0.07	13.14
sleep	0	0	0	0	0	0	0	0	0	0	0	0	0	0	3	0.05	3	0.04	5	0.08	2	0.05	13.17
chiropractic	0	0	0	0	0	0	0	0	0	0	0	0	0	0	1	0.02	5	0.06	5	0.08	2	0.05	13.16
schizophrenia	0	0	0	0	0	0	0	0	0	0	0	0	0	0	0	0	6	0.08	5	0.08	2	0.05	13.16
sweat	0	0	0	0	0	0	0	0	0	0	1	0.08	1	0.03	4	0.07	1	0.01	5	0.08	1	0.02	13.27
warmneedling	0	0	0	0	0	0	0	0	0	0	0	0	0	0	0	0	2	0.03	4	0.06	7	0.17	13.09
herniatedintervertebraldisc	0	0	0	0	0	0	0	0	0	0	0	0	2	0.07	1	0.02	1	0.01	4	0.06	5	0.12	13.16
education	0	0	0	0	0	0	0	0	0	0	0	0	1	0.03	2	0.03	2	0.03	4	0.06	4	0.1	13.15
ojeoksan	0	0	0	0	0	0	0	0	0	0	0	0	0	0	2	0.03	4	0.05	4	0.06	3	0.07	13.14
chemokine	0	0	0	0	0	0	0	0	0	0	0	0	0	0	0	0	7	0.09	4	0.06	2	0.05	13.15
substancep	0	0	0	0	0	0	0	0	0	0	0	0	0	0	5	0.09	2	0.03	4	0.06	2	0.05	13.18
cnidiirhizoma	0	0	0	0	0	0	0	0	0	0	1	0.08	0	0	2	0.03	4	0.05	4	0.06	2	0.05	13.22
radialnervepalsy	0	0	0	0	0	0	0	0	0	0	1	0.08	1	0.03	1	0.02	5	0.06	4	0.06	1	0.02	13.25
processing	0	0	0	0	0	0	0	0	0	0	0	0	0	0	4	0.07	4	0.05	4	0.06	1	0.02	13.18
taoism	0	0	0	0	0	0	0	0	0	0	0	0	3	0.1	1	0.02	4	0.05	4	0.06	1	0.02	13.23
epimediiherba	0	0	0	0	1	0.44	0	0	0	0	0	0	1	0.03	4	0.07	2	0.03	4	0.06	1	0.02	13.63
patent	0	0	0	0	0	0	0	0	0	0	0	0	0	0	0	0	5	0.06	3	0.05	5	0.12	13.11
anorexia	0	0	0	0	0	0	0	0	1	0.17	0	0	1	0.03	2	0.03	2	0.03	3	0.05	4	0.1	13.31
monosodiumiodoacetate	0	0	0	0	0	0	0	0	0	0	0	0	0	0	0	0	6	0.08	3	0.05	4	0.1	13.13
delirium	0	0	0	0	0	0	0	0	0	0	0	0	0	0	2	0.03	5	0.06	3	0.05	3	0.07	13.14
αmsh	0	0	0	0	0	0	0	0	0	0	0	0	0	0	3	0.05	4	0.05	3	0.05	3	0.07	13.15
eightextrameridians	0	0	0	0	0	0	0	0	0	0	1	0.08	3	0.1	1	0.02	2	0.03	3	0.05	3	0.07	13.28
hemiparesis	0	0	0	0	0	0	0	0	0	0	0	0	0	0	4	0.07	4	0.05	3	0.05	2	0.05	13.17
tapingtherapy	0	0	0	0	0	0	0	0	0	0	0	0	0	0	1	0.02	7	0.09	3	0.05	2	0.05	13.16
childhoodobesity	0	0	0	0	0	0	0	0	0	0	0	0	0	0	3	0.05	6	0.08	3	0.05	1	0.02	13.18
lung	0	0	1	0.75	0	0	2	0.97	0	0	1	0.08	0	0	3	0.05	2	0.03	3	0.05	1	0.02	14.93
samcho	0	0	0	0	0	0	2	0.97	0	0	1	0.08	1	0.03	2	0.03	3	0.04	3	0.05	1	0.02	14.2
prothrombintime	0	0	0	0	1	0.44	1	0.48	0	0	0	0	4	0.13	3	0.05	1	0.01	3	0.05	0	0	14.16
complication	0	0	0	0	0	0	0	0	0	0	0	0	1	0.03	1	0.02	5	0.06	2	0.03	4	0.1	13.14
fracture	0	0	0	0	0	0	0	0	0	0	0	0	1	0.03	1	0.02	5	0.06	2	0.03	4	0.1	13.14
ascites	0	0	0	0	0	0	0	0	0	0	0	0	0	0	5	0.09	4	0.05	2	0.03	2	0.05	13.17
pathology	1	0.35	0	0	2	0.88	0	0	0	0	1	0.08	2	0.07	2	0.03	1	0.01	2	0.03	2	0.05	14.45
chronicprostatitis	0	0	0	0	0	0	0	0	0	0	0	0	1	0.03	5	0.09	4	0.05	2	0.03	1	0.02	13.2
sex	0	0	0	0	0	0	0	0	0	0	1	0.08	0	0	2	0.03	7	0.09	2	0.03	1	0.02	13.23
heartrate	0	0	0	0	0	0	0	0	1	0.17	0	0	0	0	8	0.14	1	0.01	2	0.03	1	0.02	13.35
anemia	0	0	0	0	0	0	0	0	0	0	1	0.08	0	0	2	0.03	7	0.09	2	0.03	1	0.02	13.23
drynariaerhizoma	0	0	0	0	0	0	0	0	0	0	0	0	0	0	6	0.1	5	0.06	2	0.03	0	0	13.19
powerspectrum	0	0	0	0	0	0	0	0	2	0.34	0	0	0	0	5	0.09	4	0.05	2	0.03	0	0	13.51
meanarterialbloodpressure	0	0	0	0	0	0	0	0	0	0	0	0	0	0	3	0.05	8	0.1	2	0.03	0	0	13.18
recognition	0	0	0	0	1	0.44	0	0	0	0	1	0.08	0	0	2	0.03	5	0.06	1	0.02	3	0.07	13.63
subacutetoxicity	0	0	0	0	0	0	0	0	0	0	0	0	1	0.03	4	0.07	5	0.06	1	0.02	2	0.05	13.18
gout	0	0	0	0	0	0	0	0	1	0.17	2	0.16	0	0	0	0	8	0.1	1	0.02	1	0.02	13.45
methyleneblue	0	0	0	0	0	0	0	0	0	0	0	0	0	0	5	0.09	7	0.09	1	0.02	0	0	13.2
allergicasthma	0	0	0	0	0	0	0	0	0	0	0	0	1	0.03	5	0.09	3	0.04	0	0	4	0.1	13.16
vitiligo	0	0	0	0	0	0	0	0	1	0.17	3	0.24	1	0.03	0	0	4	0.05	0	0	4	0.1	13.49
irritablebowelsyndrome	0	0	0	0	1	0.44	0	0	1	0.17	0	0	0	0	3	0.05	5	0.06	0	0	3	0.07	13.72
tumor	0	0	0	0	0	0	0	0	0	0	0	0	3	0.1	6	0.1	3	0.04	0	0	1	0.02	13.24
cardiotoxicity	0	0	0	0	0	0	0	0	0	0	0	0	0	0	11	0.19	1	0.01	0	0	1	0.02	13.2
apoplexy	0	0	0	0	0	0	0	0	2	0.34	2	0.16	1	0.03	7	0.12	1	0.01	0	0	0	0	13.66
microscopictissue	0	0	0	0	0	0	0	0	0	0	0	0	0	0	0	0	13	0.17	0	0	0	0	13.17
spinalcord	0	0	0	0	0	0	0	0	0	0	0	0	4	0.13	6	0.1	3	0.04	0	0	0	0	13.27
holotrichia	0	0	0	0	0	0	0	0	0	0	0	0	6	0.2	5	0.09	2	0.03	0	0	0	0	13.32
bloodsugar	0	0	0	0	0	0	0	0	0	0	0	0	1	0.03	8	0.14	4	0.05	0	0	0	0	13.22
nephritis	0	0	0	0	0	0	0	0	0	0	0	0	0	0	0	0	0	0	8	0.12	4	0.1	12.12
type2diabetes	0	0	0	0	0	0	0	0	0	0	0	0	0	0	0	0	1	0.01	8	0.12	3	0.07	12.13
taegeukacupuncture	0	0	0	0	0	0	0	0	0	0	0	0	0	0	0	0	1	0.01	8	0.12	3	0.07	12.13
antiwrinkle	0	0	0	0	0	0	0	0	0	0	0	0	0	0	0	0	1	0.01	7	0.11	4	0.1	12.12
nationalhealthinsurance	0	0	0	0	0	0	0	0	0	0	0	0	0	0	0	0	3	0.04	6	0.09	3	0.07	12.13
liverfunctiontest	0	0	0	0	0	0	0	0	0	0	0	0	0	0	1	0.02	2	0.03	6	0.09	3	0.07	12.14
intracerebralhemorrhage	0	0	0	0	0	0	0	0	0	0	0	0	0	0	2	0.03	1	0.01	6	0.09	3	0.07	12.13
immunecell	0	0	0	0	0	0	0	0	0	0	0	0	0	0	1	0.02	3	0.04	6	0.09	2	0.05	12.15
laser	0	0	1	0.75	0	0	0	0	0	0	0	0	0	0	1	0.02	2	0.03	6	0.09	2	0.05	12.89
bloodflow	0	0	0	0	0	0	0	0	1	0.17	0	0	0	0	1	0.02	3	0.04	6	0.09	1	0.02	12.32
voice	0	0	0	0	0	0	0	0	0	0	0	0	0	0	0	0	5	0.06	6	0.09	1	0.02	12.15
variation	0	0	0	0	0	0	0	0	0	0	0	0	0	0	0	0	6	0.08	6	0.09	0	0	12.17
homocysteine	0	0	0	0	0	0	0	0	0	0	0	0	0	0	3	0.05	3	0.04	6	0.09	0	0	12.18
menopausalsyndrome	0	0	0	0	0	0	0	0	0	0	0	0	0	0	0	0	0	0	5	0.08	7	0.17	12.08
adverseevent	0	0	0	0	0	0	0	0	0	0	0	0	0	0	0	0	0	0	5	0.08	7	0.17	12.08
delphimethod	0	0	0	0	0	0	0	0	0	0	0	0	0	0	0	0	3	0.04	5	0.08	4	0.1	12.12
statistics	0	0	0	0	0	0	0	0	0	0	0	0	0	0	1	0.02	3	0.04	5	0.08	3	0.07	12.14
hyangyakjipseongbang	0	0	0	0	0	0	0	0	0	0	0	0	1	0.03	3	0.05	0	0	5	0.08	3	0.07	12.16
halitosis	0	0	0	0	0	0	0	0	0	0	0	0	0	0	1	0.02	4	0.05	5	0.08	2	0.05	12.15
akt	0	0	0	0	0	0	0	0	0	0	0	0	0	0	0	0	5	0.06	5	0.08	2	0.05	12.14
βamyloid	0	0	0	0	0	0	0	0	0	0	0	0	0	0	1	0.02	4	0.05	5	0.08	2	0.05	12.15
mrna	0	0	0	0	0	0	0	0	0	0	0	0	1	0.03	2	0.03	2	0.03	5	0.08	2	0.05	12.17
women	0	0	0	0	0	0	0	0	0	0	0	0	0	0	0	0	6	0.08	5	0.08	1	0.02	12.16
bodycompositionanalysis	0	0	0	0	0	0	0	0	0	0	0	0	0	0	4	0.07	3	0.04	5	0.08	0	0	12.19
ampk	0	0	0	0	0	0	0	0	0	0	0	0	0	0	0	0	0	0	4	0.06	8	0.2	12.06
lateralepicondylitis	0	0	0	0	0	0	0	0	0	0	0	0	0	0	0	0	2	0.03	4	0.06	6	0.15	12.09
boneage	0	0	0	0	0	0	0	0	0	0	0	0	0	0	0	0	3	0.04	4	0.06	5	0.12	12.1
emotion	0	0	0	0	0	0	0	0	0	0	0	0	0	0	1	0.02	2	0.03	4	0.06	5	0.12	12.11
colorectalcancer	0	0	0	0	0	0	0	0	0	0	0	0	1	0.03	2	0.03	1	0.01	4	0.06	4	0.1	12.13
amyotrophiclateralsclerosis	0	0	0	0	0	0	0	0	0	0	0	0	0	0	1	0.02	3	0.04	4	0.06	4	0.1	12.12
postherpeticneuralgia	0	0	0	0	0	0	0	0	0	0	0	0	0	0	2	0.03	3	0.04	4	0.06	3	0.07	12.13
pulseanalyzer	0	0	0	0	0	0	0	0	0	0	0	0	0	0	0	0	6	0.08	4	0.06	2	0.05	12.14
cosmetics	0	0	0	0	0	0	0	0	0	0	0	0	0	0	0	0	6	0.08	4	0.06	2	0.05	12.14
medicalrecord	0	0	0	0	0	0	0	0	0	0	0	0	1	0.03	1	0.02	5	0.06	4	0.06	1	0.02	12.17
learningandmemory	0	0	0	0	0	0	0	0	0	0	0	0	0	0	4	0.07	3	0.04	4	0.06	1	0.02	12.17
traditionalknowledge	0	0	0	0	0	0	0	0	0	0	0	0	0	0	4	0.07	3	0.04	4	0.06	1	0.02	12.17
palpitation	0	0	0	0	0	0	0	0	0	0	0	0	1	0.03	4	0.07	2	0.03	4	0.06	1	0.02	12.19
cordycepsmilitaris	0	0	0	0	0	0	0	0	0	0	0	0	0	0	4	0.07	4	0.05	4	0.06	0	0	12.18
gastricmucosallesions	0	0	0	0	0	0	0	0	0	0	0	0	2	0.07	3	0.05	3	0.04	4	0.06	0	0	12.22
outpatients	0	0	0	0	0	0	0	0	2	0.34	0	0	0	0	1	0.02	2	0.03	3	0.05	4	0.1	12.44
mitochondria	0	0	0	0	0	0	0	0	0	0	0	0	0	0	0	0	5	0.06	3	0.05	4	0.1	12.11
hemifacialspasm	0	0	0	0	0	0	0	0	0	0	0	0	1	0.03	2	0.03	4	0.05	3	0.05	2	0.05	12.16
glycyrrhizin	0	0	0	0	0	0	0	0	0	0	0	0	2	0.07	5	0.09	0	0	3	0.05	2	0.05	12.21
antifungalactivity	0	0	0	0	0	0	0	0	0	0	0	0	0	0	0	0	8	0.1	3	0.05	1	0.02	12.15
morriswatermaze	0	0	0	0	0	0	0	0	0	0	0	0	2	0.07	3	0.05	3	0.04	3	0.05	1	0.02	12.21
dongsiacupuncture	0	0	0	0	0	0	0	0	0	0	0	0	0	0	4	0.07	4	0.05	3	0.05	1	0.02	12.17
coicissemen	0	0	0	0	0	0	0	0	0	0	0	0	1	0.03	2	0.03	5	0.06	3	0.05	1	0.02	12.17
migraine	0	0	1	0.75	0	0	0	0	0	0	0	0	0	0	5	0.09	2	0.03	3	0.05	1	0.02	12.92
carthamisemen	0	0	0	0	0	0	0	0	0	0	0	0	0	0	5	0.09	3	0.04	3	0.05	1	0.02	12.18
lumbarlordosis	0	0	0	0	0	0	0	0	0	0	0	0	0	0	4	0.07	5	0.06	3	0.05	0	0	12.18
ovariectomizedrats	0	0	0	0	0	0	0	0	0	0	1	0.08	3	0.1	1	0.02	4	0.05	3	0.05	0	0	12.3
antinociceptive	0	0	0	0	0	0	0	0	0	0	0	0	0	0	0	0	9	0.12	3	0.05	0	0	12.17
corpuscavernosum	0	0	0	0	0	0	0	0	0	0	0	0	0	0	0	0	0	0	2	0.03	10	0.25	12.03
diplopia	0	0	0	0	0	0	0	0	0	0	0	0	0	0	1	0.02	2	0.03	2	0.03	7	0.17	12.08
quercetin	0	0	0	0	0	0	0	0	0	0	0	0	0	0	1	0.02	2	0.03	2	0.03	7	0.17	12.08
acanthopanaciscortex	0	0	0	0	0	0	0	0	0	0	0	0	1	0.03	1	0.02	4	0.05	2	0.03	4	0.1	12.13
eucommiaecortex	0	0	0	0	0	0	0	0	0	0	0	0	1	0.03	2	0.03	3	0.04	2	0.03	4	0.1	12.13
ramsayhuntsyndrome	0	0	0	0	0	0	0	0	0	0	0	0	0	0	2	0.03	4	0.05	2	0.03	4	0.1	12.11
prematureovarianfailure	0	0	0	0	0	0	0	0	0	0	0	0	0	0	3	0.05	3	0.04	2	0.03	4	0.1	12.12
3t3l1cell	0	0	0	0	0	0	0	0	0	0	0	0	2	0.07	1	0.02	4	0.05	2	0.03	3	0.07	12.17
coldstress	0	0	0	0	1	0.44	0	0	0	0	0	0	2	0.07	2	0.03	4	0.05	2	0.03	1	0.02	12.62
serum	1	0.35	1	0.75	0	0	0	0	0	0	3	0.24	0	0	4	0.07	0	0	2	0.03	1	0.02	13.44
complexity	0	0	0	0	0	0	0	0	0	0	0	0	0	0	6	0.1	4	0.05	2	0.03	0	0	12.18
cerebrovasculardisease	0	0	0	0	0	0	0	0	0	0	0	0	0	0	5	0.09	5	0.06	2	0.03	0	0	12.18
ecg	0	0	0	0	0	0	0	0	0	0	0	0	1	0.03	1	0.02	8	0.1	2	0.03	0	0	12.18
mechanism	0	0	0	0	0	0	0	0	0	0	0	0	4	0.13	3	0.05	2	0.03	1	0.02	2	0.05	12.23
phlegm	0	0	0	0	0	0	0	0	1	0.17	0	0	1	0.03	3	0.05	4	0.05	1	0.02	2	0.05	12.32
neurofeedback	0	0	0	0	0	0	0	0	0	0	0	0	0	0	0	0	10	0.13	1	0.02	1	0.02	12.15
invitro	0	0	0	0	0	0	0	0	0	0	0	0	0	0	3	0.05	7	0.09	1	0.02	1	0.02	12.16
essentialoil	0	0	0	0	0	0	0	0	0	0	0	0	1	0.03	1	0.02	8	0.1	1	0.02	1	0.02	12.17
clinicalobservation	0	0	0	0	1	0.44	0	0	0	0	1	0.08	4	0.13	2	0.03	2	0.03	1	0.02	1	0.02	12.73
rehmanniaeradixpreparata	0	0	0	0	0	0	0	0	0	0	0	0	0	0	7	0.12	3	0.04	1	0.02	1	0.02	12.18
cd4tcell	0	0	0	0	0	0	0	0	0	0	0	0	1	0.03	6	0.1	4	0.05	1	0.02	0	0	12.2
bacillussubtilis	0	0	0	0	0	0	0	0	0	0	0	0	0	0	1	0.02	10	0.13	1	0.02	0	0	12.17
hataedock	0	0	0	0	0	0	0	0	0	0	0	0	0	0	0	0	0	0	0	0	12	0.3	12
uterus	0	0	0	0	0	0	0	0	0	0	1	0.08	2	0.07	5	0.09	3	0.04	0	0	1	0.02	12.28
gamdutang	0	0	0	0	0	0	0	0	0	0	1	0.08	2	0.07	8	0.14	0	0	0	0	1	0.02	12.29
glutathioneperoxidase	0	0	0	0	0	0	0	0	0	0	0	0	8	0.26	1	0.02	3	0.04	0	0	0	0	12.32
radixaconiti	0	0	0	0	0	0	0	0	1	0.17	1	0.08	4	0.13	1	0.02	5	0.06	0	0	0	0	12.46
hl60	0	0	0	0	0	0	0	0	0	0	0	0	0	0	4	0.07	8	0.1	0	0	0	0	12.17
henelaser	0	0	0	0	0	0	0	0	0	0	0	0	3	0.1	7	0.12	2	0.03	0	0	0	0	12.25
analtherapy	0	0	0	0	0	0	0	0	0	0	0	0	3	0.1	9	0.16	0	0	0	0	0	0	12.26
ovulation	0	0	0	0	0	0	1	0.48	0	0	0	0	1	0.03	9	0.16	1	0.01	0	0	0	0	12.68
menorrhalgia	0	0	0	0	1	0.44	0	0	1	0.17	0	0	3	0.1	6	0.1	1	0.01	0	0	0	0	12.82
il1	0	0	0	0	0	0	0	0	0	0	0	0	0	0	10	0.17	2	0.03	0	0	0	0	12.2
th	0	0	0	0	0	0	0	0	0	0	0	0	0	0	0	0	1	0.01	10	0.15	0	0	11.16
amyotrophiclateralsclerosisals	0	0	0	0	0	0	0	0	0	0	0	0	0	0	1	0.02	1	0.01	8	0.12	1	0.02	11.15
postauricularpain	0	0	0	0	0	0	0	0	0	0	0	0	0	0	0	0	2	0.03	8	0.12	1	0.02	11.15
a549cell	0	0	0	0	0	0	0	0	0	0	0	0	0	0	1	0.02	1	0.01	8	0.12	1	0.02	11.15
membranousnephropathymn	0	0	0	0	0	0	0	0	0	0	0	0	0	0	0	0	3	0.04	8	0.12	0	0	11.16
ebm	0	0	0	0	0	0	0	0	0	0	0	0	0	0	0	0	3	0.04	8	0.12	0	0	11.16
perception	0	0	0	0	0	0	0	0	0	0	0	0	0	0	0	0	1	0.01	6	0.09	4	0.1	11.1
ncnga	0	0	0	0	0	0	0	0	0	0	0	0	0	0	0	0	1	0.01	6	0.09	4	0.1	11.1
cocaine	0	0	0	0	0	0	0	0	0	0	0	0	0	0	1	0.02	1	0.01	6	0.09	3	0.07	11.12
arachidonicacid	0	0	0	0	0	0	0	0	0	0	0	0	0	0	2	0.03	1	0.01	6	0.09	2	0.05	11.13
poststrokedepression	0	0	0	0	0	0	0	0	0	0	0	0	0	0	1	0.02	2	0.03	6	0.09	2	0.05	11.14
gardeniaefructus	0	0	0	0	0	0	0	0	0	0	0	0	0	0	2	0.03	1	0.01	6	0.09	2	0.05	11.13
brainedema	0	0	0	0	0	0	0	0	0	0	0	0	0	0	3	0.05	1	0.01	6	0.09	1	0.02	11.15
emg	0	0	0	0	0	0	0	0	0	0	0	0	0	0	4	0.07	1	0.01	6	0.09	0	0	11.17
locomotoractivity	0	0	0	0	0	0	0	0	0	0	0	0	0	0	1	0.02	4	0.05	6	0.09	0	0	11.16
shinbaropharmacopuncture	0	0	0	0	0	0	0	0	0	0	0	0	0	0	0	0	0	0	5	0.08	6	0.15	11.08
numericratingscale	0	0	0	0	0	0	0	0	0	0	0	0	0	0	0	0	0	0	5	0.08	6	0.15	11.08
nafld	0	0	0	0	0	0	0	0	0	0	0	0	0	0	0	0	0	0	5	0.08	6	0.15	11.08
oswestrydisabilityindexodi	0	0	0	0	0	0	0	0	0	0	0	0	0	0	0	0	3	0.04	5	0.08	3	0.07	11.12
chronicfatiguesyndrome	0	0	0	0	0	0	0	0	0	0	0	0	0	0	2	0.03	1	0.01	5	0.08	3	0.07	11.12
identification	0	0	0	0	0	0	0	0	0	0	0	0	0	0	2	0.03	2	0.03	5	0.08	2	0.05	11.14
height	0	0	0	0	0	0	0	0	0	0	0	0	0	0	0	0	4	0.05	5	0.08	2	0.05	11.13
middlecerebralarteryocclusion	0	0	0	0	0	0	0	0	0	0	0	0	0	0	2	0.03	3	0.04	5	0.08	1	0.02	11.15
hepatocyte	0	0	0	0	0	0	0	0	0	0	0	0	1	0.03	2	0.03	2	0.03	5	0.08	1	0.02	11.17
tunel	0	0	0	0	0	0	0	0	0	0	0	0	0	0	0	0	6	0.08	5	0.08	0	0	11.16
yoshimasutodo	0	0	0	0	0	0	0	0	0	0	0	0	0	0	0	0	6	0.08	5	0.08	0	0	11.16
utilization	0	0	0	0	0	0	0	0	0	0	0	0	0	0	0	0	1	0.01	4	0.06	6	0.15	11.07
hemeoxygenase1	0	0	0	0	0	0	0	0	0	0	0	0	0	0	0	0	3	0.04	4	0.06	4	0.1	11.1
emergencyroom	0	0	0	0	0	0	0	0	0	0	0	0	0	0	2	0.03	2	0.03	4	0.06	3	0.07	11.12
igf1	0	0	0	0	0	0	0	0	0	0	0	0	0	0	2	0.03	2	0.03	4	0.06	3	0.07	11.12
wangbing	0	0	0	0	0	0	1	0.48	0	0	0	0	0	0	2	0.03	1	0.01	4	0.06	3	0.07	11.58
paeoniaeradix	0	0	0	0	0	0	0	0	0	0	0	0	0	0	4	0.07	1	0.01	4	0.06	2	0.05	11.14
peripheralneuropathy	0	0	0	0	0	0	0	0	0	0	0	0	0	0	1	0.02	4	0.05	4	0.06	2	0.05	11.13
traumaticbraininjury	0	0	0	0	0	0	0	0	0	0	0	0	0	0	1	0.02	4	0.05	4	0.06	2	0.05	11.13
scale	0	0	0	0	0	0	0	0	0	0	0	0	0	0	0	0	5	0.06	4	0.06	2	0.05	11.12
sophoraflavescens	0	0	0	0	0	0	0	0	0	0	0	0	2	0.07	0	0	4	0.05	4	0.06	1	0.02	11.18
sensitivity	0	0	0	0	0	0	0	0	0	0	0	0	0	0	0	0	6	0.08	4	0.06	1	0.02	11.14
felursi	0	0	0	0	0	0	0	0	0	0	1	0.08	1	0.03	1	0.02	4	0.05	4	0.06	0	0	11.24
pkcα	0	0	0	0	0	0	0	0	0	0	0	0	0	0	3	0.05	4	0.05	4	0.06	0	0	11.16
arteriosclerosis	0	0	0	0	0	0	0	0	0	0	0	0	0	0	1	0.02	6	0.08	4	0.06	0	0	11.16
tgfβ	0	0	0	0	0	0	0	0	0	0	0	0	0	0	2	0.03	5	0.06	4	0.06	0	0	11.15
hydroperoxide	0	0	0	0	0	0	0	0	0	0	0	0	0	0	0	0	7	0.09	4	0.06	0	0	11.15
distribution	0	0	0	0	0	0	0	0	0	0	0	0	1	0.03	2	0.03	4	0.05	4	0.06	0	0	11.17
cardiovascularsystem	0	0	0	0	0	0	0	0	0	0	0	0	3	0.1	2	0.03	2	0.03	4	0.06	0	0	11.22
nrf2	0	0	0	0	0	0	0	0	0	0	0	0	0	0	0	0	0	0	3	0.05	8	0.2	11.05
lumbarherniatedintervertebraldisc	0	0	0	0	0	0	0	0	0	0	0	0	0	0	0	0	1	0.01	3	0.05	7	0.17	11.06
researchtrend	0	0	0	0	0	0	0	0	0	0	0	0	0	0	1	0.02	1	0.01	3	0.05	6	0.15	11.08
lllt	0	0	0	0	0	0	0	0	0	0	0	0	0	0	1	0.02	3	0.04	3	0.05	4	0.1	11.11
pft	0	0	0	0	0	0	0	0	0	0	0	0	0	0	2	0.03	3	0.04	3	0.05	3	0.07	11.12
adverseevents	0	0	0	0	0	0	0	0	0	0	0	0	0	0	0	0	5	0.06	3	0.05	3	0.07	11.11
arrhythmia	0	0	0	0	0	0	0	0	0	0	0	0	0	0	4	0.07	1	0.01	3	0.05	3	0.07	11.13
xray	0	0	0	0	0	0	0	0	0	0	0	0	1	0.03	1	0.02	3	0.04	3	0.05	3	0.07	11.14
healthinsurance	0	0	0	0	0	0	0	0	0	0	0	0	0	0	0	0	5	0.06	3	0.05	3	0.07	11.11
growthplate	0	0	0	0	0	0	0	0	0	0	0	0	0	0	4	0.07	2	0.03	3	0.05	2	0.05	11.15
anticanceractivity	0	0	0	0	0	0	0	0	0	0	0	0	1	0.03	0	0	5	0.06	3	0.05	2	0.05	11.14
alcoholicliverdisease	0	0	0	0	0	0	0	0	0	0	0	0	0	0	3	0.05	4	0.05	3	0.05	1	0.02	11.15
tsh	0	0	0	0	0	0	0	0	0	0	0	0	0	0	2	0.03	5	0.06	3	0.05	1	0.02	11.14
healthexamination	0	0	0	0	0	0	0	0	0	0	0	0	0	0	5	0.09	2	0.03	3	0.05	1	0.02	11.17
dgalactosamine	0	0	0	0	0	0	0	0	1	0.17	1	0.08	0	0	3	0.05	3	0.04	3	0.05	0	0	11.39
etiology	0	0	0	0	0	0	0	0	1	0.17	2	0.16	3	0.1	2	0.03	0	0	3	0.05	0	0	11.51
gap43	0	0	0	0	0	0	0	0	0	0	0	0	0	0	0	0	8	0.1	3	0.05	0	0	11.15
heavymetals	0	0	0	0	0	0	0	0	2	0.34	1	0.08	0	0	1	0.02	4	0.05	3	0.05	0	0	11.54
bloodletting	0	0	0	0	0	0	0	0	0	0	1	0.08	0	0	2	0.03	5	0.06	3	0.05	0	0	11.22
staphylococcusepidermidis	0	0	0	0	0	0	0	0	0	0	0	0	0	0	1	0.02	7	0.09	3	0.05	0	0	11.16
health	0	0	1	0.75	0	0	0	0	0	0	0	0	2	0.07	1	0.02	4	0.05	3	0.05	0	0	11.94
knee	0	0	0	0	0	0	0	0	0	0	0	0	1	0.03	4	0.07	3	0.04	3	0.05	0	0	11.19
infγ	0	0	0	0	0	0	0	0	0	0	0	0	0	0	3	0.05	5	0.06	3	0.05	0	0	11.16
precociouspuberty	0	0	0	0	0	0	0	0	0	0	0	0	0	0	0	0	1	0.01	2	0.03	8	0.2	11.04
fibromyalgia	0	0	0	0	0	0	0	0	0	0	0	0	0	0	1	0.02	2	0.03	2	0.03	6	0.15	11.08
healthstatus	0	0	0	0	0	0	0	0	0	0	0	0	0	0	0	0	4	0.05	2	0.03	5	0.12	11.08
antimetastasis	0	0	0	0	0	0	0	0	0	0	0	0	0	0	5	0.09	1	0.01	2	0.03	3	0.07	11.13
womac	0	0	0	0	0	0	0	0	0	0	0	0	0	0	0	0	7	0.09	2	0.03	2	0.05	11.12
selfesteem	0	0	0	0	0	0	0	0	0	0	0	0	0	0	0	0	7	0.09	2	0.03	2	0.05	11.12
acanthopanaxsenticosus	0	0	0	0	0	0	0	0	0	0	0	0	0	0	5	0.09	3	0.04	2	0.03	1	0.02	11.16
chestpain	0	0	0	0	1	0.44	0	0	0	0	0	0	2	0.07	1	0.02	4	0.05	2	0.03	1	0.02	11.61
superoxide	0	0	0	0	0	0	0	0	0	0	0	0	1	0.03	6	0.1	1	0.01	2	0.03	1	0.02	11.17
invivo	0	0	0	0	0	0	0	0	0	0	0	0	1	0.03	1	0.02	6	0.08	2	0.03	1	0.02	11.16
extract	0	0	0	0	1	0.44	0	0	0	0	0	0	1	0.03	1	0.02	5	0.06	2	0.03	1	0.02	11.58
hepatitis	0	0	0	0	1	0.44	0	0	0	0	0	0	0	0	3	0.05	4	0.05	2	0.03	1	0.02	11.57
soyosan	0	0	0	0	0	0	0	0	0	0	0	0	1	0.03	4	0.07	3	0.04	2	0.03	1	0.02	11.17
musictherapy	0	0	0	0	0	0	0	0	0	0	0	0	0	0	2	0.03	7	0.09	2	0.03	0	0	11.15
venesection	0	0	0	0	0	0	0	0	0	0	1	0.08	0	0	4	0.07	4	0.05	2	0.03	0	0	11.23
wbc	0	0	0	0	0	0	0	0	0	0	0	0	0	0	5	0.09	4	0.05	2	0.03	0	0	11.17
boviscalculus	0	0	0	0	0	0	0	0	0	0	0	0	7	0.23	1	0.02	1	0.01	2	0.03	0	0	11.29
nitrite	0	0	0	0	0	0	0	0	0	0	0	0	3	0.1	4	0.07	2	0.03	2	0.03	0	0	11.23
il12	0	0	0	0	0	0	0	0	0	0	0	0	0	0	5	0.09	4	0.05	2	0.03	0	0	11.17
liverdisease	0	0	0	0	1	0.44	1	0.48	1	0.17	0	0	3	0.1	1	0.02	2	0.03	2	0.03	0	0	12.27
dnachip	0	0	0	0	0	0	0	0	0	0	0	0	0	0	2	0.03	7	0.09	2	0.03	0	0	11.15
mpg	0	0	0	0	0	0	0	0	0	0	0	0	0	0	1	0.02	8	0.1	2	0.03	0	0	11.15
mmp	0	0	0	0	0	0	0	0	0	0	0	0	0	0	0	0	4	0.05	1	0.02	6	0.15	11.07
fivetastes	0	0	0	0	0	0	0	0	0	0	0	0	2	0.07	2	0.03	1	0.01	1	0.02	5	0.12	11.13
commoncold	0	0	0	0	0	0	0	0	0	0	0	0	1	0.03	1	0.02	4	0.05	1	0.02	4	0.1	11.12
dermatitis	0	0	0	0	0	0	0	0	0	0	1	0.08	1	0.03	0	0	4	0.05	1	0.02	4	0.1	11.18
acetylcholinesterase	0	0	0	0	0	0	0	0	0	0	0	0	0	0	3	0.05	4	0.05	1	0.02	3	0.07	11.12
ministerialfire	0	0	0	0	0	0	0	0	0	0	0	0	2	0.07	2	0.03	4	0.05	1	0.02	2	0.05	11.17
yanggyuksanhwatang	0	0	0	0	0	0	0	0	0	0	0	0	0	0	2	0.03	6	0.08	1	0.02	2	0.05	11.13
ache	0	0	0	0	0	0	0	0	0	0	0	0	0	0	2	0.03	7	0.09	1	0.02	1	0.02	11.14
lymphocyte	0	0	0	0	0	0	0	0	0	0	0	0	4	0.13	4	0.07	1	0.01	1	0.02	1	0.02	11.23
gastricmotility	0	0	0	0	0	0	1	0.48	1	0.17	0	0	2	0.07	2	0.03	3	0.04	1	0.02	1	0.02	11.81
koreanginseng	0	0	0	0	0	0	0	0	0	0	0	0	0	0	3	0.05	6	0.08	1	0.02	1	0.02	11.15
hormone	0	0	0	0	0	0	0	0	0	0	0	0	5	0.16	4	0.07	1	0.01	1	0.02	0	0	11.26
onkyungtang	0	0	0	0	0	0	0	0	0	0	0	0	4	0.13	2	0.03	4	0.05	1	0.02	0	0	11.23
leukemia	0	0	0	0	0	0	0	0	0	0	1	0.08	0	0	4	0.07	5	0.06	1	0.02	0	0	11.23
bogantang	0	0	0	0	1	0.44	2	0.97	2	0.34	2	0.16	0	0	2	0.03	1	0.01	1	0.02	0	0	12.97
s180	0	0	0	0	0	0	0	0	0	0	1	0.08	6	0.2	2	0.03	1	0.01	1	0.02	0	0	11.34
gmcsf	0	0	0	0	0	0	0	0	0	0	0	0	1	0.03	4	0.07	5	0.06	1	0.02	0	0	11.18
systemsbiology	0	0	0	0	0	0	0	0	0	0	0	0	0	0	0	0	0	0	0	0	11	0.27	11
sinusitis	0	0	0	0	0	0	0	0	0	0	0	0	1	0.03	2	0.03	3	0.04	0	0	5	0.12	11.1
chronicmildstress	0	0	0	0	0	0	0	0	0	0	0	0	0	0	5	0.09	3	0.04	0	0	3	0.07	11.13
helacells	0	0	0	0	0	0	0	0	0	0	0	0	0	0	1	0.02	10	0.13	0	0	0	0	11.15
glucoseoxidase	0	0	0	0	0	0	0	0	0	0	0	0	0	0	11	0.19	0	0	0	0	0	0	11.19
sasangin	0	0	0	0	0	0	0	0	0	0	0	0	3	0.1	1	0.02	7	0.09	0	0	0	0	11.21
rectaltemperature	0	0	0	0	0	0	0	0	0	0	0	0	2	0.07	6	0.1	3	0.04	0	0	0	0	11.21
nr	0	0	0	0	0	0	0	0	0	0	0	0	0	0	11	0.19	0	0	0	0	0	0	11.19
phagocyticactivity	0	0	0	0	0	0	0	0	1	0.17	0	0	1	0.03	5	0.09	4	0.05	0	0	0	0	11.34
learning	0	0	0	0	0	0	0	0	0	0	0	0	0	0	9	0.16	2	0.03	0	0	0	0	11.19
nankyung	0	0	0	0	0	0	0	0	1	0.17	2	0.16	6	0.2	1	0.02	1	0.01	0	0	0	0	11.56
clinicalguideline	0	0	0	0	0	0	0	0	0	0	0	0	0	0	0	0	0	0	10	0.15	0	0	10.15
yakucho	0	0	0	0	0	0	0	0	0	0	0	0	0	0	0	0	1	0.01	9	0.14	0	0	10.15
conservativeorientalmedicaltreatment	0	0	0	0	0	0	0	0	0	0	0	0	0	0	0	0	1	0.01	9	0.14	0	0	10.15
overactivebladder	0	0	0	0	0	0	0	0	0	0	0	0	0	0	0	0	1	0.01	7	0.11	2	0.05	10.12
biologicalactivity	0	0	0	0	0	0	0	0	0	0	0	0	0	0	2	0.03	0	0	7	0.11	1	0.02	10.14
genotoxicity	0	0	0	0	0	0	0	0	0	0	0	0	0	0	1	0.02	1	0.01	7	0.11	1	0.02	10.14
cationicbovineserumalbumincbsa	0	0	0	0	0	0	0	0	0	0	0	0	0	0	0	0	3	0.04	7	0.11	0	0	10.15
sikryochanyo	0	0	0	0	0	0	0	0	0	0	0	0	0	0	0	0	3	0.04	7	0.11	0	0	10.15
jinsatak	0	0	0	0	0	0	0	0	0	0	0	0	0	0	0	0	3	0.04	7	0.11	0	0	10.15
jungsongouhyulpharmacopuncture	0	0	0	0	0	0	0	0	0	0	0	0	0	0	0	0	1	0.01	6	0.09	3	0.07	10.1
antidiabetic	0	0	0	0	0	0	0	0	0	0	0	0	0	0	0	0	1	0.01	6	0.09	3	0.07	10.1
vnrs	0	0	0	0	0	0	0	0	0	0	0	0	0	0	0	0	1	0.01	6	0.09	3	0.07	10.1
idiopathicscoliosis	0	0	0	0	0	0	0	0	0	0	0	0	0	0	0	0	2	0.03	6	0.09	2	0.05	10.12
physicalactivity	0	0	0	0	0	0	0	0	0	0	0	0	0	0	1	0.02	2	0.03	6	0.09	1	0.02	10.14
elevatedplusmaze	0	0	0	0	0	0	0	0	0	0	0	0	0	0	2	0.03	1	0.01	6	0.09	1	0.02	10.13
orientalmedicalhospital	0	0	0	0	0	0	0	0	0	0	0	0	0	0	2	0.03	1	0.01	6	0.09	1	0.02	10.13
breastfeeding	0	0	0	0	0	0	0	0	0	0	0	0	0	0	0	0	3	0.04	6	0.09	1	0.02	10.13
nfatc1	0	0	0	0	0	0	0	0	0	0	0	0	0	0	0	0	1	0.01	5	0.08	4	0.1	10.09
personality	0	0	0	0	0	0	0	0	0	0	0	0	0	0	0	0	1	0.01	5	0.08	4	0.1	10.09
essentialtremor	0	0	0	0	0	0	0	0	0	0	0	0	0	0	0	0	1	0.01	5	0.08	4	0.1	10.09
lowerbackpain	0	0	0	0	0	0	0	0	0	0	0	0	0	0	0	0	1	0.01	5	0.08	4	0.1	10.09
translation	0	0	0	0	0	0	0	0	0	0	0	0	0	0	0	0	2	0.03	5	0.08	3	0.07	10.11
benignprostatichyperplasia	0	0	0	0	0	0	0	0	0	0	0	0	0	0	0	0	2	0.03	5	0.08	3	0.07	10.11
inflammatoryboweldisease	0	0	0	0	0	0	0	0	0	0	0	0	0	0	0	0	2	0.03	5	0.08	3	0.07	10.11
combinedtreatment	0	0	0	0	0	0	0	0	0	0	0	0	1	0.03	0	0	2	0.03	5	0.08	2	0.05	10.14
intestinalmotility	0	0	0	0	0	0	0	0	0	0	0	0	0	0	0	0	4	0.05	5	0.08	1	0.02	10.13
lipidprofile	0	0	0	0	0	0	0	0	0	0	0	0	0	0	0	0	4	0.05	5	0.08	1	0.02	10.13
hepatoprotection	0	0	0	0	0	0	0	0	0	0	0	0	0	0	1	0.02	3	0.04	5	0.08	1	0.02	10.14
extravasatedblood	0	0	0	0	0	0	0	0	0	0	0	0	0	0	0	0	4	0.05	5	0.08	1	0.02	10.13
panaxnotoginseng	0	0	0	0	0	0	0	0	0	0	0	0	0	0	0	0	5	0.06	5	0.08	0	0	10.14
burn	0	0	0	0	0	0	0	0	0	0	0	0	0	0	5	0.09	0	0	5	0.08	0	0	10.17
protectiveeffect	0	0	0	0	0	0	0	0	0	0	0	0	0	0	2	0.03	3	0.04	5	0.08	0	0	10.15
yijintang	0	0	0	0	0	0	0	0	1	0.17	0	0	0	0	2	0.03	2	0.03	5	0.08	0	0	10.31
interleukin	0	0	0	0	0	0	0	0	0	0	0	0	0	0	3	0.05	2	0.03	5	0.08	0	0	10.16
adipocytedifferentiation	0	0	0	0	0	0	0	0	0	0	0	0	0	0	0	0	0	0	4	0.06	6	0.15	10.06
kampomedicine	0	0	0	0	0	0	0	0	0	0	0	0	0	0	1	0.02	1	0.01	4	0.06	4	0.1	10.09
massage	0	0	0	0	0	0	0	0	0	0	0	0	1	0.03	0	0	1	0.01	4	0.06	4	0.1	10.1
euibangyoochui	0	0	0	0	0	0	0	0	0	0	0	0	1	0.03	2	0.03	0	0	4	0.06	3	0.07	10.12
waistcircumference	0	0	0	0	0	0	0	0	0	0	0	0	0	0	0	0	3	0.04	4	0.06	3	0.07	10.1
hotwaterextract	0	0	0	0	0	0	0	0	0	0	0	0	0	0	0	0	3	0.04	4	0.06	3	0.07	10.1
temporomandibularjoint	0	0	0	0	0	0	0	0	0	0	0	0	0	0	0	0	4	0.05	4	0.06	2	0.05	10.11
koreanredginseng	0	0	0	0	0	0	0	0	0	0	0	0	2	0.07	0	0	2	0.03	4	0.06	2	0.05	10.16
orientalmedicalcare	0	0	0	0	0	0	0	0	0	0	0	0	0	0	1	0.02	3	0.04	4	0.06	2	0.05	10.12
tmd	0	0	0	0	0	0	0	0	0	0	0	0	2	0.07	2	0.03	1	0.01	4	0.06	1	0.02	10.17
platycodongrandiflorum	0	0	0	0	0	0	0	0	0	0	0	0	1	0.03	3	0.05	1	0.01	4	0.06	1	0.02	10.15
musclefatigue	0	0	0	0	0	0	0	0	0	0	0	0	0	0	0	0	5	0.06	4	0.06	1	0.02	10.12
axonalregeneration	0	0	0	0	0	0	0	0	0	0	0	0	0	0	0	0	5	0.06	4	0.06	1	0.02	10.12
specificity	0	0	0	0	0	0	0	0	0	0	0	0	0	0	0	0	5	0.06	4	0.06	1	0.02	10.12
prevalence	0	0	0	0	0	0	0	0	0	0	0	0	0	0	1	0.02	5	0.06	4	0.06	0	0	10.14
pleuraleffusion	0	0	0	0	0	0	0	0	0	0	0	0	1	0.03	4	0.07	1	0.01	4	0.06	0	0	10.17
loperamide	0	0	0	0	0	0	0	0	0	0	0	0	0	0	0	0	6	0.08	4	0.06	0	0	10.14
carbachol	0	0	0	0	0	0	0	0	0	0	0	0	0	0	0	0	6	0.08	4	0.06	0	0	10.14
pharmacokinetics	0	0	0	0	0	0	0	0	0	0	0	0	0	0	1	0.02	0	0	3	0.05	6	0.15	10.07
spinalstenosis	0	0	0	0	0	0	0	0	0	0	0	0	0	0	0	0	2	0.03	3	0.05	5	0.12	10.08
febriledisease	0	0	0	0	0	0	0	0	0	0	0	0	0	0	1	0.02	3	0.04	3	0.05	3	0.07	10.11
temporomandibulardisorder	0	0	0	0	0	0	0	0	0	0	0	0	2	0.07	1	0.02	1	0.01	3	0.05	3	0.07	10.15
forsythiaefructus	0	0	0	0	0	0	0	0	0	0	0	0	0	0	0	0	4	0.05	3	0.05	3	0.07	10.1
coldheat	0	0	0	0	0	0	0	0	1	0.17	0	0	0	0	1	0.02	2	0.03	3	0.05	3	0.07	10.27
compressionfracture	0	0	0	0	0	0	0	0	0	0	0	0	0	0	1	0.02	3	0.04	3	0.05	3	0.07	10.11
serumlipid	0	0	0	0	0	0	0	0	0	0	0	0	1	0.03	2	0.03	1	0.01	3	0.05	3	0.07	10.12
smokingcessation	0	0	0	0	0	0	0	0	0	0	0	0	0	0	1	0.02	3	0.04	3	0.05	3	0.07	10.11
totalige	0	0	0	0	0	0	0	0	0	0	0	0	0	0	0	0	5	0.06	3	0.05	2	0.05	10.11
jinguiyaolue	0	0	0	0	0	0	0	0	0	0	0	0	0	0	5	0.09	0	0	3	0.05	2	0.05	10.14
licorice	0	0	0	0	0	0	0	0	0	0	0	0	0	0	1	0.02	4	0.05	3	0.05	2	0.05	10.12
c57bl6mice	0	0	0	0	0	0	0	0	0	0	0	0	0	0	0	0	5	0.06	3	0.05	2	0.05	10.11
foodintake	0	0	0	0	0	0	0	0	0	0	0	0	0	0	5	0.09	1	0.01	3	0.05	1	0.02	10.15
cuscutaesemen	0	0	0	0	0	0	0	0	0	0	1	0.08	2	0.07	1	0.02	2	0.03	3	0.05	1	0.02	10.25
acuteanklesprain	0	0	0	0	0	0	0	0	0	0	0	0	0	0	1	0.02	5	0.06	3	0.05	1	0.02	10.13
numbness	0	0	0	0	0	0	0	0	0	0	0	0	0	0	4	0.07	2	0.03	3	0.05	1	0.02	10.15
wind	0	0	0	0	0	0	0	0	0	0	3	0.24	1	0.03	2	0.03	1	0.01	3	0.05	0	0	10.36
li11	0	0	0	0	0	0	0	0	0	0	0	0	0	0	1	0.02	6	0.08	3	0.05	0	0	10.15
oligomenorrhea	0	0	0	0	0	0	0	0	0	0	0	0	0	0	2	0.03	5	0.06	3	0.05	0	0	10.14
tyrosinaseactivity	0	0	0	0	0	0	0	0	0	0	0	0	0	0	5	0.09	2	0.03	3	0.05	0	0	10.17
curcumin	0	0	0	0	0	0	0	0	0	0	0	0	0	0	0	0	7	0.09	3	0.05	0	0	10.14
splenocyte	0	0	0	0	0	0	0	0	0	0	0	0	1	0.03	5	0.09	1	0.01	3	0.05	0	0	10.18
tewl	0	0	0	0	0	0	0	0	0	0	0	0	0	0	1	0.02	6	0.08	3	0.05	0	0	10.15
skinresistancevariabilitysrv	0	0	0	0	0	0	0	0	0	0	0	0	0	0	0	0	7	0.09	3	0.05	0	0	10.14
eq5d	0	0	0	0	0	0	0	0	0	0	0	0	0	0	0	0	0	0	2	0.03	8	0.2	10.03
retrospectivestudy	0	0	0	0	0	0	0	0	0	0	0	0	0	0	0	0	0	0	2	0.03	8	0.2	10.03
muscleenergytechnique	0	0	0	0	0	0	0	0	0	0	0	0	0	0	0	0	0	0	2	0.03	8	0.2	10.03
fiveviscera	0	0	0	0	0	0	0	0	0	0	1	0.08	1	0.03	0	0	0	0	2	0.03	6	0.15	10.14
protocol	0	0	0	0	0	0	0	0	0	0	0	0	0	0	1	0.02	1	0.01	2	0.03	6	0.15	10.06
mmp1	0	0	0	0	0	0	0	0	0	0	0	0	0	0	0	0	3	0.04	2	0.03	5	0.12	10.07
antibiotics	0	0	0	0	0	0	0	0	0	0	0	0	0	0	1	0.02	3	0.04	2	0.03	4	0.1	10.09
weakchildren	0	0	0	0	0	0	0	0	0	0	0	0	0	0	2	0.03	3	0.04	2	0.03	3	0.07	10.1
paresthesia	0	0	0	0	0	0	0	0	0	0	0	0	0	0	4	0.07	1	0.01	2	0.03	3	0.07	10.11
nocturnalenuresis	0	0	0	0	0	0	0	0	0	0	0	0	0	0	1	0.02	4	0.05	2	0.03	3	0.07	10.1
dnadamage	0	0	0	0	0	0	0	0	0	0	0	0	0	0	2	0.03	3	0.04	2	0.03	3	0.07	10.1
therapy	0	0	0	0	0	0	0	0	0	0	0	0	1	0.03	3	0.05	1	0.01	2	0.03	3	0.07	10.12
climacteric	0	0	0	0	0	0	0	0	0	0	0	0	0	0	2	0.03	3	0.04	2	0.03	3	0.07	10.1
sasangconstitutiondiagnosis	0	0	0	0	0	0	0	0	0	0	0	0	1	0.03	0	0	5	0.06	2	0.03	2	0.05	10.12
phagocytosis	0	0	0	0	0	0	0	0	0	0	0	0	0	0	2	0.03	4	0.05	2	0.03	2	0.05	10.11
taeumjowitang	0	0	0	0	0	0	0	0	0	0	0	0	0	0	1	0.02	5	0.06	2	0.03	2	0.05	10.11
plantaginissemen	0	0	0	0	0	0	0	0	0	0	0	0	0	0	3	0.05	3	0.04	2	0.03	2	0.05	10.12
sopungsan	0	0	0	0	0	0	0	0	0	0	1	0.08	0	0	4	0.07	2	0.03	2	0.03	1	0.02	10.21
pinelliaerhizoma	0	0	0	0	0	0	0	0	0	0	1	0.08	0	0	3	0.05	3	0.04	2	0.03	1	0.02	10.2
freefattyacid	0	0	0	0	0	0	0	0	0	0	0	0	1	0.03	5	0.09	1	0.01	2	0.03	1	0.02	10.16
abnormaluterinebleeding	0	0	0	0	0	0	0	0	0	0	0	0	0	0	3	0.05	4	0.05	2	0.03	1	0.02	10.13
arisaematisrhizoma	0	0	0	0	0	0	0	0	0	0	1	0.08	0	0	2	0.03	4	0.05	2	0.03	1	0.02	10.19
cartilage	0	0	0	0	0	0	0	0	0	0	0	0	0	0	2	0.03	6	0.08	2	0.03	0	0	10.14
eotaxin	0	0	0	0	0	0	0	0	0	0	0	0	0	0	0	0	8	0.1	2	0.03	0	0	10.13
alcoholism	0	0	0	0	0	0	1	0.48	0	0	2	0.16	0	0	2	0.03	3	0.04	2	0.03	0	0	10.74
galactosamine	0	0	0	0	0	0	0	0	0	0	0	0	4	0.13	0	0	4	0.05	2	0.03	0	0	10.21
4dinitrochlorobenzenedncb	0	0	0	0	0	0	0	0	0	0	0	0	0	0	0	0	0	0	1	0.02	9	0.22	10.02
koreanmedicinetherapy	0	0	0	0	0	0	0	0	0	0	0	0	0	0	0	0	2	0.03	1	0.02	7	0.17	10.05
maleinfertility	0	0	0	0	0	0	0	0	0	0	2	0.16	1	0.03	0	0	4	0.05	1	0.02	2	0.05	10.26
corydalistuber	0	0	0	0	0	0	0	0	0	0	1	0.08	1	0.03	1	0.02	4	0.05	1	0.02	2	0.05	10.2
energy	0	0	0	0	0	0	0	0	0	0	0	0	0	0	1	0.02	7	0.09	1	0.02	1	0.02	10.13
aphasia	0	0	0	0	1	0.44	0	0	0	0	0	0	1	0.03	3	0.05	3	0.04	1	0.02	1	0.02	10.58
lipolysis	0	0	0	0	0	0	0	0	0	0	0	0	0	0	0	0	8	0.1	1	0.02	1	0.02	10.12
ursifel	0	0	0	0	0	0	0	0	0	0	0	0	6	0.2	1	0.02	1	0.01	1	0.02	1	0.02	10.25
stenosis	0	0	0	0	0	0	0	0	0	0	0	0	1	0.03	3	0.05	4	0.05	1	0.02	1	0.02	10.15
dnafragmentation	0	0	0	0	0	0	0	0	0	0	0	0	0	0	3	0.05	6	0.08	1	0.02	0	0	10.15
neuropeptidey	0	0	0	0	0	0	0	0	0	0	0	0	0	0	6	0.1	3	0.04	1	0.02	0	0	10.16
bronchialasthma	0	0	1	0.75	0	0	0	0	0	0	0	0	0	0	3	0.05	5	0.06	1	0.02	0	0	10.88
immunocytes	0	0	0	0	0	0	0	0	0	0	0	0	7	0.23	1	0.02	1	0.01	1	0.02	0	0	10.28
glutathionestransferase	0	0	0	0	0	0	0	0	0	0	0	0	2	0.07	4	0.07	3	0.04	1	0.02	0	0	10.2
miniscalpelacupuncture	0	0	0	0	0	0	0	0	0	0	0	0	0	0	0	0	0	0	0	0	10	0.25	10
bonemetabolism	0	0	0	0	0	0	0	0	0	0	1	0.08	0	0	2	0.03	3	0.04	0	0	4	0.1	10.15
stomach	0	0	0	0	0	0	0	0	0	0	1	0.08	0	0	3	0.05	3	0.04	0	0	3	0.07	10.17
pulserate	0	0	0	0	0	0	0	0	0	0	0	0	2	0.07	1	0.02	5	0.06	0	0	2	0.05	10.15
wipo	0	0	0	0	0	0	0	0	0	0	0	0	0	0	5	0.09	4	0.05	0	0	1	0.02	10.14
naturalkillercellactivity	0	0	0	0	0	0	0	0	0	0	0	0	4	0.13	5	0.09	0	0	0	0	1	0.02	10.22
otitismedia	0	0	0	0	0	0	0	0	0	0	2	0.16	0	0	4	0.07	3	0.04	0	0	1	0.02	10.27
adriamycin	0	0	0	0	0	0	0	0	0	0	0	0	0	0	9	0.16	0	0	0	0	1	0.02	10.16
intellectualproperty	0	0	0	0	0	0	0	0	0	0	0	0	0	0	5	0.09	4	0.05	0	0	1	0.02	10.14
palmijihwangtang	0	0	0	0	0	0	0	0	0	0	4	0.33	3	0.1	1	0.02	1	0.01	0	0	1	0.02	10.46
cox1	0	0	0	0	0	0	0	0	0	0	0	0	0	0	2	0.03	8	0.1	0	0	0	0	10.13
gynecology	0	0	0	0	0	0	0	0	0	0	1	0.08	4	0.13	2	0.03	3	0.04	0	0	0	0	10.28
cervuselaphus	0	0	0	0	0	0	0	0	0	0	0	0	2	0.07	6	0.1	2	0.03	0	0	0	0	10.2
alkalinephosphatase	0	0	0	0	0	0	0	0	0	0	0	0	1	0.03	3	0.05	6	0.08	0	0	0	0	10.16
fiveevolutivephases	0	0	0	0	0	0	0	0	0	0	0	0	7	0.23	3	0.05	0	0	0	0	0	0	10.28
pialarterialdiameter	0	0	0	0	0	0	0	0	0	0	0	0	2	0.07	5	0.09	3	0.04	0	0	0	0	10.2
differentiationofthesymptomsandsigns	0	0	0	0	0	0	0	0	0	0	0	0	0	0	0	0	10	0.13	0	0	0	0	10.13
rapd	0	0	0	0	0	0	0	0	0	0	0	0	3	0.1	5	0.09	2	0.03	0	0	0	0	10.22
moxitar	0	0	0	0	0	0	0	0	0	0	0	0	0	0	2	0.03	8	0.1	0	0	0	0	10.13
chosundynasty	0	0	0	0	0	0	0	0	0	0	1	0.08	0	0	0	0	9	0.12	0	0	0	0	10.2
anticonvulsion	0	0	0	0	0	0	0	0	3	0.52	1	0.08	4	0.13	2	0.03	0	0	0	0	0	0	10.76
chronicheadache	0	0	0	0	0	0	0	0	0	0	0	0	0	0	2	0.03	8	0.1	0	0	0	0	10.13
cd4	0	0	0	0	0	0	0	0	0	0	0	0	0	0	9	0.16	1	0.01	0	0	0	0	10.17

## Sheet: Table2-5years
Keyword / Phase (Article count, %)	Phase1 (1963~1968)		Phase2 (1969~1973)		Phase3 (1974~1978)		Phase4 (1979~1983)		Phase5 (1984~1988)		Phase6 (1989~1993)		Phase7 (1994~1998)		Phase8 (1999~2003)		Phase9 (2004~2008)		Phase10 (2009~2013)		Phase11 (2014~2018)		Sum
	283	%	134		226	%	207	%	581	%	1228	%	3045	%	5765	%	7740	%	6609	%	4058	%	29876
acupuncture	0	0	1	0.75	5	2.21	2	0.97	11	1.89	21	1.71	62	2.04	174	3.02	296	3.82	330	4.99	251	6.19	1174.4
orientalmedicine	1	0.35	3	2.24	4	1.77	3	1.45	7	1.2	9	0.73	43	1.41	57	0.99	128	1.65	163	2.47	22	0.54	440
koreanmedicine	0	0	0	0	0	0	0	0	0	0	0	0	2	0.07	6	0.1	102	1.32	285	4.31	475	11.71	870
aquaacupuncture	0	0	3	2.24	1	0.44	0	0	5	0.86	7	0.57	28	0.92	25	0.43	3	0.04	3	0.05	7	0.17	82
pharmacopuncture	0	0	0	0	0	0	0	0	0	0	0	0	0	0	0	0	21	0.27	84	1.27	104	2.56	209
cancer	0	0	1	0.75	0	0	0	0	2	0.34	0	0	5	0.16	16	0.28	25	0.32	28	0.42	19	0.47	96
lungcancer	0	0	0	0	0	0	0	0	0	0	0	0	4	0.13	7	0.12	3	0.04	16	0.24	19	0.47	49
breastcancer	0	0	0	0	0	0	0	0	0	0	0	0	3	0.1	2	0.03	13	0.17	15	0.23	12	0.3	45
gastriccancer	0	0	0	0	0	0	0	0	0	0	0	0	0	0	3	0.05	1	0.01	8	0.12	4	0.1	16
colorectalcancer	0	0	0	0	0	0	0	0	0	0	0	0	1	0.03	2	0.03	1	0.01	4	0.06	4	0.1	12
sasangconstitution	1	0.35	0	0	4	1.77	0	0	0	0	15	1.22	38	1.25	59	1.02	205	2.65	212	3.21	137	3.38	671
soyangin	0	0	0	0	0	0	0	0	0	0	2	0.16	3	0.1	15	0.26	30	0.39	34	0.51	40	0.99	124
taeeumin	0	0	0	0	0	0	0	0	0	0	6	0.49	2	0.07	11	0.19	23	0.3	31	0.47	26	0.64	99
stress	3	1.06	0	0	0	0	0	0	3	0.52	2	0.16	7	0.23	20	0.35	41	0.53	31	0.47	12	0.3	119
antiinflammation	0	0	0	0	0	0	7	3.38	6	1.03	7	0.57	8	0.26	22	0.38	86	1.11	147	2.22	94	2.32	377
patternidentification	0	0	0	0	0	0	0	0	0	0	1	0.08	2	0.07	3	0.05	22	0.28	72	1.09	61	1.5	161
psoriasis	0	0	0	0	0	0	0	0	1	0.17	0	0	0	0	6	0.1	10	0.13	14	0.21	23	0.57	54
alopecia	0	0	0	0	0	0	0	0	1	0.17	1	0.08	1	0.03	0	0	8	0.1	14	0.21	16	0.39	41
koreanmedicaltreatment	0	0	0	0	0	0	0	0	0	0	0	0	0	0	3	0.05	3	0.04	16	0.24	97	2.39	119
traditionalchinesemedicine	0	0	0	0	0	0	0	0	0	0	0	0	5	0.16	5	0.09	39	0.5	31	0.47	52	1.28	132
review	0	0	0	0	0	0	0	0	0	0	0	0	0	0	4	0.07	5	0.06	39	0.59	69	1.7	117
systematicreview	0	0	0	0	0	0	0	0	0	0	0	0	0	0	3	0.05	10	0.13	44	0.67	63	1.55	120
casereport	0	0	0	0	0	0	0	0	0	0	0	0	0	0	0	0	9	0.12	6	0.09	54	1.33	69
clinicalpracticeguideline	0	0	0	0	0	0	0	0	0	0	0	0	0	0	0	0	1	0.01	5	0.08	41	1.01	47
integrativemedicine	0	0	0	0	0	0	0	0	0	0	0	0	0	0	0	0	2	0.03	9	0.14	24	0.59	35
metaanalysis	0	0	0	0	0	0	0	0	0	0	0	0	0	0	2	0.03	1	0.01	4	0.06	27	0.67	34
toxicitytest	0	0	0	0	0	0	0	0	0	0	0	0	0	0	1	0.02	0	0	8	0.12	20	0.49	29
mibyeong	0	0	0	0	0	0	0	0	0	0	0	0	0	0	0	0	0	0	1	0.02	13	0.32	14
systemsbiology	0	0	0	0	0	0	0	0	0	0	0	0	0	0	0	0	0	0	0	0	11	0.27	11
koreanmedicinehospital	0	0	0	0	0	0	0	0	0	0	0	0	0	0	0	0	0	0	1	0.02	14	0.34	15
endotoxin	0	0	0	0	1	0.44	0	0	1	0.17	15	1.22	2	0.07	10	0.17	3	0.04	1	0.02	0	0	33
intravascularcoagulation	0	0	0	0	0	0	2	0.97	2	0.34	13	1.06	3	0.1	4	0.07	0	0	0	0	0	0	24
antioxidant	0	0	0	0	0	0	0	0	0	0	1	0.08	5	0.16	24	0.42	69	0.89	80	1.21	56	1.38	235
lipidperoxidation	0	0	0	0	0	0	0	0	0	0	0	0	18	0.59	36	0.62	20	0.26	12	0.18	4	0.1	90
lipidperoxide	0	0	0	0	0	0	0	0	0	0	0	0	10	0.33	14	0.24	3	0.04	0	0	0	0	27
xanthineoxidase	0	0	0	0	0	0	0	0	0	0	0	0	9	0.3	21	0.36	8	0.1	1	0.02	1	0.02	40
superoxidedismutase	0	0	0	0	0	0	0	0	0	0	0	0	6	0.2	10	0.17	3	0.04	4	0.06	2	0.05	25
