# Supplementary material for: Research trends in Korean medicine based on temporal and network analysis
Source: BMC Complement Altern Med. 2019 Jul 5;19:160. doi: 10.1186/s12906-019-2562-0 (PMC6612192; doi:10.1186/s12906-019-2562-0)
Supplement: Supplementary file 1 — Keyword. Full list of 41,873 keywords used in our study. Table 1. Full list of 1,123 keywords and their frequencies. Table 2. Full list of the appearance frequencies for the keywords. Figure S1-S8. All cluster images. Table2-5y. Appearance frequencies of the keywords by five-year periods. Table2-10y. Appearance frequencies of the keywords by ten-year periods. (ZIP 8463 kb) [file 12906_2019_2562_MOESM1_ESM.zip › table2R3.xlsx]

## Sheet: All
Keyword / Phase (Article count, %)	Phase1		Phase2		Phase3		Phase4		Phase5		Phase6		Sum
	643	%	498	%	1889	%	5758	%	15921	%	5167	%	29876
acupuncture	6	0.93	10	2.01	29	1.54	140	2.43	653	4.1	315	6.1	1153
koreanmedicine	0	0	0	0	0	0	4	0.07	314	1.97	552	10.68	870
sasangconstitution	5	0.78	0	0	17	0.9	63	1.09	413	2.59	173	3.35	671
herbalmedicine	2	0.31	0	0	4	0.21	41	0.71	342	2.15	259	5.01	648
obesity	0	0	2	0.4	3	0.16	40	0.69	324	2.04	128	2.48	497
orientalmedicine	8	1.24	7	1.41	17	0.9	74	1.29	299	1.88	35	0.68	440
stroke	0	0	0	0	1	0.05	72	1.25	252	1.58	53	1.03	378
antiinflammation	0	0	12	2.41	10	0.53	17	0.3	214	1.34	124	2.4	377
apoptosis	0	0	0	0	0	0	39	0.68	274	1.72	61	1.18	374
no	0	0	0	0	0	0	39	0.68	266	1.67	64	1.24	369
antioxidativeactivity	0	0	0	0	0	0	16	0.28	224	1.41	85	1.65	325
cytokine	0	0	0	0	0	0	25	0.43	237	1.49	56	1.08	318
atopicdermatitis	1	0.16	0	0	1	0.05	13	0.23	183	1.15	101	1.95	299
electroacupuncture	0	0	3	0.6	4	0.21	33	0.57	197	1.24	56	1.08	293
visualanaloguescale	0	0	0	0	0	0	8	0.14	193	1.21	88	1.7	289
moxibustion	6	0.93	7	1.41	27	1.43	50	0.87	144	0.9	50	0.97	284
heartratevariability	0	0	0	0	0	0	2	0.03	220	1.38	49	0.95	271
dongeuibogam	1	0.16	0	0	3	0.16	9	0.16	170	1.07	70	1.35	253
herbalacupuncture	0	0	0	0	5	0.26	23	0.4	203	1.28	15	0.29	246
antioxidant	0	0	0	0	1	0.05	14	0.24	155	0.97	65	1.26	235
tnfα	0	0	0	0	0	0	16	0.28	172	1.08	35	0.68	223
lowbackpain	1	0.16	2	0.4	4	0.21	33	0.57	122	0.77	49	0.95	211
pharmacopuncture	0	0	0	0	0	0	0	0	89	0.56	120	2.32	209
bellspalsy	0	0	1	0.2	5	0.26	32	0.56	109	0.68	55	1.06	202
hyperlipidemia	1	0.16	0	0	12	0.64	33	0.57	121	0.76	27	0.52	194
orientalmedicaltherapy	0	0	0	0	4	0.21	14	0.24	138	0.87	19	0.37	175
diabetes	0	0	1	0.2	3	0.16	22	0.38	114	0.72	33	0.64	173
toxicity	1	0.16	0	0	3	0.16	6	0.1	139	0.87	22	0.43	171
cox2	0	0	0	0	0	0	3	0.05	147	0.92	17	0.33	167
inflammation	0	0	1	0.2	1	0.05	4	0.07	114	0.72	46	0.89	166
chuna	0	0	1	0.2	0	0	11	0.19	97	0.61	55	1.06	164
osteoporosis	0	0	0	0	2	0.11	36	0.63	95	0.6	28	0.54	161
patternidentification	0	0	0	0	2	0.11	2	0.03	77	0.48	80	1.55	161
beevenom	0	0	0	0	2	0.11	22	0.38	102	0.64	33	0.64	159
inos	0	0	0	0	0	0	8	0.14	124	0.78	26	0.5	158
hwangjenaegyeong	2	0.31	4	0.8	13	0.69	25	0.43	82	0.52	32	0.62	158
lps	0	0	0	0	1	0.05	13	0.23	107	0.67	36	0.7	157
hypertension	1	0.16	0	0	3	0.16	28	0.49	95	0.6	29	0.56	156
asthma	2	0.31	4	0.8	1	0.05	15	0.26	110	0.69	20	0.39	152
digital infrared thermal imaging	0	0	0	0	0	0	31	0.54	93	0.58	24	0.46	148
questionnaire	0	0	0	0	0	0	3	0.05	92	0.58	42	0.81	137
rheumatoidarthritis	0	0	0	0	3	0.16	13	0.23	104	0.65	16	0.31	136
shanghanlun	2	0.31	0	0	2	0.11	16	0.28	55	0.35	61	1.18	136
traditionalchinesemedicine	0	0	0	0	0	0	6	0.1	61	0.38	65	1.26	132
trafficaccident	0	0	0	0	0	0	8	0.14	82	0.52	39	0.75	129
bodymassindex	0	0	0	0	0	0	7	0.12	92	0.58	29	0.56	128
nfκb	0	0	0	0	0	0	1	0.02	106	0.67	20	0.39	127
soyangin	0	0	0	0	2	0.11	11	0.19	64	0.4	47	0.91	124
beevenomacupuncture	0	0	0	0	1	0.05	9	0.16	81	0.51	30	0.58	121
systematicreview	0	0	0	0	0	0	0	0	47	0.3	73	1.41	120
safety	0	0	0	0	0	0	2	0.03	90	0.57	27	0.52	119
stress	3	0.47	0	0	5	0.26	19	0.33	74	0.46	18	0.35	119
koreanmedicaltreatment	0	0	0	0	0	0	3	0.05	9	0.06	107	2.07	119
ginseng	0	0	2	0.4	11	0.58	10	0.17	76	0.48	18	0.35	117
review	0	0	0	0	0	0	2	0.03	39	0.24	76	1.47	117
macrophage	0	0	0	0	0	0	6	0.1	90	0.57	20	0.39	116
ros	0	0	0	0	0	0	2	0.03	73	0.46	41	0.79	116
allergicrhinitis	0	0	2	0.4	1	0.05	8	0.14	71	0.45	33	0.64	115
st36	0	0	0	0	0	0	14	0.24	85	0.53	13	0.25	112
randomizedcontrolledtrial	0	0	0	0	1	0.05	0	0	65	0.41	46	0.89	112
meridian	2	0.31	1	0.2	4	0.21	27	0.47	68	0.43	9	0.17	111
insomnia	0	0	0	0	0	0	7	0.12	65	0.41	39	0.75	111
cytotoxicity	0	0	0	0	2	0.11	27	0.47	73	0.46	8	0.15	110
depression	0	0	0	0	0	0	8	0.14	62	0.39	36	0.7	106
oxidativestress	0	0	0	0	0	0	3	0.05	60	0.38	42	0.81	105
bloodpressure	2	0.31	2	0.4	11	0.58	36	0.63	43	0.27	11	0.21	105
cerebralinfarction	0	0	0	0	1	0.05	22	0.38	66	0.41	15	0.29	104
poisoningsymptoms	0	0	0	0	0	0	3	0.05	93	0.58	6	0.12	102
il6	0	0	0	0	0	0	11	0.19	80	0.5	11	0.21	102
herbalformula	0	0	0	0	3	0.16	13	0.23	66	0.41	20	0.39	102
poisoningtreatment	0	0	0	0	0	0	2	0.03	93	0.58	5	0.1	100
taeeumin	0	0	0	0	6	0.32	8	0.14	50	0.31	35	0.68	99
dementia	0	0	0	0	1	0.05	20	0.35	59	0.37	18	0.35	98
diagnosis	1	0.16	0	0	1	0.05	17	0.3	57	0.36	21	0.41	97
rat	0	0	0	0	0	0	9	0.16	74	0.46	13	0.25	96
anticancer	0	0	0	0	3	0.16	25	0.43	60	0.38	8	0.15	96
cancer	1	0.16	2	0.4	1	0.05	12	0.21	58	0.36	22	0.43	96
cfos	0	0	0	0	0	0	4	0.07	82	0.52	9	0.17	95
preventionagainstpoisoning	0	0	0	0	0	0	0	0	89	0.56	5	0.1	94
raw2647	0	0	0	0	0	0	3	0.05	59	0.37	31	0.6	93
il4	0	0	0	0	0	0	11	0.19	71	0.45	9	0.17	91
alzheimersdisease	0	0	0	0	0	0	7	0.12	72	0.45	11	0.21	90
acupoint	0	0	0	0	1	0.05	14	0.24	54	0.34	21	0.41	90
qigong	0	0	0	0	2	0.11	13	0.23	52	0.33	23	0.45	90
lipidperoxidation	0	0	0	0	0	0	45	0.78	37	0.23	8	0.15	90
herb	0	0	0	0	0	0	12	0.21	67	0.42	10	0.19	89
complementaryandalternativemedicine	0	0	0	0	0	0	6	0.1	61	0.38	22	0.43	89
hydrogenperoxide	0	0	0	0	0	0	16	0.28	65	0.41	7	0.14	88
clinicalstudy	0	0	0	0	0	0	15	0.26	52	0.33	21	0.41	88
autonomicnervoussystem	0	0	0	0	1	0.05	2	0.03	69	0.43	14	0.27	86
neckpain	0	0	0	0	0	0	2	0.03	59	0.37	25	0.48	86
clinicaltrial	0	0	0	0	0	0	0	0	54	0.34	30	0.58	84
osteoarthritis	1	0.16	0	0	0	0	6	0.1	43	0.27	33	0.64	83
aquaacupuncture	4	0.62	2	0.4	10	0.53	48	0.83	9	0.06	9	0.17	82
triglyceride	0	0	0	0	0	0	16	0.28	55	0.35	10	0.19	81
tyrosinase	0	0	0	0	0	0	3	0.05	62	0.39	15	0.29	80
qualityoflife	0	0	0	0	0	0	6	0.1	43	0.27	31	0.6	80
rcbf	0	0	0	0	0	0	20	0.35	56	0.35	3	0.06	79
streptozotocin	0	0	0	0	3	0.16	5	0.09	54	0.34	17	0.33	79
pain	1	0.16	1	0.2	5	0.26	11	0.19	43	0.27	18	0.35	79
pregnancy	0	0	1	0.2	11	0.58	12	0.21	42	0.26	13	0.25	79
antitumor	0	0	0	0	6	0.32	27	0.47	42	0.26	3	0.06	78
hwabyung	1	0.16	0	0	0	0	3	0.05	48	0.3	25	0.48	77
dysmenorrhea	0	0	0	0	1	0.05	4	0.07	54	0.34	17	0.33	76
scutellariaeradix	0	0	1	0.2	0	0	9	0.16	49	0.31	17	0.33	76
infertility	0	0	2	0.4	0	0	14	0.24	33	0.21	27	0.52	76
bax	0	0	0	0	0	0	5	0.09	57	0.36	11	0.21	73
fermentation	0	0	0	0	0	0	0	0	54	0.34	19	0.37	73
headache	3	0.47	1	0.2	5	0.26	12	0.21	40	0.25	11	0.21	72
cholesterol	2	0.31	0	0	1	0.05	20	0.35	40	0.25	9	0.17	72
liverdamage	4	0.62	4	0.8	2	0.11	17	0.3	38	0.24	6	0.12	71
il1β	0	0	0	0	0	0	2	0.03	61	0.38	7	0.14	70
arthritis	0	0	0	0	0	0	13	0.23	50	0.31	7	0.14	70
soeumin	0	0	0	0	2	0.11	7	0.12	46	0.29	15	0.29	70
traditionalmedicine	0	0	0	0	0	0	5	0.09	41	0.26	24	0.46	70
caspase3	0	0	0	0	0	0	2	0.03	56	0.35	11	0.21	69
bcl2	0	0	0	0	0	0	6	0.1	53	0.33	10	0.19	69
sideeffect	0	0	0	0	1	0.05	6	0.1	52	0.33	10	0.19	69
highfatdiet	0	0	0	0	0	0	4	0.07	41	0.26	24	0.46	69
casereport	0	0	0	0	0	0	0	0	15	0.09	54	1.05	69
dpph	0	0	0	0	0	0	0	0	57	0.36	10	0.19	67
acutetoxicity	0	0	0	0	3	0.16	4	0.07	51	0.32	9	0.17	67
neuroprotection	0	0	0	0	0	0	7	0.12	49	0.31	11	0.21	67
immuneresponse	0	0	0	0	10	0.53	26	0.45	31	0.19	0	0	67
ld50	0	0	0	0	0	0	2	0.03	53	0.33	11	0.21	66
pulsediagnosis	0	0	0	0	2	0.11	1	0.02	50	0.31	13	0.25	66
survey	0	0	0	0	0	0	0	0	44	0.28	22	0.43	66
analgesic	0	0	5	1	10	0.53	16	0.28	27	0.17	8	0.15	66
antiallergy	0	0	0	0	6	0.32	14	0.24	35	0.22	9	0.17	64
shoulderpain	0	0	0	0	0	0	5	0.09	40	0.25	18	0.35	63
ncngamouse	0	0	0	0	0	0	0	0	47	0.3	13	0.25	60
histamine	0	0	0	0	0	0	14	0.24	42	0.26	4	0.08	60
constitution	0	0	0	0	0	0	8	0.14	43	0.27	7	0.14	58
anxiety	0	0	0	0	1	0.05	1	0.02	40	0.25	16	0.31	58
metabolicsyndrome	0	0	0	0	0	0	0	0	37	0.23	21	0.41	58
hyungsangmedicine	0	0	0	0	0	0	1	0.02	52	0.33	4	0.08	57
antimicrobial	0	0	0	0	0	0	5	0.09	43	0.27	9	0.17	57
acne	0	0	1	0.2	2	0.11	2	0.03	34	0.21	18	0.35	57
cva	2	0.31	0	0	3	0.16	24	0.42	28	0.18	0	0	57
allergy	0	0	0	0	3	0.16	7	0.12	38	0.24	8	0.15	56
saamacupuncture	1	0.16	0	0	0	0	2	0.03	35	0.22	18	0.35	56
parkinsonsdisease	0	0	0	0	0	0	2	0.03	32	0.2	22	0.43	56
mastcell	0	0	0	0	1	0.05	7	0.12	36	0.23	11	0.21	55
thrombosis	0	0	0	0	9	0.48	18	0.31	24	0.15	4	0.08	55
functionaldyspepsia	0	0	0	0	0	0	1	0.02	39	0.24	14	0.27	54
mice	0	0	0	0	0	0	5	0.09	37	0.23	12	0.23	54
angelicaegigantisradix	0	0	0	0	1	0.05	6	0.1	31	0.19	16	0.31	54
psoriasis	0	0	0	0	1	0.05	3	0.05	24	0.15	26	0.5	54
hplc	0	0	0	0	2	0.11	8	0.14	35	0.22	8	0.15	53
standardization	1	0.16	0	0	0	0	6	0.1	29	0.18	17	0.33	53
bloodstasis	0	0	0	0	4	0.21	14	0.24	24	0.15	11	0.21	53
tinnitus	1	0.16	1	0.2	2	0.11	5	0.09	28	0.18	15	0.29	52
liver	1	0.16	2	0.4	6	0.32	11	0.19	23	0.14	9	0.17	52
ifnγ	0	0	0	0	0	0	5	0.09	45	0.28	1	0.02	51
totalcholesterol	0	0	0	0	0	0	13	0.23	35	0.22	3	0.06	51
bojungikgitang	0	0	1	0.2	7	0.37	4	0.07	30	0.19	9	0.17	51
cerebralischemia	0	0	0	0	2	0.11	19	0.33	28	0.18	2	0.04	51
mttassay	0	0	0	0	0	0	22	0.38	23	0.14	6	0.12	51
geneexpression	0	0	0	0	0	0	2	0.03	44	0.28	4	0.08	50
hepg2	0	0	0	0	0	0	5	0.09	41	0.26	4	0.08	50
peripheralfacialparalysis	0	0	0	0	1	0.05	3	0.05	34	0.21	12	0.23	50
qi	1	0.16	1	0.2	2	0.11	10	0.17	28	0.18	8	0.15	50
medicinalplants	0	0	0	0	0	0	6	0.1	23	0.14	21	0.41	50
astragaliradix	0	0	0	0	1	0.05	6	0.1	36	0.23	6	0.12	49
lungcancer	0	0	0	0	1	0.05	6	0.1	20	0.13	22	0.43	49
ige	0	0	0	0	0	0	4	0.07	40	0.25	4	0.08	48
odi	0	0	0	0	0	0	2	0.03	30	0.19	16	0.31	48
children	0	0	0	0	0	0	1	0.02	29	0.18	17	0.33	47
yinyang	1	0.16	0	0	2	0.11	13	0.23	29	0.18	2	0.04	47
clinicalpracticeguideline	0	0	0	0	0	0	0	0	5	0.03	42	0.81	47
sweetbeevenom	0	0	0	0	0	0	0	0	35	0.22	10	0.19	45
alcohol	0	0	0	0	3	0.16	4	0.07	33	0.21	5	0.1	45
vertigo	1	0.16	0	0	0	0	6	0.1	29	0.18	9	0.17	45
melanin	0	0	0	0	0	0	2	0.03	27	0.17	16	0.31	45
breastcancer	0	0	0	0	1	0.05	3	0.05	26	0.16	15	0.29	45
constipation	1	0.16	1	0.2	2	0.11	10	0.17	25	0.16	6	0.12	45
salviaemiltiorrhizaeradix	0	0	1	0.2	0	0	15	0.26	24	0.15	5	0.1	45
auricularacupuncture	0	0	1	0.2	0	0	11	0.19	24	0.15	8	0.15	44
yukmijihwangtang	1	0.16	0	0	4	0.21	7	0.12	29	0.18	2	0.04	43
bodycomposition	0	0	0	0	0	0	6	0.1	28	0.18	9	0.17	43
collagen	0	0	0	0	0	0	8	0.14	23	0.14	12	0.23	43
alt	0	0	0	0	0	0	14	0.24	23	0.14	6	0.12	43
reliability	0	0	0	0	0	0	0	0	22	0.14	21	0.41	43
atherosclerosis	0	0	0	0	1	0.05	2	0.03	33	0.21	6	0.12	42
angiogenesis	0	0	0	0	0	0	14	0.24	25	0.16	3	0.06	42
westernmedicine	0	0	0	0	2	0.11	8	0.14	24	0.15	8	0.15	42
hippocampus	0	0	0	0	0	0	4	0.07	33	0.21	4	0.08	41
osteoclast	0	0	0	0	0	0	1	0.02	28	0.18	12	0.23	41
alopecia	0	0	0	0	2	0.11	1	0.02	18	0.11	20	0.39	41
dizziness	0	0	0	0	1	0.05	8	0.14	18	0.11	14	0.27	41
prostaglandine2	0	0	0	0	0	0	1	0.02	34	0.21	5	0.1	40
melittin	0	0	0	0	0	0	6	0.1	29	0.18	5	0.1	40
edema	0	0	1	0.2	3	0.16	5	0.09	25	0.16	6	0.12	40
tonguediagnosis	0	0	0	0	0	0	5	0.09	24	0.15	11	0.21	40
thermography	0	0	0	0	1	0.05	13	0.23	23	0.14	3	0.06	40
donguisusebowon	0	0	0	0	4	0.21	7	0.12	21	0.13	8	0.15	40
samultang	0	0	1	0.2	4	0.21	16	0.28	18	0.11	1	0.02	40
xanthineoxidase	0	0	0	0	0	0	25	0.43	13	0.08	2	0.04	40
pge2	0	0	0	0	0	0	0	0	35	0.22	4	0.08	39
growth	0	0	0	0	1	0.05	5	0.09	29	0.18	4	0.08	39
qscc	0	0	0	0	1	0.05	7	0.12	27	0.17	4	0.08	39
riskfactor	0	0	0	0	0	0	9	0.16	26	0.16	4	0.08	39
fatigue	0	0	0	0	0	0	4	0.07	19	0.12	16	0.31	39
symptoms	1	0.16	1	0.2	3	0.16	6	0.1	18	0.11	10	0.19	39
diarrhea	1	0.16	2	0.4	0	0	9	0.16	24	0.15	2	0.04	38
scoliosis	0	0	0	0	0	0	10	0.17	23	0.14	5	0.1	38
p53	0	0	0	0	0	0	3	0.05	33	0.21	1	0.02	37
melanogenesis	0	0	0	0	0	0	4	0.07	29	0.18	4	0.08	37
nos	0	0	0	0	0	0	7	0.12	28	0.18	2	0.04	37
bodyweight	1	0.16	0	0	0	0	5	0.09	27	0.17	4	0.08	37
skin	0	0	0	0	1	0.05	4	0.07	23	0.14	9	0.17	37
qideficiency	0	0	0	0	0	0	0	0	20	0.13	17	0.33	37
eosinophil	0	0	0	0	0	0	2	0.03	32	0.2	2	0.04	36
microarray	0	0	0	0	0	0	1	0.02	31	0.19	4	0.08	36
glucose	0	0	0	0	0	0	3	0.05	29	0.18	4	0.08	36
aromatherapy	0	0	0	0	0	0	5	0.09	28	0.18	3	0.06	36
hominisplacenta	0	0	0	0	0	0	3	0.05	27	0.17	6	0.12	36
menopause	0	0	0	0	0	0	3	0.05	26	0.16	7	0.14	36
neuropathicpain	0	0	0	0	0	0	2	0.03	25	0.16	9	0.17	36
coptidisrhizoma	0	0	1	0.2	1	0.05	2	0.03	23	0.14	9	0.17	36
conservativetreatment	0	0	0	0	0	0	4	0.07	19	0.12	13	0.25	36
endometriosis	0	0	0	0	0	0	3	0.05	28	0.18	4	0.08	35
eeg	0	0	0	0	0	0	3	0.05	28	0.18	4	0.08	35
hepatotoxicity	0	0	0	0	1	0.05	2	0.03	27	0.17	5	0.1	35
rtpcr	0	0	0	0	0	0	6	0.1	27	0.17	2	0.04	35
coldhypersensitivity	0	0	0	0	0	0	2	0.03	22	0.14	11	0.21	35
kidney	0	0	0	0	5	0.26	8	0.14	17	0.11	5	0.1	35
integrativemedicine	0	0	0	0	0	0	0	0	8	0.05	27	0.52	35
polymorphism	0	0	0	0	0	0	1	0.02	31	0.19	2	0.04	34
cellcycle	0	0	0	0	0	0	8	0.14	24	0.15	2	0.04	34
ast	0	0	0	0	0	0	13	0.23	19	0.12	2	0.04	34
glutathione	0	0	0	0	0	0	16	0.28	18	0.11	0	0	34
il2	0	0	0	0	2	0.11	14	0.24	18	0.11	0	0	34
efficacy	1	0.16	0	0	0	0	2	0.03	17	0.11	14	0.27	34
metaanalysis	0	0	0	0	0	0	0	0	7	0.04	27	0.52	34
vegf	0	0	0	0	0	0	0	0	26	0.16	7	0.14	33
medicalhistory	0	0	0	0	0	0	0	0	25	0.16	8	0.15	33
correlation	0	0	0	0	1	0.05	2	0.03	25	0.16	5	0.1	33
indomethacin	0	0	0	0	0	0	4	0.07	23	0.14	6	0.12	33
antibacterial	0	0	1	0.2	1	0.05	0	0	20	0.13	11	0.21	33
hivd	0	0	0	0	0	0	7	0.12	20	0.13	6	0.12	33
ovalbumin	0	0	0	0	0	0	2	0.03	19	0.12	12	0.23	33
acupotomy	0	0	0	0	0	0	0	0	18	0.11	15	0.29	33
endotoxin	1	0.16	0	0	16	0.85	8	0.14	8	0.05	0	0	33
livercirrhosis	0	0	0	0	0	0	4	0.07	25	0.16	3	0.06	32
ontology	0	0	0	0	0	0	2	0.03	24	0.15	6	0.12	32
cisplatin	0	0	0	0	0	0	2	0.03	23	0.14	7	0.14	32
spinalcordinjury	0	0	0	0	0	0	4	0.07	22	0.14	6	0.12	32
aging	0	0	0	0	0	0	7	0.12	21	0.13	4	0.08	32
hypothyroidism	0	0	0	0	1	0.05	4	0.07	15	0.09	12	0.23	32
satisfaction	0	0	0	0	0	0	1	0.02	11	0.07	20	0.39	32
sod	0	0	0	0	1	0.05	1	0.02	25	0.16	4	0.08	31
whiplashinjury	0	0	0	0	0	0	3	0.05	25	0.16	3	0.06	31
antibacterialactivity	0	0	0	0	0	0	2	0.03	24	0.15	5	0.1	31
corticosterone	0	0	0	0	0	0	0	0	23	0.14	8	0.15	31
yangseng	0	0	0	0	0	0	1	0.02	21	0.13	9	0.17	31
memory	0	0	0	0	1	0.05	1	0.02	21	0.13	8	0.15	31
frozenshoulder	0	0	0	0	1	0.05	6	0.1	17	0.11	7	0.14	31
catalase	0	0	0	0	0	0	10	0.17	15	0.09	6	0.12	31
hyperthyroidism	0	0	0	0	2	0.11	9	0.16	15	0.09	5	0.1	31
leejema	1	0.16	0	0	7	0.37	10	0.17	9	0.06	4	0.08	31
pubmed	0	0	0	0	0	0	0	0	23	0.14	7	0.14	30
externaltreatment	0	0	0	0	0	0	3	0.05	23	0.14	4	0.08	30
hwangryunhaedoktang	0	0	0	0	1	0.05	1	0.02	21	0.13	7	0.14	30
bdi	0	0	0	0	0	0	1	0.02	20	0.13	9	0.17	30
tremor	0	0	0	0	0	0	4	0.07	20	0.13	6	0.12	30
panicdisorder	0	0	0	0	0	0	2	0.03	19	0.12	9	0.17	30
pulsewave	0	0	1	0.2	0	0	3	0.05	19	0.12	7	0.14	30
beevenomtherapy	0	0	0	0	0	0	6	0.1	19	0.12	5	0.1	30
rehmanniaeradix	0	0	1	0.2	1	0.05	5	0.09	17	0.11	6	0.12	30
ovariectomy	0	0	0	0	0	0	10	0.17	17	0.11	3	0.06	30
anklesprain	0	0	0	0	1	0.05	2	0.03	16	0.1	11	0.21	30
serotonin	0	0	0	0	1	0.05	6	0.1	13	0.08	10	0.19	30
treatment	0	0	1	0.2	0	0	8	0.14	10	0.06	11	0.21	30
gastriculcer	0	0	5	1	2	0.11	13	0.23	7	0.04	3	0.06	30
adipocyte	0	0	0	0	0	0	2	0.03	25	0.16	2	0.04	29
sophoraeradix	0	0	0	0	0	0	5	0.09	22	0.14	2	0.04	29
ischemia	0	0	0	0	0	0	7	0.12	22	0.14	0	0	29
cupping	0	0	0	0	1	0.05	3	0.05	20	0.13	5	0.1	29
a549	0	0	0	0	0	0	5	0.09	20	0.13	4	0.08	29
mri	0	0	0	0	0	0	2	0.03	19	0.12	8	0.15	29
leptin	0	0	0	0	0	0	3	0.05	19	0.12	7	0.14	29
vomiting	0	0	1	0.2	1	0.05	4	0.07	19	0.12	4	0.08	29
metastasis	0	0	0	0	0	0	8	0.14	18	0.11	3	0.06	29
ulcerativecolitis	0	0	0	0	0	0	2	0.03	17	0.11	10	0.19	29
osteoblast	0	0	0	0	0	0	3	0.05	17	0.11	9	0.17	29
chemotherapy	0	0	0	0	0	0	1	0.02	16	0.1	12	0.23	29
mtt	0	0	0	0	0	0	13	0.23	16	0.1	0	0	29
lipidmetabolism	0	0	3	0.6	1	0.05	6	0.1	12	0.08	7	0.14	29
toxicitytest	0	0	0	0	0	0	0	0	8	0.05	21	0.41	29
erk	0	0	0	0	0	0	0	0	26	0.16	2	0.04	28
caspase	0	0	0	0	0	0	1	0.02	25	0.16	2	0.04	28
il10	0	0	0	0	0	0	1	0.02	24	0.15	3	0.06	28
collageninducedarthritis	0	0	0	0	0	0	2	0.03	24	0.15	2	0.04	28
redginseng	0	0	1	0.2	1	0.05	0	0	22	0.14	4	0.08	28
microglia	0	0	0	0	0	0	0	0	21	0.13	7	0.14	28
weightloss	0	0	0	0	0	0	1	0.02	21	0.13	6	0.12	28
age	0	0	0	0	0	0	3	0.05	21	0.13	4	0.08	28
ryodoraku	0	0	0	0	0	0	0	0	19	0.12	9	0.17	28
skindisease	0	0	0	0	0	0	2	0.03	17	0.11	9	0.17	28
anaphylaxis	0	0	0	0	0	0	10	0.17	16	0.1	2	0.04	28
moxacombustion	0	0	0	0	1	0.05	9	0.16	15	0.09	3	0.06	28
validity	0	0	0	0	0	0	0	0	13	0.08	15	0.29	28
ccl4	0	0	0	0	0	0	3	0.05	22	0.14	2	0.04	27
sf36	0	0	0	0	0	0	0	0	21	0.13	6	0.12	27
cv12	0	0	0	0	0	0	4	0.07	19	0.12	4	0.08	27
acupoints	0	0	0	0	2	0.11	4	0.07	19	0.12	2	0.04	27
freeradical	0	0	0	0	0	0	6	0.1	18	0.11	3	0.06	27
ethanol	0	0	0	0	1	0.05	6	0.1	18	0.11	2	0.04	27
fever	1	0.16	0	0	0	0	5	0.09	17	0.11	4	0.08	27
differentiation	0	0	0	0	0	0	3	0.05	14	0.09	10	0.19	27
dncb	0	0	0	0	1	0.05	3	0.05	13	0.08	10	0.19	27
creatinine	0	0	0	0	0	0	12	0.21	12	0.08	3	0.06	27
antiobesity	0	0	0	0	0	0	0	0	9	0.06	18	0.35	27
lipidperoxide	0	0	0	0	1	0.05	20	0.35	6	0.04	0	0	27
cultivatedwildginseng	0	0	0	0	0	0	0	0	24	0.15	2	0.04	26
puerariaeradix	0	0	0	0	0	0	1	0.02	23	0.14	2	0.04	26
glycyrrhizaeradix	0	0	0	0	0	0	2	0.03	23	0.14	1	0.02	26
mucin	0	0	0	0	0	0	1	0.02	19	0.12	6	0.12	26
exercise	0	0	0	0	0	0	2	0.03	19	0.12	5	0.1	26
proliferation	0	0	0	0	0	0	5	0.09	19	0.12	2	0.04	26
carbontetrachloride	0	0	2	0.4	2	0.11	2	0.03	18	0.11	2	0.04	26
collagenase	0	0	0	0	0	0	1	0.02	16	0.1	9	0.17	26
pediatrics	0	0	0	0	0	0	3	0.05	15	0.09	8	0.15	26
postpartum	0	0	0	0	0	0	3	0.05	15	0.09	8	0.15	26
liverfunction	0	0	1	0.2	2	0.11	3	0.05	15	0.09	5	0.1	26
needleembeddingtherapy	0	0	0	0	0	0	0	0	13	0.08	13	0.25	26
youngchu	0	0	0	0	1	0.05	15	0.26	10	0.06	0	0	26
ccl	0	0	1	0.2	5	0.26	13	0.23	6	0.04	1	0.02	26
mmpi	0	0	0	0	0	0	1	0.02	24	0.15	0	0	25
ephedrasinica	0	0	0	0	0	0	1	0.02	19	0.12	5	0.1	25
bambusaecaulisinliquamen	0	0	0	0	0	0	4	0.07	19	0.12	2	0.04	25
cellviability	0	0	0	0	0	0	2	0.03	18	0.11	5	0.1	25
korea	0	0	0	0	0	0	2	0.03	17	0.11	6	0.12	25
hdlcholesterol	0	0	0	0	0	0	6	0.1	17	0.11	2	0.04	25
sipjeondaebotang	0	0	0	0	1	0.05	3	0.05	16	0.1	5	0.1	25
antiaging	0	0	0	0	0	0	2	0.03	15	0.09	8	0.15	25
rhinitis	0	0	0	0	1	0.05	3	0.05	15	0.09	6	0.12	25
mmp9	0	0	0	0	0	0	4	0.07	14	0.09	7	0.14	25
superoxidedismutase	0	0	0	0	0	0	13	0.23	9	0.06	3	0.06	25
renalfunction	0	0	0	0	9	0.48	8	0.14	6	0.04	2	0.04	25
sosihotang	0	0	0	0	1	0.05	6	0.1	4	0.03	14	0.27	25
hypoxia	0	0	0	0	0	0	1	0.02	21	0.13	2	0.04	24
cyclooxygenase	0	0	0	0	0	0	1	0.02	21	0.13	2	0.04	24
elastase	0	0	0	0	0	0	0	0	19	0.12	5	0.1	24
carrageenan	0	0	0	0	0	0	0	0	19	0.12	5	0.1	24
uterinemyoma	0	0	0	0	2	0.11	0	0	19	0.12	3	0.06	24
carthamiflos	0	0	0	0	1	0.05	3	0.05	19	0.12	1	0.02	24
druginducedliverinjury	0	0	0	0	0	0	0	0	18	0.11	6	0.12	24
gene	0	0	0	0	0	0	2	0.03	18	0.11	4	0.08	24
compound4880	0	0	0	0	0	0	4	0.07	18	0.11	2	0.04	24
forcedswimmingtest	0	0	0	0	0	0	0	0	17	0.11	7	0.14	24
database	0	0	0	0	0	0	2	0.03	17	0.11	5	0.1	24
bonemineraldensity	0	0	0	0	0	0	4	0.07	17	0.11	3	0.06	24
immunity	0	0	1	0.2	1	0.05	5	0.09	16	0.1	1	0.02	24
abdominalpain	0	0	0	0	1	0.05	4	0.07	15	0.09	4	0.08	24
casestudy	0	0	0	0	0	0	1	0.02	14	0.09	9	0.17	24
smoking	0	0	0	0	0	0	6	0.1	14	0.09	4	0.08	24
genera	0	0	0	0	0	0	0	0	13	0.08	11	0.21	24
psychotherapy	1	0.16	0	0	0	0	4	0.07	13	0.08	6	0.12	24
climactericsyndrome	0	0	0	0	1	0.05	3	0.05	10	0.06	10	0.19	24
acuterenalfailure	0	0	0	0	2	0.11	12	0.21	9	0.06	1	0.02	24
acupunctureandmoxibustion	3	0.47	3	0.6	6	0.32	4	0.07	8	0.05	0	0	24
intravascularcoagulation	0	0	2	0.4	15	0.79	7	0.12	0	0	0	0	24
splenocytes	0	0	0	0	0	0	0	0	22	0.14	1	0.02	23
antiinflammatoryactivity	0	0	0	0	0	0	0	0	15	0.09	8	0.15	23
bupleuriradix	1	0.16	0	0	1	0.05	4	0.07	15	0.09	2	0.04	23
nausea	0	0	0	0	0	0	3	0.05	14	0.09	6	0.12	23
fivephases	3	0.47	0	0	2	0.11	3	0.05	14	0.09	1	0.02	23
lumbardischerniation	0	0	0	0	0	0	1	0.02	12	0.08	10	0.19	23
allergiccontactdermatitis	0	0	0	0	1	0.05	4	0.07	9	0.06	9	0.17	23
mapkinase	0	0	0	0	0	0	0	0	22	0.14	0	0	22
peroxynitrite	0	0	0	0	0	0	1	0.02	21	0.13	0	0	22
rankl	0	0	0	0	0	0	0	0	20	0.13	2	0.04	22
mentalstress	0	0	0	0	1	0.05	0	0	20	0.13	1	0.02	22
autonomicnervesystem	1	0.16	1	0.2	0	0	0	0	20	0.13	0	0	22
staphylococcusaureus	0	0	0	0	0	0	1	0.02	17	0.11	4	0.08	22
ischemicstroke	0	0	0	0	0	0	4	0.07	17	0.11	1	0.02	22
glutamate	0	0	0	0	0	0	4	0.07	17	0.11	1	0.02	22
testosterone	0	0	0	0	0	0	4	0.07	17	0.11	1	0.02	22
adhd	0	0	0	0	0	0	0	0	16	0.1	6	0.12	22
immobilizationstress	0	0	0	0	1	0.05	3	0.05	16	0.1	2	0.04	22
streptococcusmutans	0	0	0	0	1	0.05	1	0.02	15	0.09	5	0.1	22
epilepsy	0	0	1	0.2	0	0	2	0.03	15	0.09	4	0.08	22
hotflush	0	0	0	0	0	0	0	0	14	0.09	8	0.15	22
terminology	0	0	0	0	0	0	0	0	13	0.08	9	0.17	22
urticaria	0	0	0	0	2	0.11	2	0.03	13	0.08	5	0.1	22
ldlcholesterol	0	0	0	0	0	0	6	0.1	13	0.08	3	0.06	22
gpt	0	0	0	0	2	0.11	7	0.12	13	0.08	0	0	22
plateletaggregation	0	0	0	0	0	0	9	0.16	13	0.08	0	0	22
histopathology	0	0	0	0	0	0	2	0.03	12	0.08	8	0.15	22
muscle	0	0	0	0	2	0.11	6	0.1	12	0.08	2	0.04	22
species	0	0	0	0	0	0	0	0	11	0.07	11	0.21	22
spondylolisthesis	0	0	0	0	0	0	6	0.1	9	0.06	7	0.14	22
mic	0	0	0	0	0	0	0	0	20	0.13	1	0.02	21
mcao	0	0	0	0	0	0	0	0	18	0.11	3	0.06	21
proinflammatorycytokines	0	0	0	0	0	0	0	0	17	0.11	4	0.08	21
hepatoprotective	0	0	0	0	0	0	0	0	17	0.11	4	0.08	21
immunohistochemistry	0	0	0	0	0	0	1	0.02	17	0.11	3	0.06	21
jaundice	0	0	0	0	0	0	2	0.03	17	0.11	2	0.04	21
acetaminophen	0	0	0	0	1	0.05	3	0.05	17	0.11	0	0	21
korean	0	0	0	0	0	0	1	0.02	16	0.1	4	0.08	21
face	0	0	0	0	0	0	1	0.02	16	0.1	4	0.08	21
cytotoxicactivity	0	0	0	0	0	0	3	0.05	16	0.1	2	0.04	21
diabeticnephropathy	0	0	0	0	0	0	0	0	15	0.09	6	0.12	21
loniceraeflos	0	0	0	0	0	0	1	0.02	15	0.09	5	0.1	21
ndi	0	0	0	0	0	0	0	0	14	0.09	7	0.14	21
primarydysmenorrhea	0	0	0	0	0	0	1	0.02	14	0.09	6	0.12	21
cyclophosphamide	1	0.16	0	0	1	0.05	4	0.07	14	0.09	1	0.02	21
menstruation	0	0	0	0	0	0	2	0.03	13	0.08	6	0.12	21
backpain	0	0	0	0	0	0	5	0.09	13	0.08	3	0.06	21
analgesia	0	0	1	0.2	2	0.11	3	0.05	13	0.08	2	0.04	21
juglandissemen	0	0	0	0	0	0	8	0.14	13	0.08	0	0	21
classification	0	0	0	0	0	0	3	0.05	12	0.08	6	0.12	21
estradiol	0	0	0	0	0	0	5	0.09	12	0.08	4	0.08	21
origin	0	0	0	0	1	0.05	4	0.07	11	0.07	5	0.1	21
insulin	0	0	0	0	0	0	5	0.09	10	0.06	6	0.12	21
antitumoractivity	0	0	0	0	3	0.16	6	0.1	10	0.06	2	0.04	21
alp	0	0	0	0	0	0	11	0.19	10	0.06	0	0	21
bloodglucose	1	0.16	1	0.2	1	0.05	0	0	9	0.06	9	0.17	21
boneresorption	0	0	0	0	0	0	4	0.07	9	0.06	8	0.15	21
lipid	0	0	0	0	3	0.16	7	0.12	9	0.06	2	0.04	21
ldh	0	0	0	0	0	0	12	0.21	9	0.06	0	0	21
cough	0	0	1	0.2	1	0.05	4	0.07	8	0.05	7	0.14	21
animalmodel	0	0	0	0	0	0	4	0.07	6	0.04	11	0.21	21
collageninducedarthritiscia	0	0	0	0	0	0	0	0	20	0.13	0	0	20
abdominalobesity	0	0	0	0	0	0	1	0.02	15	0.09	4	0.08	20
immunecells	0	0	0	0	0	0	4	0.07	15	0.09	1	0.02	20
footdrop	0	0	0	0	0	0	1	0.02	14	0.09	5	0.1	20
li4	0	0	0	0	0	0	5	0.09	14	0.09	1	0.02	20
pulse	0	0	0	0	0	0	5	0.09	13	0.08	2	0.04	20
postpartumcare	0	0	0	0	0	0	6	0.1	13	0.08	1	0.02	20
scoradindex	0	0	0	0	0	0	0	0	12	0.08	8	0.15	20
spleen	0	0	0	0	1	0.05	5	0.09	12	0.08	2	0.04	20
myofascialpainsyndrome	0	0	0	0	0	0	6	0.1	12	0.08	2	0.04	20
dysphagia	0	0	1	0.2	0	0	3	0.05	11	0.07	5	0.1	20
tgfβ1	0	0	0	0	0	0	2	0.03	10	0.06	8	0.15	20
dyspepsia	0	0	0	0	0	0	2	0.03	9	0.06	9	0.17	20
rehabilitation	0	0	0	0	0	0	1	0.02	8	0.05	11	0.21	20
woundhealing	1	0.16	0	0	0	0	4	0.07	8	0.05	7	0.14	20
neurotoxicity	0	0	0	0	0	0	10	0.17	8	0.05	2	0.04	20
windstroke	2	0.31	1	0.2	4	0.21	10	0.17	3	0.02	0	0	20
doxorubicin	0	0	0	0	0	0	0	0	19	0.12	0	0	19
immunoactivity	0	0	0	0	0	0	0	0	19	0.12	0	0	19
fst	0	0	0	0	0	0	0	0	18	0.11	1	0.02	19
p21	0	0	0	0	0	0	0	0	17	0.11	2	0.04	19
il8	0	0	0	0	0	0	1	0.02	17	0.11	1	0.02	19
weisymptom	0	0	0	0	0	0	0	0	16	0.1	3	0.06	19
fmri	0	0	0	0	0	0	2	0.03	16	0.1	1	0.02	19
rom	0	0	0	0	0	0	0	0	15	0.09	4	0.08	19
scalpacupuncture	0	0	0	0	0	0	1	0.02	15	0.09	3	0.06	19
dsom	0	0	0	0	0	0	0	0	14	0.09	5	0.1	19
colitis	0	0	0	0	0	0	0	0	14	0.09	5	0.1	19
liverfibrosis	0	0	0	0	1	0.05	1	0.02	14	0.09	3	0.06	19
il5	0	0	0	0	0	0	4	0.07	14	0.09	1	0.02	19
factoranalysis	0	0	0	0	0	0	5	0.09	14	0.09	0	0	19
lr3	0	0	0	0	0	0	0	0	13	0.08	6	0.12	19
cellproliferation	0	0	0	0	0	0	3	0.05	13	0.08	3	0.06	19
mda	0	0	0	0	0	0	5	0.09	13	0.08	1	0.02	19
kuppermansindex	0	0	0	0	0	0	0	0	12	0.08	7	0.14	19
hairgrowth	0	0	0	0	0	0	0	0	12	0.08	7	0.14	19
scopolamine	0	0	0	0	1	0.05	0	0	12	0.08	6	0.12	19
kneejoint	0	0	0	0	1	0.05	1	0.02	12	0.08	5	0.1	19
lifestyle	0	0	0	0	0	0	2	0.03	12	0.08	5	0.1	19
cerebralhemorrhage	0	0	0	0	0	0	6	0.1	12	0.08	1	0.02	19
ki10	0	0	0	0	0	0	0	0	11	0.07	8	0.15	19
vasculardementia	0	0	0	0	0	0	3	0.05	11	0.07	5	0.1	19
spasticity	0	0	0	0	0	0	5	0.09	11	0.07	3	0.06	19
pneumonia	0	0	0	0	1	0.05	4	0.07	10	0.06	4	0.08	19
hemiplegia	0	0	0	0	1	0.05	7	0.12	10	0.06	1	0.02	19
nonalcoholicfattyliverdisease	0	0	0	0	0	0	0	0	9	0.06	10	0.19	19
taeyangin	0	0	0	0	0	0	3	0.05	9	0.06	7	0.14	19
sevenemotions	1	0.16	0	0	0	0	4	0.07	9	0.06	5	0.1	19
bodytemperature	0	0	0	0	1	0.05	5	0.09	9	0.06	4	0.08	19
heart	0	0	1	0.2	5	0.26	3	0.05	9	0.06	1	0.02	19
manipulation	0	0	0	0	0	0	2	0.03	8	0.05	9	0.17	19
adjuvantarthritis	1	0.16	1	0.2	3	0.16	5	0.09	8	0.05	1	0.02	19
cnki	0	0	0	0	0	0	0	0	7	0.04	12	0.23	19
nrs	0	0	0	0	0	0	0	0	7	0.04	12	0.23	19
insulinresistance	0	0	0	0	0	0	0	0	7	0.04	12	0.23	19
hyperglycemia	0	0	0	0	2	0.11	5	0.09	7	0.04	5	0.1	19
alloxan	0	0	3	0.6	5	0.26	4	0.07	7	0.04	0	0	19
medicine	1	0.16	1	0.2	2	0.11	2	0.03	6	0.04	7	0.14	19
yangdorak	0	0	0	0	0	0	1	0.02	17	0.11	0	0	18
conversiondisorder	0	0	0	0	0	0	1	0.02	17	0.11	0	0	18
endothelium	0	0	0	0	0	0	2	0.03	16	0.1	0	0	18
mcf7	0	0	0	0	0	0	0	0	15	0.09	3	0.06	18
casecontrolstudy	0	0	0	0	0	0	1	0.02	15	0.09	2	0.04	18
clinicalanalysis	0	0	0	0	0	0	0	0	14	0.09	4	0.08	18
airway	0	0	0	0	0	0	0	0	14	0.09	4	0.08	18
urinaryincontinence	0	0	0	0	0	0	1	0.02	14	0.09	3	0.06	18
mapk	0	0	0	0	0	0	1	0.02	14	0.09	3	0.06	18
yeoldahansotang	0	0	0	0	0	0	0	0	13	0.08	5	0.1	18
estrogen	0	0	0	0	0	0	3	0.05	13	0.08	2	0.04	18
socheongryongtang	0	0	0	0	0	0	2	0.03	12	0.08	4	0.08	18
palmultang	1	0.16	0	0	0	0	4	0.07	12	0.08	1	0.02	18
singleoraldosetoxicity	0	0	0	0	0	0	0	0	11	0.07	7	0.14	18
lyciifructus	0	0	1	0.2	1	0.05	0	0	11	0.07	5	0.1	18
methodology	0	0	0	0	1	0.05	2	0.03	11	0.07	4	0.08	18
experimentalstudy	0	0	0	0	0	0	0	0	10	0.06	8	0.15	18
chroniclowbackpain	0	0	0	0	0	0	1	0.02	10	0.06	7	0.14	18
herpeszoster	0	0	0	0	2	0.11	1	0.02	10	0.06	5	0.1	18
polygonimultifloriradix	0	0	0	0	0	0	3	0.05	10	0.06	5	0.1	18
cobbsangle	0	0	0	0	0	0	2	0.03	9	0.06	7	0.14	18
amenorrhea	0	0	0	0	1	0.05	4	0.07	9	0.06	4	0.08	18
seborrheicdermatitis	0	0	0	0	1	0.05	1	0.02	7	0.04	9	0.17	18
leukorrhea	1	0.16	1	0.2	2	0.11	6	0.1	6	0.04	2	0.04	18
medicalrecords	0	0	0	0	0	0	3	0.05	5	0.03	10	0.19	18
eav	0	0	0	0	1	0.05	12	0.21	5	0.03	0	0	18
trigeminalneuralgia	0	0	0	0	1	0.05	5	0.09	4	0.03	8	0.15	18
antipyretic	1	0.16	5	1	2	0.11	4	0.07	4	0.03	2	0.04	18
inhibitionzone	0	0	0	0	0	0	0	0	17	0.11	0	0	17
7zonediagnosticsystem	0	0	0	0	0	0	0	0	16	0.1	1	0.02	17
relaxation	0	0	0	0	0	0	1	0.02	16	0.1	0	0	17
wildginseng	0	0	0	0	0	0	0	0	14	0.09	3	0.06	17
jnk	0	0	0	0	0	0	0	0	14	0.09	3	0.06	17
inflammatorycytokine	0	0	0	0	0	0	0	0	13	0.08	4	0.08	17
methotrexate	0	0	0	0	2	0.11	2	0.03	13	0.08	0	0	17
oculomotornervepalsy	0	0	0	0	0	0	0	0	12	0.08	5	0.1	17
carpaltunnelsyndrome	0	0	0	0	0	0	0	0	12	0.08	5	0.1	17
bmd	0	0	0	0	0	0	3	0.05	12	0.08	2	0.04	17
frequency	0	0	2	0.4	0	0	2	0.03	11	0.07	2	0.04	17
hypercholesterolemia	0	0	0	0	1	0.05	5	0.09	11	0.07	0	0	17
sasangtypology	0	0	0	0	0	0	0	0	10	0.06	7	0.14	17
dyspnea	0	0	0	0	0	0	4	0.07	10	0.06	3	0.06	17
guillainbarresyndrome	0	0	0	0	0	0	3	0.05	9	0.06	5	0.1	17
cadmium	0	0	0	0	0	0	5	0.09	9	0.06	3	0.06	17
got	0	0	0	0	2	0.11	6	0.1	9	0.06	0	0	17
gaitdisturbance	0	0	0	0	0	0	0	0	8	0.05	9	0.17	17
healthpromotion	0	0	0	0	0	0	3	0.05	8	0.05	6	0.12	17
pathogenesis	0	0	0	0	2	0.11	2	0.03	8	0.05	5	0.1	17
nephrotoxicity	0	0	0	0	0	0	6	0.1	8	0.05	3	0.06	17
disease	0	0	0	0	3	0.16	4	0.07	7	0.04	3	0.06	17
cerebralbloodflow	0	0	0	0	0	0	8	0.14	7	0.04	2	0.04	17
refluxesophagitis	0	0	0	0	0	0	0	0	5	0.03	12	0.23	17
dyslipidemia	0	0	0	0	0	0	2	0.03	5	0.03	10	0.19	17
contactdermatitis	0	0	0	0	1	0.05	2	0.03	5	0.03	9	0.17	17
aldosterone	0	0	0	0	1	0.05	13	0.23	3	0.02	0	0	17
immune	0	0	0	0	4	0.21	6	0.1	2	0.01	5	0.1	17
ovainducedasthma	0	0	0	0	0	0	0	0	16	0.1	0	0	16
artemisiaeargifolium	0	0	0	0	0	0	0	0	16	0.1	0	0	16
βhexosaminidase	0	0	0	0	0	0	0	0	15	0.09	1	0.02	16
ssanghwatang	0	0	0	0	0	0	0	0	15	0.09	1	0.02	16
keratitis	0	0	0	0	0	0	0	0	15	0.09	1	0.02	16
postpartumdisease	0	0	0	0	0	0	1	0.02	15	0.09	0	0	16
erk12	0	0	0	0	0	0	0	0	14	0.09	2	0.04	16
scl90r	0	0	0	0	0	0	0	0	14	0.09	2	0.04	16
burningacupuncturetherapy	0	0	0	0	0	0	0	0	13	0.08	3	0.06	16
meanarterialbloodpressuremabp	0	0	0	0	0	0	0	0	13	0.08	3	0.06	16
dopamine	0	0	0	0	0	0	1	0.02	13	0.08	2	0.04	16
qol	0	0	0	0	0	0	2	0.03	13	0.08	1	0.02	16
proteoglycan	0	0	0	0	0	0	0	0	12	0.08	4	0.08	16
cornifructus	0	0	0	0	0	0	0	0	12	0.08	4	0.08	16
sogal	0	0	0	0	1	0.05	1	0.02	12	0.08	2	0.04	16
weight	0	0	0	0	1	0.05	2	0.03	12	0.08	1	0.02	16
braindamage	0	0	0	0	0	0	4	0.07	12	0.08	0	0	16
rhusvernicifluastokes	0	0	0	0	0	0	0	0	11	0.07	5	0.1	16
lumbarlordoticangle	0	0	0	0	0	0	1	0.02	11	0.07	4	0.08	16
yangkyuksanhwatang	0	0	1	0.2	0	0	1	0.02	11	0.07	3	0.06	16
guibitang	0	0	0	0	0	0	2	0.03	11	0.07	3	0.06	16
clinicalapplication	0	0	0	0	1	0.05	2	0.03	11	0.07	2	0.04	16
whitening	0	0	0	0	0	0	0	0	10	0.06	6	0.12	16
stai	0	0	0	0	0	0	1	0.02	10	0.06	5	0.1	16
ticdisorder	0	0	0	0	0	0	1	0.02	10	0.06	5	0.1	16
temperature	0	0	0	0	1	0.05	3	0.05	10	0.06	2	0.04	16
cortisol	0	0	0	0	1	0.05	4	0.07	10	0.06	1	0.02	16
lonicerajaponica	0	0	0	0	0	0	1	0.02	9	0.06	6	0.12	16
hyperhidrosis	0	0	0	0	0	0	3	0.05	9	0.06	4	0.08	16
koreanherbalmedicine	0	0	0	0	0	0	3	0.05	9	0.06	4	0.08	16
indirectmoxibustion	0	0	0	0	2	0.11	2	0.03	9	0.06	3	0.06	16
meridiansystem	1	0.16	1	0.2	0	0	4	0.07	9	0.06	1	0.02	16
tritonwr1339	0	0	0	0	1	0.05	6	0.1	9	0.06	0	0	16
camp	0	0	0	0	1	0.05	6	0.1	9	0.06	0	0	16
ovariectomizedrat	0	0	0	0	0	0	7	0.12	9	0.06	0	0	16
laseracupuncture	0	0	2	0.4	1	0.05	1	0.02	8	0.05	4	0.08	16
yongdamsagantang	0	0	0	0	1	0.05	3	0.05	8	0.05	4	0.08	16
cold	0	0	0	0	3	0.16	2	0.03	8	0.05	3	0.06	16
immunomodulatory	0	0	0	0	0	0	7	0.12	8	0.05	1	0.02	16
brain	0	0	0	0	0	0	7	0.12	8	0.05	1	0.02	16
pparγ	0	0	0	0	0	0	0	0	7	0.04	9	0.17	16
literaturestudy	0	0	0	0	0	0	1	0.02	7	0.04	8	0.15	16
cerebralpalsy	0	0	0	0	0	0	3	0.05	7	0.04	6	0.12	16
immunesystem	0	0	0	0	1	0.05	4	0.07	7	0.04	4	0.08	16
strabismus	0	0	0	0	1	0.05	5	0.09	7	0.04	3	0.06	16
sagunjatang	0	0	0	0	2	0.11	6	0.1	7	0.04	1	0.02	16
myocardialcell	0	0	0	0	0	0	9	0.16	7	0.04	0	0	16
gongjindan	0	0	0	0	0	0	1	0.02	6	0.04	9	0.17	16
gastriccancer	0	0	0	0	0	0	2	0.03	6	0.04	8	0.15	16
erectiledysfunction	0	0	0	0	0	0	9	0.16	6	0.04	1	0.02	16
fibrinogen	0	0	0	0	0	0	9	0.16	5	0.03	2	0.04	16
pasi	0	0	0	0	0	0	0	0	4	0.03	12	0.23	16
koreanmedicalhistory	0	0	0	0	0	0	0	0	3	0.02	13	0.25	16
trichophytonmentagrophytes	0	0	0	0	0	0	0	0	15	0.09	0	0	15
parp	0	0	0	0	0	0	0	0	15	0.09	0	0	15
crf	0	0	0	0	0	0	0	0	14	0.09	1	0.02	15
cervipantotrichumcornu	0	0	0	0	0	0	0	0	14	0.09	1	0.02	15
ayurveda	0	0	0	0	0	0	0	0	14	0.09	1	0.02	15
cytochromep450	0	0	0	0	0	0	0	0	13	0.08	2	0.04	15
nucleusaccumbens	0	0	0	0	0	0	1	0.02	13	0.08	1	0.02	15
chronicpain	0	0	0	0	0	0	1	0.02	13	0.08	1	0.02	15
meridianmuscle	0	0	0	0	0	0	1	0.02	13	0.08	1	0.02	15
koreanorientalmedicine	0	0	0	0	0	0	2	0.03	13	0.08	0	0	15
gsh	0	0	0	0	0	0	0	0	12	0.08	3	0.06	15
heavymetal	0	0	0	0	0	0	2	0.03	12	0.08	1	0.02	15
cerebralhemodynamics	0	0	0	0	0	0	2	0.03	12	0.08	1	0.02	15
hypothalamus	0	0	0	0	1	0.05	1	0.02	12	0.08	1	0.02	15
lactatedehydrogenase	1	0.16	0	0	0	0	2	0.03	12	0.08	0	0	15
bodyshape	0	0	0	0	0	0	1	0.02	11	0.07	3	0.06	15
ataxia	0	0	0	0	0	0	2	0.03	11	0.07	2	0.04	15
bangyakhappyun	0	0	0	0	0	0	3	0.05	11	0.07	1	0.02	15
tcell	0	0	0	0	0	0	4	0.07	11	0.07	0	0	15
hepatocellularcarcinoma	0	0	0	0	0	0	1	0.02	10	0.06	4	0.08	15
drinking	0	0	0	0	0	0	2	0.03	10	0.06	3	0.06	15
ptosis	0	0	0	0	0	0	2	0.03	10	0.06	3	0.06	15
postpartumdepression	0	0	0	0	0	0	3	0.05	10	0.06	2	0.04	15
sciatica	0	0	0	0	1	0.05	3	0.05	10	0.06	1	0.02	15
ovarianfunction	0	0	1	0.2	1	0.05	3	0.05	10	0.06	0	0	15
adenomyosis	0	0	0	0	0	0	0	0	9	0.06	6	0.12	15
kneeosteoarthritis	0	0	0	0	0	0	0	0	9	0.06	6	0.12	15
kneepain	0	0	0	0	0	0	0	0	9	0.06	6	0.12	15
singledosetoxicity	0	0	0	0	0	0	0	0	9	0.06	6	0.12	15
directmoxibustion	0	0	0	0	1	0.05	0	0	9	0.06	5	0.1	15
morifolium	0	0	0	0	1	0.05	0	0	9	0.06	5	0.1	15
rheirhizoma	0	0	0	0	0	0	3	0.05	9	0.06	3	0.06	15
moschus	0	0	0	0	1	0.05	2	0.03	9	0.06	3	0.06	15
suwen	0	0	0	0	0	0	0	0	8	0.05	7	0.14	15
lumbarspinalstenosis	0	0	0	0	0	0	1	0.02	8	0.05	6	0.12	15
postmenopause	0	0	0	0	0	0	3	0.05	8	0.05	4	0.08	15
hiccup	0	0	0	0	0	0	5	0.09	8	0.05	2	0.04	15
skintemperature	0	0	0	0	0	0	6	0.1	8	0.05	1	0.02	15
acupuncturestimulation	1	0.16	1	0.2	1	0.05	4	0.07	8	0.05	0	0	15
symptomsandsigns	0	0	0	0	0	0	1	0.02	7	0.04	7	0.14	15
ultrasonography	0	0	0	0	0	0	1	0.02	7	0.04	7	0.14	15
hyperemesisgravidarum	0	0	0	0	1	0.05	3	0.05	7	0.04	4	0.08	15
sputum	0	0	0	0	0	0	5	0.09	7	0.04	3	0.06	15
injinhotang	0	0	0	0	1	0.05	4	0.07	7	0.04	3	0.06	15
gastrin	0	0	0	0	0	0	6	0.1	7	0.04	2	0.04	15
bun	0	0	0	0	0	0	6	0.1	7	0.04	2	0.04	15
catecholamine	0	0	1	0.2	3	0.16	4	0.07	7	0.04	0	0	15
alopeciaareata	0	0	0	0	1	0.05	4	0.07	6	0.04	4	0.08	15
cervicalpain	0	0	0	0	0	0	4	0.07	5	0.03	6	0.12	15
gaitanalysis	0	0	0	0	0	0	0	0	2	0.01	13	0.25	15
koreanmedicinehospital	0	0	0	0	0	0	0	0	0	0	15	0.29	15
diagnosticsystembasedonshanghanlunprovisions	0	0	0	0	0	0	0	0	0	0	15	0.29	15
ct105	0	0	0	0	0	0	0	0	14	0.09	0	0	14
sulfurdioxide	0	0	0	0	0	0	0	0	14	0.09	0	0	14
progesterone	0	0	0	0	0	0	0	0	14	0.09	0	0	14
candidaalbicans	0	0	0	0	0	0	0	0	14	0.09	0	0	14
morphologicalidentification	0	0	0	0	0	0	0	0	14	0.09	0	0	14
microtissue	0	0	0	0	0	0	0	0	14	0.09	0	0	14
gfap	0	0	0	0	0	0	0	0	13	0.08	1	0.02	14
thymocytes	0	0	0	0	0	0	1	0.02	13	0.08	0	0	14
nicotine	0	0	0	0	0	0	1	0.02	13	0.08	0	0	14
pc12cell	0	0	0	0	0	0	1	0.02	13	0.08	0	0	14
depigmentation	0	0	0	0	0	0	0	0	12	0.08	2	0.04	14
dioscoreaerhizoma	0	0	0	0	0	0	0	0	12	0.08	2	0.04	14
bdnf	0	0	0	0	0	0	0	0	11	0.07	3	0.06	14
evidencebasedmedicine	0	0	0	0	0	0	0	0	11	0.07	3	0.06	14
bangpungtongsungsan	0	0	0	0	0	0	0	0	11	0.07	3	0.06	14
th2	0	0	0	0	0	0	1	0.02	11	0.07	2	0.04	14
riskfactors	0	0	0	0	0	0	2	0.03	11	0.07	1	0.02	14
phellinuslinteus	0	0	0	0	0	0	2	0.03	11	0.07	1	0.02	14
helacell	0	0	0	0	0	0	3	0.05	11	0.07	0	0	14
trp1	0	0	0	0	0	0	0	0	10	0.06	4	0.08	14
overweight	0	0	0	0	0	0	0	0	10	0.06	4	0.08	14
sciaticnerve	0	0	0	0	0	0	1	0.02	10	0.06	3	0.06	14
evodiaefructus	0	0	0	0	0	0	1	0.02	10	0.06	3	0.06	14
dentalcaries	0	0	0	0	0	0	1	0.02	10	0.06	3	0.06	14
dysarthria	0	0	0	0	0	0	1	0.02	10	0.06	3	0.06	14
gb34	0	0	0	0	0	0	2	0.03	10	0.06	2	0.04	14
crataegifructus	0	0	0	0	0	0	2	0.03	10	0.06	2	0.04	14
vasodilation	0	0	0	0	0	0	2	0.03	10	0.06	2	0.04	14
wallenbergssyndrome	0	0	0	0	0	0	3	0.05	10	0.06	1	0.02	14
tcd	0	0	0	0	0	0	4	0.07	10	0.06	0	0	14
elderly	0	0	0	0	0	0	0	0	9	0.06	5	0.1	14
qualitycontrol	0	0	0	0	0	0	0	0	9	0.06	5	0.1	14
pruritus	0	0	0	0	0	0	1	0.02	9	0.06	4	0.08	14
chronicobstructivepulmonarydisease	0	0	0	0	0	0	1	0.02	9	0.06	4	0.08	14
hysterectomy	0	0	0	0	0	0	1	0.02	9	0.06	4	0.08	14
phellodendricortex	0	0	1	0.2	0	0	1	0.02	9	0.06	3	0.06	14
persicaesemen	0	0	0	0	0	0	2	0.03	9	0.06	3	0.06	14
banhasasimtang	0	0	0	0	1	0.05	1	0.02	9	0.06	3	0.06	14
perspiration	0	0	0	0	0	0	3	0.05	9	0.06	2	0.04	14
platycodiradix	0	0	0	0	0	0	3	0.05	9	0.06	2	0.04	14
cheongsimyeonjatang	0	0	0	0	0	0	0	0	8	0.05	6	0.12	14
chroniccough	0	0	0	0	0	0	0	0	8	0.05	6	0.12	14
preventivemedicine	0	0	0	0	0	0	0	0	8	0.05	6	0.12	14
mapks	0	0	0	0	0	0	0	0	8	0.05	6	0.12	14
acupressure	0	0	0	0	0	0	1	0.02	8	0.05	5	0.1	14
herbaldrug	0	0	0	0	0	0	1	0.02	8	0.05	5	0.1	14
menopausaldisorder	0	0	0	0	0	0	1	0.02	8	0.05	5	0.1	14
gamisoyosan	0	0	0	0	1	0.05	2	0.03	8	0.05	3	0.06	14
china	0	0	0	0	1	0.05	3	0.05	8	0.05	2	0.04	14
prognosis	0	0	0	0	0	0	4	0.07	8	0.05	2	0.04	14
blood	1	0.16	0	0	1	0.05	3	0.05	8	0.05	1	0.02	14
hepatoxicity	0	0	0	0	1	0.05	5	0.09	8	0.05	0	0	14
suddensensorineuralhearingloss	0	0	0	0	0	0	0	0	7	0.04	7	0.14	14
morphology	0	0	1	0.2	0	0	0	0	7	0.04	6	0.12	14
nnos	0	0	0	0	0	0	1	0.02	7	0.04	6	0.12	14
ganodermalucidum	0	0	0	0	1	0.05	0	0	7	0.04	6	0.12	14
externalapplication	0	0	0	0	0	0	1	0.02	7	0.04	6	0.12	14
stability	0	0	0	0	0	0	2	0.03	7	0.04	5	0.1	14
evaluation	0	0	0	0	0	0	3	0.05	7	0.04	4	0.08	14
cinnamomicortex	0	0	0	0	0	0	4	0.07	7	0.04	3	0.06	14
antistress	1	0.16	0	0	1	0.05	4	0.07	7	0.04	1	0.02	14
centralnervoussystem	0	0	0	0	1	0.05	5	0.09	7	0.04	1	0.02	14
myopia	0	0	0	0	2	0.11	2	0.03	6	0.04	4	0.08	14
lasertherapy	0	0	0	0	1	0.05	2	0.03	5	0.03	6	0.12	14
oryeongsan	1	0.16	0	0	1	0.05	0	0	4	0.03	8	0.15	14
mibyeong	0	0	0	0	0	0	0	0	0	0	14	0.27	14
microscopictissue	0	0	0	0	0	0	0	0	13	0.08	0	0	13
p38	0	0	0	0	0	0	0	0	13	0.08	0	0	13
silymarin	0	0	0	0	0	0	0	0	12	0.08	1	0.02	13
meanarterialbloodpressure	0	0	0	0	0	0	0	0	12	0.08	1	0.02	13
orientalmedicinemusictherapy	0	0	0	0	0	0	0	0	12	0.08	1	0.02	13
sleep	0	0	0	0	0	0	0	0	11	0.07	2	0.04	13
processing	0	0	0	0	0	0	0	0	11	0.07	2	0.04	13
migration	0	0	0	0	0	0	0	0	11	0.07	2	0.04	13
anemia	0	0	0	0	1	0.05	0	0	11	0.07	1	0.02	13
drynariaerhizoma	0	0	0	0	0	0	2	0.03	11	0.07	0	0	13
bloodsugar	0	0	0	0	0	0	2	0.03	11	0.07	0	0	13
chemokine	0	0	0	0	0	0	0	0	10	0.06	3	0.06	13
chiropractic	0	0	0	0	0	0	0	0	10	0.06	3	0.06	13
chronicfatigue	0	0	0	0	0	0	0	0	10	0.06	3	0.06	13
ascites	0	0	0	0	0	0	1	0.02	10	0.06	2	0.04	13
childhoodobesity	0	0	0	0	0	0	2	0.03	10	0.06	1	0.02	13
powerspectrum	0	0	2	0.4	0	0	1	0.02	10	0.06	0	0	13
monosodiumiodoacetate	0	0	0	0	0	0	0	0	9	0.06	4	0.08	13
uvb	0	0	0	0	0	0	0	0	9	0.06	4	0.08	13
ojeoksan	0	0	0	0	0	0	1	0.02	9	0.06	3	0.06	13
tapingtherapy	0	0	0	0	0	0	1	0.02	9	0.06	3	0.06	13
gastrodiaerhizoma	0	0	0	0	0	0	1	0.02	9	0.06	3	0.06	13
radialnervepalsy	0	0	0	0	1	0.05	1	0.02	9	0.06	2	0.04	13
balance	0	0	0	0	1	0.05	1	0.02	9	0.06	2	0.04	13
subacutetoxicity	0	0	0	0	0	0	2	0.03	9	0.06	2	0.04	13
cnidiirhizoma	0	0	0	0	1	0.05	1	0.02	9	0.06	2	0.04	13
gout	0	0	1	0.2	2	0.11	0	0	9	0.06	1	0.02	13
tumor	0	0	0	0	1	0.05	2	0.03	9	0.06	1	0.02	13
methyleneblue	0	0	0	0	0	0	3	0.05	9	0.06	1	0.02	13
sex	0	0	0	0	1	0.05	2	0.03	9	0.06	1	0.02	13
pattern	0	0	0	0	0	0	0	0	8	0.05	5	0.1	13
schizophrenia	0	0	0	0	0	0	0	0	8	0.05	5	0.1	13
dextransulfatesodium	0	0	0	0	0	0	0	0	8	0.05	5	0.1	13
patent	0	0	0	0	0	0	0	0	8	0.05	5	0.1	13
cognitivefunction	0	0	0	0	0	0	0	0	8	0.05	5	0.1	13
complication	0	0	0	0	1	0.05	0	0	8	0.05	4	0.08	13
meditation	0	0	0	0	0	0	2	0.03	8	0.05	3	0.06	13
chronicprostatitis	0	0	0	0	1	0.05	3	0.05	8	0.05	1	0.02	13
cardiotoxicity	0	0	0	0	0	0	4	0.07	8	0.05	1	0.02	13
antidepressant	0	0	0	0	0	0	0	0	7	0.04	6	0.12	13
hominisplacentapharmacopuncture	0	0	0	0	0	0	0	0	7	0.04	6	0.12	13
education	0	0	0	0	0	0	1	0.02	7	0.04	5	0.1	13
delirium	0	0	0	0	0	0	2	0.03	7	0.04	4	0.08	13
fracture	0	0	0	0	0	0	2	0.03	7	0.04	4	0.08	13
recognition	1	0.16	0	0	1	0.05	0	0	7	0.04	4	0.08	13
hemiparesis	0	0	0	0	0	0	3	0.05	7	0.04	3	0.06	13
substancep	0	0	0	0	0	0	3	0.05	7	0.04	3	0.06	13
αmsh	0	0	0	0	0	0	3	0.05	7	0.04	3	0.06	13
taoism	0	0	0	0	0	0	4	0.07	7	0.04	2	0.04	13
sweat	0	0	0	0	1	0.05	4	0.07	7	0.04	1	0.02	13
samcho	0	0	2	0.4	1	0.05	2	0.03	7	0.04	1	0.02	13
heartrate	0	0	0	0	1	0.05	4	0.07	7	0.04	1	0.02	13
spinalcord	0	0	0	0	0	0	6	0.1	7	0.04	0	0	13
adipogenesis	0	0	0	0	0	0	0	0	6	0.04	7	0.14	13
tensiontypeheadache	0	0	0	0	0	0	1	0.02	6	0.04	6	0.12	13
anorexia	0	0	0	0	1	0.05	1	0.02	6	0.04	5	0.1	13
lung	1	0.16	2	0.4	1	0.05	1	0.02	6	0.04	2	0.04	13
apoplexy	0	0	2	0.4	2	0.11	3	0.05	6	0.04	0	0	13
radialpulse	0	0	0	0	0	0	0	0	5	0.03	8	0.15	13
irritablebowelsyndrome	1	0.16	1	0.2	0	0	3	0.05	5	0.03	3	0.06	13
pathology	3	0.47	0	0	2	0.11	1	0.02	5	0.03	2	0.04	13
epimediiherba	1	0.16	0	0	0	0	5	0.09	5	0.03	2	0.04	13
warmneedling	0	0	0	0	0	0	0	0	4	0.03	9	0.17	13
waterextract	0	0	0	0	2	0.11	1	0.02	4	0.03	6	0.12	13
allergicasthma	0	0	0	0	0	0	5	0.09	4	0.03	4	0.08	13
vitiligo	0	0	0	0	4	0.21	1	0.02	4	0.03	4	0.08	13
prothrombintime	1	0.16	1	0.2	0	0	7	0.12	4	0.03	0	0	13
enos	0	0	0	0	0	0	0	0	3	0.02	10	0.19	13
herniatedintervertebraldisc	0	0	0	0	0	0	3	0.05	3	0.02	7	0.14	13
eightextrameridians	0	0	0	0	1	0.05	4	0.07	3	0.02	5	0.1	13
holotrichia	0	0	0	0	0	0	10	0.17	3	0.02	0	0	13
bodycompositionanalysis	0	0	0	0	0	0	0	0	12	0.08	0	0	12
bacillussubtilis	0	0	0	0	0	0	0	0	12	0.08	0	0	12
neurofeedback	0	0	0	0	0	0	0	0	11	0.07	1	0.02	12
variation	0	0	0	0	0	0	0	0	11	0.07	1	0.02	12
antifungalactivity	0	0	0	0	0	0	0	0	11	0.07	1	0.02	12
women	0	0	0	0	0	0	0	0	11	0.07	1	0.02	12
learningandmemory	0	0	0	0	0	0	0	0	11	0.07	1	0.02	12
lumbarlordosis	0	0	0	0	0	0	1	0.02	11	0.07	0	0	12
complexity	0	0	0	0	0	0	1	0.02	11	0.07	0	0	12
homocysteine	0	0	0	0	0	0	1	0.02	11	0.07	0	0	12
ecg	0	0	0	0	0	0	1	0.02	11	0.07	0	0	12
akt	0	0	0	0	0	0	0	0	10	0.06	2	0.04	12
pulseanalyzer	0	0	0	0	0	0	0	0	10	0.06	2	0.04	12
antinociceptive	0	0	0	0	0	0	0	0	10	0.06	2	0.04	12
voice	0	0	0	0	0	0	0	0	10	0.06	2	0.04	12
invitro	0	0	0	0	0	0	1	0.02	10	0.06	1	0.02	12
bloodflow	0	0	0	0	1	0.05	0	0	10	0.06	1	0.02	12
cordycepsmilitaris	0	0	0	0	0	0	2	0.03	10	0.06	0	0	12
hl60	0	0	0	0	0	0	2	0.03	10	0.06	0	0	12
cerebrovasculardisease	0	0	0	0	0	0	2	0.03	10	0.06	0	0	12
nationalhealthinsurance	0	0	0	0	0	0	0	0	9	0.06	3	0.06	12
cosmetics	0	0	0	0	0	0	0	0	9	0.06	3	0.06	12
immunecell	0	0	0	0	0	0	1	0.02	9	0.06	2	0.04	12
coicissemen	0	0	0	0	0	0	2	0.03	9	0.06	1	0.02	12
essentialoil	0	0	0	0	0	0	2	0.03	9	0.06	1	0.02	12
cd4tcell	0	0	0	0	0	0	3	0.05	9	0.06	0	0	12
type2diabetes	0	0	0	0	0	0	0	0	8	0.05	4	0.08	12
statistics	0	0	0	0	0	0	0	0	8	0.05	4	0.08	12
antiwrinkle	0	0	0	0	0	0	0	0	8	0.05	4	0.08	12
halitosis	0	0	0	0	0	0	1	0.02	8	0.05	3	0.06	12
βamyloid	0	0	0	0	0	0	1	0.02	8	0.05	3	0.06	12
intracerebralhemorrhage	0	0	0	0	0	0	1	0.02	8	0.05	3	0.06	12
medicalrecord	0	0	0	0	0	0	2	0.03	8	0.05	2	0.04	12
laser	1	0.16	0	0	0	0	1	0.02	8	0.05	2	0.04	12
hemifacialspasm	0	0	0	0	0	0	2	0.03	8	0.05	2	0.04	12
phlegm	0	0	1	0.2	0	0	1	0.02	8	0.05	2	0.04	12
rehmanniaeradixpreparata	0	0	0	0	0	0	3	0.05	8	0.05	1	0.02	12
il1	0	0	0	0	0	0	4	0.07	8	0.05	0	0	12
delphimethod	0	0	0	0	0	0	0	0	7	0.04	5	0.1	12
boneage	0	0	0	0	0	0	0	0	7	0.04	5	0.1	12
emotion	0	0	0	0	0	0	0	0	7	0.04	5	0.1	12
mitochondria	0	0	0	0	0	0	0	0	7	0.04	5	0.1	12
postherpeticneuralgia	0	0	0	0	0	0	1	0.02	7	0.04	4	0.08	12
dongsiacupuncture	0	0	0	0	0	0	1	0.02	7	0.04	4	0.08	12
ramsayhuntsyndrome	0	0	0	0	0	0	1	0.02	7	0.04	4	0.08	12
liverfunctiontest	0	0	0	0	0	0	1	0.02	7	0.04	4	0.08	12
traditionalknowledge	0	0	0	0	0	0	2	0.03	7	0.04	3	0.06	12
morriswatermaze	0	0	0	0	0	0	3	0.05	7	0.04	2	0.04	12
carthamisemen	0	0	0	0	0	0	3	0.05	7	0.04	2	0.04	12
palpitation	0	0	0	0	0	0	4	0.07	7	0.04	1	0.02	12
ovariectomizedrats	0	0	0	0	1	0.05	4	0.07	7	0.04	0	0	12
nephritis	0	0	0	0	0	0	0	0	6	0.04	6	0.12	12
taegeukacupuncture	0	0	0	0	0	0	0	0	6	0.04	6	0.12	12
amyotrophiclateralsclerosis	0	0	0	0	0	0	1	0.02	6	0.04	5	0.1	12
prematureovarianfailure	0	0	0	0	0	0	1	0.02	6	0.04	5	0.1	12
acanthopanaciscortex	0	0	0	0	0	0	2	0.03	6	0.04	4	0.08	12
coldstress	1	0.16	0	0	0	0	3	0.05	6	0.04	2	0.04	12
gastricmucosallesions	0	0	0	0	0	0	5	0.09	6	0.04	1	0.02	12
lateralepicondylitis	0	0	0	0	0	0	0	0	5	0.03	7	0.14	12
adverseevent	0	0	0	0	0	0	0	0	5	0.03	7	0.14	12
eucommiaecortex	0	0	0	0	0	0	2	0.03	5	0.03	5	0.1	12
outpatients	0	0	1	0.2	1	0.05	1	0.02	5	0.03	4	0.08	12
mrna	0	0	0	0	0	0	3	0.05	5	0.03	4	0.08	12
glycyrrhizin	0	0	0	0	0	0	5	0.09	5	0.03	2	0.04	12
migraine	1	0.16	0	0	0	0	5	0.09	5	0.03	1	0.02	12
radixaconiti	0	0	0	0	2	0.11	5	0.09	5	0.03	0	0	12
menorrhalgia	1	0.16	1	0.2	0	0	5	0.09	5	0.03	0	0	12
menopausalsyndrome	0	0	0	0	0	0	0	0	4	0.03	8	0.15	12
diplopia	0	0	0	0	0	0	1	0.02	4	0.03	7	0.14	12
quercetin	0	0	0	0	0	0	1	0.02	4	0.03	7	0.14	12
colorectalcancer	0	0	0	0	0	0	3	0.05	4	0.03	5	0.1	12
hyangyakjipseongbang	0	0	0	0	0	0	3	0.05	4	0.03	5	0.1	12
3t3l1cell	0	0	0	0	0	0	3	0.05	4	0.03	5	0.1	12
mechanism	0	0	0	0	0	0	5	0.09	4	0.03	3	0.06	12
uterus	0	0	0	0	1	0.05	6	0.1	4	0.03	1	0.02	12
henelaser	0	0	0	0	0	0	8	0.14	4	0.03	0	0	12
clinicalobservation	1	0.16	0	0	1	0.05	6	0.1	3	0.02	1	0.02	12
glutathioneperoxidase	0	0	0	0	0	0	9	0.16	3	0.02	0	0	12
analtherapy	0	0	0	0	0	0	9	0.16	3	0.02	0	0	12
ovulation	0	0	1	0.2	0	0	8	0.14	3	0.02	0	0	12
serum	2	0.31	0	0	3	0.16	4	0.07	2	0.01	1	0.02	12
gamdutang	0	0	0	0	2	0.11	7	0.12	2	0.01	1	0.02	12
corpuscavernosum	0	0	0	0	0	0	0	0	1	0.01	11	0.21	12
ampk	0	0	0	0	0	0	0	0	1	0.01	11	0.21	12
hataedock	0	0	0	0	0	0	0	0	0	0	12	0.23	12
helacells	0	0	0	0	0	0	0	0	11	0.07	0	0	11
musictherapy	0	0	0	0	0	0	0	0	11	0.07	0	0	11
gap43	0	0	0	0	0	0	0	0	11	0.07	0	0	11
locomotoractivity	0	0	0	0	0	0	0	0	11	0.07	0	0	11
arteriosclerosis	0	0	0	0	0	0	0	0	11	0.07	0	0	11
staphylococcusepidermidis	0	0	0	0	0	0	0	0	11	0.07	0	0	11
membranousnephropathymn	0	0	0	0	0	0	0	0	11	0.07	0	0	11
tgfβ	0	0	0	0	0	0	0	0	11	0.07	0	0	11
hydroperoxide	0	0	0	0	0	0	0	0	11	0.07	0	0	11
th	0	0	0	0	0	0	0	0	11	0.07	0	0	11
mpg	0	0	0	0	0	0	0	0	11	0.07	0	0	11
ebm	0	0	0	0	0	0	0	0	11	0.07	0	0	11
infγ	0	0	0	0	0	0	0	0	11	0.07	0	0	11
tunel	0	0	0	0	0	0	0	0	10	0.06	1	0.02	11
pkcα	0	0	0	0	0	0	0	0	10	0.06	1	0.02	11
a549cell	0	0	0	0	0	0	0	0	10	0.06	1	0.02	11
yoshimasutodo	0	0	0	0	0	0	0	0	10	0.06	1	0.02	11
koreanginseng	0	0	0	0	0	0	0	0	10	0.06	1	0.02	11
learning	0	0	0	0	0	0	1	0.02	10	0.06	0	0	11
dnachip	0	0	0	0	0	0	1	0.02	10	0.06	0	0	11
postauricularpain	0	0	0	0	0	0	0	0	9	0.06	2	0.04	11
height	0	0	0	0	0	0	0	0	9	0.06	2	0.04	11
yanggyuksanhwatang	0	0	0	0	0	0	0	0	9	0.06	2	0.04	11
sensitivity	0	0	0	0	0	0	0	0	9	0.06	2	0.04	11
brainedema	0	0	0	0	0	0	1	0.02	9	0.06	1	0.02	11
ache	0	0	0	0	0	0	1	0.02	9	0.06	1	0.02	11
tsh	0	0	0	0	0	0	1	0.02	9	0.06	1	0.02	11
acanthopanaxsenticosus	0	0	0	0	0	0	1	0.02	9	0.06	1	0.02	11
invivo	0	0	0	0	0	0	1	0.02	9	0.06	1	0.02	11
glucoseoxidase	0	0	0	0	0	0	2	0.03	9	0.06	0	0	11
wbc	0	0	0	0	0	0	2	0.03	9	0.06	0	0	11
bloodletting	0	0	0	0	1	0.05	1	0.02	9	0.06	0	0	11
il12	0	0	0	0	0	0	2	0.03	9	0.06	0	0	11
distribution	0	0	0	0	0	0	2	0.03	9	0.06	0	0	11
amyotrophiclateralsclerosisals	0	0	0	0	0	0	0	0	8	0.05	3	0.06	11
emergencyroom	0	0	0	0	0	0	0	0	8	0.05	3	0.06	11
pft	0	0	0	0	0	0	0	0	8	0.05	3	0.06	11
traumaticbraininjury	0	0	0	0	0	0	0	0	8	0.05	3	0.06	11
womac	0	0	0	0	0	0	0	0	8	0.05	3	0.06	11
selfesteem	0	0	0	0	0	0	0	0	8	0.05	3	0.06	11
adverseevents	0	0	0	0	0	0	0	0	8	0.05	3	0.06	11
oswestrydisabilityindexodi	0	0	0	0	0	0	0	0	8	0.05	3	0.06	11
healthinsurance	0	0	0	0	0	0	0	0	8	0.05	3	0.06	11
scale	0	0	0	0	0	0	0	0	8	0.05	3	0.06	11
paeoniaeradix	0	0	0	0	0	0	1	0.02	8	0.05	2	0.04	11
poststrokedepression	0	0	0	0	0	0	1	0.02	8	0.05	2	0.04	11
middlecerebralarteryocclusion	0	0	0	0	0	0	2	0.03	8	0.05	1	0.02	11
hepatocyte	0	0	0	0	0	0	2	0.03	8	0.05	1	0.02	11
felursi	0	0	0	0	1	0.05	2	0.03	8	0.05	0	0	11
venesection	0	0	0	0	1	0.05	2	0.03	8	0.05	0	0	11
heavymetals	0	0	0	0	3	0.16	0	0	8	0.05	0	0	11
sasangin	0	0	0	0	2	0.11	1	0.02	8	0.05	0	0	11
rectaltemperature	0	0	0	0	0	0	3	0.05	8	0.05	0	0	11
leukemia	0	0	0	0	1	0.05	2	0.03	8	0.05	0	0	11
perception	0	0	0	0	0	0	0	0	7	0.04	4	0.08	11
cocaine	0	0	0	0	0	0	0	0	7	0.04	4	0.08	11
ncnga	0	0	0	0	0	0	0	0	7	0.04	4	0.08	11
hemeoxygenase1	0	0	0	0	0	0	0	0	7	0.04	4	0.08	11
peripheralneuropathy	0	0	0	0	0	0	1	0.02	7	0.04	3	0.06	11
identification	0	0	0	0	0	0	1	0.02	7	0.04	3	0.06	11
igf1	0	0	0	0	0	0	1	0.02	7	0.04	3	0.06	11
acetylcholinesterase	0	0	0	0	0	0	1	0.02	7	0.04	3	0.06	11
chronicmildstress	0	0	0	0	0	0	1	0.02	7	0.04	3	0.06	11
anticanceractivity	0	0	0	0	0	0	1	0.02	7	0.04	3	0.06	11
xray	0	0	0	0	0	0	1	0.02	7	0.04	3	0.06	11
growthplate	0	0	0	0	0	0	2	0.03	7	0.04	2	0.04	11
sophoraflavescens	0	0	0	0	0	0	2	0.03	7	0.04	2	0.04	11
extract	1	0.16	0	0	0	0	1	0.02	7	0.04	2	0.04	11
alcoholicliverdisease	0	0	0	0	0	0	3	0.05	7	0.04	1	0.02	11
health	1	0.16	0	0	0	0	2	0.03	7	0.04	1	0.02	11
nr	0	0	0	0	0	0	4	0.07	7	0.04	0	0	11
phagocyticactivity	0	0	1	0.2	0	0	3	0.05	7	0.04	0	0	11
gmcsf	0	0	0	0	0	0	4	0.07	7	0.04	0	0	11
healthstatus	0	0	0	0	0	0	0	0	6	0.04	5	0.1	11
emg	0	0	0	0	0	0	3	0.05	6	0.04	2	0.04	11
ministerialfire	0	0	0	0	0	0	3	0.05	6	0.04	2	0.04	11
dgalactosamine	0	0	0	0	2	0.11	2	0.03	6	0.04	1	0.02	11
chestpain	1	0.16	0	0	0	0	3	0.05	6	0.04	1	0.02	11
soyosan	0	0	0	0	0	0	4	0.07	6	0.04	1	0.02	11
knee	0	0	0	0	0	0	5	0.09	6	0.04	0	0	11
cardiovascularsystem	0	0	0	0	0	0	5	0.09	6	0.04	0	0	11
researchtrend	0	0	0	0	0	0	0	0	5	0.03	6	0.12	11
fibromyalgia	0	0	0	0	0	0	0	0	5	0.03	6	0.12	11
mmp	0	0	0	0	0	0	0	0	5	0.03	6	0.12	11
utilization	0	0	0	0	0	0	0	0	5	0.03	6	0.12	11
sinusitis	0	0	0	0	0	0	1	0.02	5	0.03	5	0.1	11
lllt	0	0	0	0	0	0	1	0.02	5	0.03	5	0.1	11
gardeniaefructus	0	0	0	0	0	0	1	0.02	5	0.03	5	0.1	11
commoncold	0	0	0	0	0	0	2	0.03	5	0.03	4	0.08	11
wangbing	0	0	1	0.2	0	0	2	0.03	5	0.03	3	0.06	11
hepatitis	1	0.16	0	0	0	0	3	0.05	5	0.03	2	0.04	11
onkyungtang	0	0	0	0	1	0.05	5	0.09	5	0.03	0	0	11
lumbarherniatedintervertebraldisc	0	0	0	0	0	0	0	0	4	0.03	7	0.14	11
arachidonicacid	0	0	0	0	0	0	1	0.02	4	0.03	6	0.12	11
chronicfatiguesyndrome	0	0	0	0	0	0	2	0.03	4	0.03	5	0.1	11
dermatitis	0	0	0	0	2	0.11	0	0	4	0.03	5	0.1	11
antimetastasis	0	0	0	0	0	0	4	0.07	4	0.03	3	0.06	11
healthexamination	0	0	0	0	0	0	4	0.07	4	0.03	3	0.06	11
superoxide	0	0	0	0	0	0	6	0.1	4	0.03	1	0.02	11
gastricmotility	0	0	1	0.2	1	0.05	4	0.07	4	0.03	1	0.02	11
nitrite	0	0	0	0	0	0	7	0.12	4	0.03	0	0	11
liverdisease	1	0.16	2	0.4	0	0	4	0.07	4	0.03	0	0	11
nafld	0	0	0	0	0	0	0	0	3	0.02	8	0.15	11
arrhythmia	0	0	0	0	0	0	3	0.05	3	0.02	5	0.1	11
fivetastes	0	0	0	0	0	0	3	0.05	3	0.02	5	0.1	11
etiology	0	0	1	0.2	3	0.16	2	0.03	3	0.02	2	0.04	11
hormone	0	0	0	0	0	0	8	0.14	3	0.02	0	0	11
boviscalculus	0	0	0	0	0	0	8	0.14	3	0.02	0	0	11
bogantang	1	0.16	3	0.6	3	0.16	1	0.02	3	0.02	0	0	11
s180	0	0	0	0	1	0.05	7	0.12	3	0.02	0	0	11
precociouspuberty	0	0	0	0	0	0	0	0	2	0.01	9	0.17	11
lymphocyte	0	0	0	0	0	0	8	0.14	2	0.01	1	0.02	11
nankyung	0	0	1	0.2	7	0.37	1	0.02	2	0.01	0	0	11
nrf2	0	0	0	0	0	0	0	0	1	0.01	10	0.19	11
shinbaropharmacopuncture	0	0	0	0	0	0	0	0	1	0.01	10	0.19	11
numericratingscale	0	0	0	0	0	0	0	0	0	0	11	0.21	11
systemsbiology	0	0	0	0	0	0	0	0	0	0	11	0.21	11
cox1	0	0	0	0	0	0	0	0	10	0.06	0	0	10
eotaxin	0	0	0	0	0	0	0	0	10	0.06	0	0	10
panaxnotoginseng	0	0	0	0	0	0	0	0	10	0.06	0	0	10
cationicbovineserumalbumincbsa	0	0	0	0	0	0	0	0	10	0.06	0	0	10
sikryochanyo	0	0	0	0	0	0	0	0	10	0.06	0	0	10
jinsatak	0	0	0	0	0	0	0	0	10	0.06	0	0	10
curcumin	0	0	0	0	0	0	0	0	10	0.06	0	0	10
differentiationofthesymptomsandsigns	0	0	0	0	0	0	0	0	10	0.06	0	0	10
yakucho	0	0	0	0	0	0	0	0	10	0.06	0	0	10
loperamide	0	0	0	0	0	0	0	0	10	0.06	0	0	10
carbachol	0	0	0	0	0	0	0	0	10	0.06	0	0	10
conservativeorientalmedicaltreatment	0	0	0	0	0	0	0	0	10	0.06	0	0	10
tewl	0	0	0	0	0	0	0	0	10	0.06	0	0	10
acuteanklesprain	0	0	0	0	0	0	0	0	9	0.06	1	0.02	10
musclefatigue	0	0	0	0	0	0	0	0	9	0.06	1	0.02	10
lipolysis	0	0	0	0	0	0	0	0	9	0.06	1	0.02	10
genotoxicity	0	0	0	0	0	0	0	0	9	0.06	1	0.02	10
abnormaluterinebleeding	0	0	0	0	0	0	0	0	9	0.06	1	0.02	10
extravasatedblood	0	0	0	0	0	0	0	0	9	0.06	1	0.02	10
skinresistancevariabilitysrv	0	0	0	0	0	0	0	0	9	0.06	1	0.02	10
prevalence	0	0	0	0	0	0	1	0.02	9	0.06	0	0	10
dnafragmentation	0	0	0	0	0	0	1	0.02	9	0.06	0	0	10
burn	0	0	0	0	0	0	1	0.02	9	0.06	0	0	10
bronchialasthma	1	0.16	0	0	0	0	0	0	9	0.06	0	0	10
chosundynasty	0	0	0	0	1	0.05	0	0	9	0.06	0	0	10
totalige	0	0	0	0	0	0	0	0	8	0.05	2	0.04	10
intestinalmotility	0	0	0	0	0	0	0	0	8	0.05	2	0.04	10
oligomenorrhea	0	0	0	0	0	0	0	0	8	0.05	2	0.04	10
lipidprofile	0	0	0	0	0	0	0	0	8	0.05	2	0.04	10
hepatoprotection	0	0	0	0	0	0	0	0	8	0.05	2	0.04	10
physicalactivity	0	0	0	0	0	0	0	0	8	0.05	2	0.04	10
elevatedplusmaze	0	0	0	0	0	0	0	0	8	0.05	2	0.04	10
axonalregeneration	0	0	0	0	0	0	0	0	8	0.05	2	0.04	10
orientalmedicalhospital	0	0	0	0	0	0	0	0	8	0.05	2	0.04	10
specificity	0	0	0	0	0	0	0	0	8	0.05	2	0.04	10
taeumjowitang	0	0	0	0	0	0	0	0	8	0.05	2	0.04	10
breastfeeding	0	0	0	0	0	0	0	0	8	0.05	2	0.04	10
licorice	0	0	0	0	0	0	0	0	8	0.05	2	0.04	10
energy	0	0	0	0	0	0	1	0.02	8	0.05	1	0.02	10
li11	0	0	0	0	0	0	1	0.02	8	0.05	1	0.02	10
biologicalactivity	0	0	0	0	0	0	1	0.02	8	0.05	1	0.02	10
splenocyte	0	0	0	0	0	0	1	0.02	8	0.05	1	0.02	10
numbness	0	0	0	0	0	0	1	0.02	8	0.05	1	0.02	10
neuropeptidey	0	0	0	0	0	0	2	0.03	8	0.05	0	0	10
tyrosinaseactivity	0	0	0	0	0	0	2	0.03	8	0.05	0	0	10
moxitar	0	0	0	0	0	0	2	0.03	8	0.05	0	0	10
chronicheadache	0	0	0	0	0	0	2	0.03	8	0.05	0	0	10
forsythiaefructus	0	0	0	0	0	0	0	0	7	0.04	3	0.06	10
nocturnalenuresis	0	0	0	0	0	0	0	0	7	0.04	3	0.06	10
benignprostatichyperplasia	0	0	0	0	0	0	0	0	7	0.04	3	0.06	10
temporomandibularjoint	0	0	0	0	0	0	0	0	7	0.04	3	0.06	10
hotwaterextract	0	0	0	0	0	0	0	0	7	0.04	3	0.06	10
climacteric	0	0	0	0	0	0	0	0	7	0.04	3	0.06	10
c57bl6mice	0	0	0	0	0	0	0	0	7	0.04	3	0.06	10
cartilage	0	0	0	0	0	0	1	0.02	7	0.04	2	0.04	10
combinedtreatment	0	0	0	0	0	0	1	0.02	7	0.04	2	0.04	10
orientalmedicalcare	0	0	0	0	0	0	1	0.02	7	0.04	2	0.04	10
protectiveeffect	0	0	0	0	0	0	1	0.02	7	0.04	2	0.04	10
wipo	0	0	0	0	0	0	2	0.03	7	0.04	1	0.02	10
aphasia	1	0.16	0	0	0	0	1	0.02	7	0.04	1	0.02	10
intellectualproperty	0	0	0	0	0	0	2	0.03	7	0.04	1	0.02	10
yijintang	0	0	1	0.2	0	0	1	0.02	7	0.04	1	0.02	10
arisaematisrhizoma	0	0	0	0	1	0.05	1	0.02	7	0.04	1	0.02	10
alkalinephosphatase	0	0	0	0	0	0	3	0.05	7	0.04	0	0	10
alcoholism	0	0	1	0.2	2	0.11	0	0	7	0.04	0	0	10
nfatc1	0	0	0	0	0	0	0	0	6	0.04	4	0.08	10
translation	0	0	0	0	0	0	0	0	6	0.04	4	0.08	10
waistcircumference	0	0	0	0	0	0	0	0	6	0.04	4	0.08	10
idiopathicscoliosis	0	0	0	0	0	0	0	0	6	0.04	4	0.08	10
personality	0	0	0	0	0	0	0	0	6	0.04	4	0.08	10
phagocytosis	0	0	0	0	0	0	0	0	6	0.04	4	0.08	10
inflammatoryboweldisease	0	0	0	0	0	0	0	0	6	0.04	4	0.08	10
vnrs	0	0	0	0	0	0	0	0	6	0.04	4	0.08	10
weakchildren	0	0	0	0	0	0	1	0.02	6	0.04	3	0.06	10
sasangconstitutiondiagnosis	0	0	0	0	0	0	1	0.02	6	0.04	3	0.06	10
compressionfracture	0	0	0	0	0	0	1	0.02	6	0.04	3	0.06	10
pulserate	0	0	0	0	0	0	2	0.03	6	0.04	2	0.04	10
platycodongrandiflorum	0	0	0	0	0	0	2	0.03	6	0.04	2	0.04	10
corydalistuber	0	0	0	0	1	0.05	1	0.02	6	0.04	2	0.04	10
koreanredginseng	0	0	0	0	0	0	2	0.03	6	0.04	2	0.04	10
interleukin	0	0	0	0	0	0	2	0.03	6	0.04	2	0.04	10
sopungsan	0	0	0	0	1	0.05	2	0.03	6	0.04	1	0.02	10
pleuraleffusion	0	0	0	0	0	0	3	0.05	6	0.04	1	0.02	10
pinelliaerhizoma	0	0	0	0	1	0.05	2	0.03	6	0.04	1	0.02	10
otitismedia	0	0	0	0	2	0.11	1	0.02	6	0.04	1	0.02	10
wind	0	0	0	0	3	0.16	1	0.02	6	0.04	0	0	10
pialarterialdiameter	0	0	0	0	0	0	4	0.07	6	0.04	0	0	10
galactosamine	0	0	0	0	3	0.16	1	0.02	6	0.04	0	0	10
glutathionestransferase	0	0	0	0	0	0	4	0.07	6	0.04	0	0	10
jungsongouhyulpharmacopuncture	0	0	0	0	0	0	0	0	5	0.03	5	0.1	10
overactivebladder	0	0	0	0	0	0	0	0	5	0.03	5	0.1	10
mmp1	0	0	0	0	0	0	0	0	5	0.03	5	0.1	10
clinicalguideline	0	0	0	0	0	0	0	0	5	0.03	5	0.1	10
kampomedicine	0	0	0	0	0	0	0	0	5	0.03	5	0.1	10
smokingcessation	0	0	0	0	0	0	0	0	5	0.03	5	0.1	10
lowerbackpain	0	0	0	0	0	0	0	0	5	0.03	5	0.1	10
febriledisease	0	0	0	0	0	0	1	0.02	5	0.03	4	0.08	10
antibiotics	0	0	0	0	0	0	1	0.02	5	0.03	4	0.08	10
massage	0	0	0	0	0	0	1	0.02	5	0.03	4	0.08	10
stomach	0	0	0	0	1	0.05	1	0.02	5	0.03	3	0.06	10
dnadamage	0	0	0	0	0	0	2	0.03	5	0.03	3	0.06	10
euibangyoochui	0	0	0	0	0	0	2	0.03	5	0.03	3	0.06	10
maleinfertility	0	0	0	0	2	0.11	1	0.02	5	0.03	2	0.04	10
cuscutaesemen	0	0	0	0	1	0.05	2	0.03	5	0.03	2	0.04	10
plantaginissemen	0	0	0	0	0	0	3	0.05	5	0.03	2	0.04	10
tmd	0	0	0	0	0	0	4	0.07	5	0.03	1	0.02	10
freefattyacid	0	0	0	0	0	0	4	0.07	5	0.03	1	0.02	10
protocol	0	0	0	0	0	0	0	0	4	0.03	6	0.12	10
essentialtremor	0	0	0	0	0	0	0	0	4	0.03	6	0.12	10
coldheat	0	0	1	0.2	0	0	1	0.02	4	0.03	4	0.08	10
temporomandibulardisorder	0	0	0	0	0	0	3	0.05	4	0.03	3	0.06	10
paresthesia	0	0	0	0	0	0	3	0.05	4	0.03	3	0.06	10
foodintake	0	0	0	0	0	0	4	0.07	4	0.03	2	0.04	10
stenosis	0	0	0	0	0	0	4	0.07	4	0.03	2	0.04	10
naturalkillercellactivity	0	0	0	0	0	0	5	0.09	4	0.03	1	0.02	10
gynecology	0	0	0	0	2	0.11	4	0.07	4	0.03	0	0	10
rapd	0	0	0	0	0	0	6	0.1	4	0.03	0	0	10
spinalstenosis	0	0	0	0	0	0	0	0	3	0.02	7	0.14	10
antidiabetic	0	0	0	0	0	0	0	0	3	0.02	7	0.14	10
serumlipid	0	0	0	0	0	0	2	0.03	3	0.02	5	0.1	10
bonemetabolism	0	0	0	0	1	0.05	2	0.03	3	0.02	4	0.08	10
jinguiyaolue	0	0	0	0	0	0	3	0.05	3	0.02	4	0.08	10
therapy	0	0	0	0	0	0	3	0.05	3	0.02	4	0.08	10
cervuselaphus	0	0	0	0	0	0	7	0.12	3	0.02	0	0	10
eq5d	0	0	0	0	0	0	0	0	2	0.01	8	0.15	10
adipocytedifferentiation	0	0	0	0	0	0	0	0	2	0.01	8	0.15	10
pharmacokinetics	0	0	0	0	0	0	0	0	2	0.01	8	0.15	10
retrospectivestudy	0	0	0	0	0	0	0	0	2	0.01	8	0.15	10
muscleenergytechnique	0	0	0	0	0	0	0	0	2	0.01	8	0.15	10
koreanmedicinetherapy	0	0	0	0	0	0	0	0	2	0.01	8	0.15	10
fiveviscera	0	0	0	0	2	0.11	0	0	2	0.01	6	0.12	10
adriamycin	0	0	0	0	0	0	7	0.12	2	0.01	1	0.02	10
ursifel	0	0	0	0	0	0	7	0.12	2	0.01	1	0.02	10
immunocytes	0	0	0	0	1	0.05	7	0.12	2	0.01	0	0	10
anticonvulsion	0	0	2	0.4	2	0.11	4	0.07	2	0.01	0	0	10
cd4	0	0	0	0	0	0	8	0.14	2	0.01	0	0	10
palmijihwangtang	0	0	0	0	4	0.21	4	0.07	1	0.01	1	0.02	10
miniscalpelacupuncture	0	0	0	0	0	0	0	0	0	0	10	0.19	10
4dinitrochlorobenzenedncb	0	0	0	0	0	0	0	0	0	0	10	0.19	10
fiveevolutivephases	0	0	0	0	0	0	10	0.17	0	0	0	0	10

## Sheet: Table2
Keyword / Phase (Article count, %)	Phase1		Phase2		Phase3		Phase4		Phase5		Phase6		Sum
	643	%	498	%	1889	%	5758	%	15921	%	5167	%	29876
acupuncture	6	0.93	10	2.01	29	1.54	140	2.43	653	4.1	315	6.1	1153
orientalmedicine	8	1.24	7	1.41	17	0.9	74	1.29	299	1.88	35	0.68	440
koreanmedicine	0	0	0	0	0	0	4	0.07	314	1.97	552	10.68	870
aquaacupuncture	4	0.62	2	0.4	10	0.53	48	0.83	9	0.06	9	0.17	82
pharmacopuncture	0	0	0	0	0	0	0	0	89	0.56	120	2.32	209
cancer	1	0.16	2	0.4	1	0.05	12	0.21	58	0.36	22	0.43	96
lungcancer	0	0	0	0	1	0.05	6	0.1	20	0.13	22	0.43	49
breastcancer	0	0	0	0	1	0.05	3	0.05	26	0.16	15	0.29	45
gastriccancer	0	0	0	0	0	0	2	0.03	6	0.04	8	0.15	16
colorectalcancer	0	0	0	0	0	0	3	0.05	4	0.03	5	0.1	12
sasangconstitution	5	0.78	0	0	17	0.9	63	1.09	413	2.59	173	3.35	671
soyangin	0	0	0	0	2	0.11	11	0.19	64	0.4	47	0.91	124
taeeumin	0	0	0	0	6	0.32	8	0.14	50	0.31	35	0.68	99
stress	3	0.47	0	0	5	0.26	19	0.33	74	0.46	18	0.35	119
antiinflammation	0	0	12	2.41	10	0.53	17	0.3	214	1.34	124	2.4	377
patternidentification	0	0	0	0	2	0.11	2	0.03	77	0.48	80	1.55	161
psoriasis	0	0	0	0	1	0.05	3	0.05	24	0.15	26	0.5	54
alopecia	0	0	0	0	2	0.11	1	0.02	18	0.11	20	0.39	41
koreanmedicaltreatment	0	0	0	0	0	0	3	0.05	9	0.06	107	2.07	119
traditionalchinesemedicine	0	0	0	0	0	0	6	0.1	61	0.38	65	1.26	132
review	0	0	0	0	0	0	2	0.03	39	0.24	76	1.47	117
systematicreview	0	0	0	0	0	0	0	0	47	0.3	73	1.41	120
casereport	0	0	0	0	0	0	0	0	15	0.09	54	1.05	69
clinicalpracticeguideline	0	0	0	0	0	0	0	0	5	0.03	42	0.81	47
integrativemedicine	0	0	0	0	0	0	0	0	8	0.05	27	0.52	35
metaanalysis	0	0	0	0	0	0	0	0	7	0.04	27	0.52	34
toxicitytest	0	0	0	0	0	0	0	0	8	0.05	21	0.41	29
mibyeong	0	0	0	0	0	0	0	0	0	0	14	0.27	14
systemsbiology	0	0	0	0	0	0	0	0	0	0	11	0.21	11
koreanmedicinehospital	0	0	0	0	0	0	0	0	0	0	15	0.29	15
endotoxin	1	0.16	0	0	16	0.85	8	0.14	8	0.05	0	0	33
intravascularcoagulation	0	0	2	0.4	15	0.79	7	0.12	0	0	0	0	24
antioxidant	0	0	0	0	1	0.05	14	0.24	155	0.97	65	1.26	235
lipidperoxidation	0	0	0	0	0	0	45	0.78	37	0.23	8	0.15	90
lipidperoxide	0	0	0	0	1	0.05	20	0.35	6	0.04	0	0	27
xanthineoxidase	0	0	0	0	0	0	25	0.43	13	0.08	2	0.04	40
superoxidedismutase	0	0	0	0	0	0	13	0.23	9	0.06	3	0.06	25
